# Supplementary material for: Genome-wide association study of common resistance to rust species in tetraploid wheat
Source: Front Plant Sci. 2024 Jan 3;14:1290643. doi: 10.3389/fpls.2023.1290643 (PMC10792004; doi:10.3389/fpls.2023.1290643)
Supplement: Supplementary file 6 [file Table_6.xlsx]

## Sheet: ADULT QTL
Data set	QTL no.	Rust	Experiment	Marker	SNPid	Chr	Pos	df	F	Rank	p	FDR correction	log	add_effect	add_F	add_p	dom_effect	dom_F	dom_p	errordf	MarkerR2	Genetic Var	Residual Var	-2LnLikelihood
WC	1	Lr	ICARDA (Marchouch Autumn 2015)	Tdurum_contig47456_430	IWB71801	1B	43.5	1	18.1158	39	3.3003e-05	0.0142344	4.48145	NaN	NaN	NaN	NaN	NaN	NaN	186	0.08919	0.01001	4.68907	812.613
Q2		Sr	University of Minnesota (Saint Paul Spring 2015)	wsnp_BE403956B_Ta_2_3	IWA44	1B	46.9	1	18.6516	23	4.868e-05	0.0290904	4.31265	NaN	NaN	NaN	NaN	NaN	NaN	74	0.2035	20.5079	314.118	635.315
Q2		Sr	University of Minnesota (Saint Paul Spring 2015)	Tdurum_contig87816_268	IWB73732	1B	47.6	1	16.3458	51	0.00012799	0.0445506	3.89282	NaN	NaN	NaN	NaN	NaN	NaN	75	0.18092	22.4355	324.646	645.774
WC	2	Lr	ICARDA (Marchouch Autumn 2015)	Tdurum_contig45301_876	IWB71596	1B	82.8	2	8.77203	141	0.00022972	0.0268362	3.6388	0.16737	0.87143	0.35178	8.60102	16.4443	7.3908e-05	185	0.08705	0.2631	4.21167	804.523
WC		Lr	ICARDA (Marchouch Autumn 2015)	Excalibur_c60931_1260	IWB27998	1B	83.6	2	10.4684	45	4.9879e-05	0.0178128	4.30208	0.42638	3.69819	0.05604	8.62672	16.2709	8.0866e-05	182	0.10368	0.16379	4.36013	792.328
WC		Lr	ICARDA (Marchouch Autumn 2015)	BS00076405_51	IWB10880	1B	83.9	2	10.7182	43	3.9414e-05	0.0154182	4.40435	-0.42586	3.89829	0.04982	8.59551	16.515	7.1277e-05	186	0.10384	0.17829	4.24834	806.183
WC		Lr	ICARDA (Marchouch Autumn 2015)	Kukri_c15391_468	IWB41378	1B	84.5	2	12.7193	18	6.7263e-06	0.00628573	5.17222	0.68266	7.31313	0.00749	8.52883	16.1638	8.4835e-05	184	0.12204	0.11561	4.31829	796.34
WC		Lr	ICARDA (Marchouch Autumn 2015)	Excalibur_c14911_976	IWB22510	1B	84.5	2	10.8718	41	3.477e-05	0.014265	4.4588	-0.4135	4.22195	0.04134	8.73932	16.6467	6.7436e-05	182	0.10725	0.13414	4.40663	792.369
WC		Lr	ICARDA (Marchouch Autumn 2015)	Tdurum_contig57101_505	IWB72553	1B	84.5	2	10.0854	59	6.9981e-05	0.0199517	4.15502	-0.14582	0.44858	0.50386	6.8131	20.046	1.3274e-05	184	0.09928	0.35311	4.03966	799.429
Q2		Sr	University of Minnesota (Saint Paul Spring 2015)	Kukri_c39698_228	IWB44942	1B	86.6	1	17.2929	43	8.7306e-05	0.0360432	4.05896	NaN	NaN	NaN	NaN	NaN	NaN	73	0.19366	24.1744	315.654	626.938
WC	3	Lr	ICARDA (Marchouch Autumn 2015)	Tdurum_contig41945_748	IWB70705	1B	110.8	2	9.90162	66	8.2801e-05	0.0206851	4.08196	-0.28089	2.5834	0.10972	8.84922	17.135	5.3184e-05	183	0.09813	0.17036	4.36616	796.323
WC		Lr	ICARDA (Marchouch Autumn 2015)	BobWhite_c9881_1312	IWB4676	1B	113.4	2	11.33	34	2.2816e-05	0.0112879	4.64176	-0.37681	4.6657	0.03206	8.91571	17.7371	3.9565e-05	186	0.10912	0.1257	4.31957	805.724
WC		Lr	ICARDA (Marchouch Autumn 2015)	Tdurum_contig65853_242	IWB73032	1B	115	2	11.6231	31	1.758e-05	0.00953913	4.75498	-0.399	5.18287	0.02396	8.93876	17.8709	3.7106e-05	186	0.11163	0.12288	4.31225	805.197
WC		Lr	ICARDA (Marchouch Autumn 2015)	tplb0052l08_708	IWB75010	1B	115.4	2	21.9639	2	3.2767e-09	1.93772e-05	8.48456	0.16582	1.65772	0.19966	9.52939	41.4859	1.1728e-09	171	0.20534	2.1723e-05	2.17231	614.327
WC		Lr	ICARDA (Marchouch Autumn 2015)	Jagger_c7235_96	IWB36732	1B	115.4	2	15.7132	7	5.1309e-07	0.00123296	6.28981	-0.59014	11.3842	0.00090709	9.19004	18.9052	2.2949e-05	181	0.14864	4.4368e-05	4.43675	779.007
Q2		Sr	University of Minnesota (Saint Paul Spring 2015)	RAC875_c15190_1089	IWB54063	1B	115.4	1	21.9799	9	1.2497e-05	0.0214831	4.90319	NaN	NaN	NaN	NaN	NaN	NaN	74	0.23142	0.00363	362.777	638.42
WC		Lr	ICARDA (Marchouch Autumn 2015)	RAC875_c15190_1089	IWB54063	1B	115.4	2	9.93367	64	8.0031e-05	0.0206851	4.09674	-0.3003	2.68408	0.10306	8.81597	17.2952	4.9025e-05	185	0.09745	0.20322	4.26124	802.902
WC		Lr	ICARDA (Marchouch Autumn 2015)	BobWhite_c36862_84	IWB2871	1B	115.4	2	7.80719	255	0.00055848	0.03684	3.25299	-0.50335	7.5973	0.00644	4.20337	7.1922	0.008	183	0.07901	4.8464e-05	4.84642	803.737
WC		Lr	ICARDA (Marchouch Autumn 2015)	Ra_c17685_927	IWB51279	1B	115.7	2	18.2666	4	6.2934e-08	0.000264653	7.20111	0.25101	3.41963	0.06612	9.22214	33.153	3.7779e-08	175	0.17352	0.08549	2.45769	660.343
Durum		Lr	ICARDA (Marchouch Autumn 2015)	Ra_c17685_927	IWB51279	1B	115.7	2	13.7112	3	5.87e-06	0.0236	5.23	0.37932	2.43928	0.12166	8.11837	25.0285	2.59e-06	96	0.22399	0.66899	1.96123	375.443
WC		Lr	ICARDA (Marchouch Autumn 2015)	RAC875_c42275_224	IWB57827	1B	115.7	2	9.66649	82	0.0001029	0.0209614	3.98758	-0.26128	2.18053	0.14151	8.92606	17.1645	5.2669e-05	181	0.09699	0.14838	4.4574	789.793
WC		Lr	ICARDA (Marchouch Autumn 2015)	JD_c3082_514	IWB37326	1B	115.7	2	9.39988	97	0.00013003	0.0225488	3.88596	0.24685	1.66308	0.19882	8.88231	17.3106	4.8772e-05	184	0.09316	0.18342	4.34088	801.504
WC		Lr	ICARDA (Marchouch Autumn 2015)	Excalibur_c85432_106	IWB29141	1B	115.7	2	9.34004	101	0.0001376	0.0229165	3.86138	0.25589	1.66279	0.19886	8.87267	17.1927	5.1728e-05	183	0.09308	0.18852	4.35729	797.072
WC		Lr	ICARDA (Marchouch Autumn 2015)	wsnp_Ex_rep_c78209_74462664	IWA5749	1B	115.7	2	9.16934	107	0.0001603	0.0247347	3.79507	0.19669	1.31175	0.25357	8.80971	17.0356	5.5668e-05	184	0.09108	0.19486	4.33003	801.864
WC		Lr	ICARDA (Marchouch Autumn 2015)	RAC875_c50684_155	IWB58670	1B	116.7	2	13.8329	10	2.5678e-06	0.0043193	5.59044	0.51772	8.3831	0.00425	9.19109	18.2852	3.0737e-05	182	0.13258	4.5879e-05	4.58791	790.402
WC		Lr	ICARDA (Marchouch Autumn 2015)	RAC875_c35729_1215	IWB57106	1B	116.7	2	12.5527	20	8.1906e-06	0.0068887	5.08668	0.45897	6.56547	0.01126	9.25516	17.8514	3.8772e-05	172	0.12802	4.7663e-05	4.76626	753.31
WC		Lr	ICARDA (Marchouch Autumn 2015)	Tdurum_contig16606_648	IWB68554	1B	117	2	8.36273	203	0.00033854	0.0268362	3.47039	0.54628	8.65048	0.00371	4.19213	7.16483	0.00813	178	0.08634	4.8366e-05	4.83656	782.298
Q2	4	Sr	University of Minnesota (Saint Paul Spring 2015)	IAAV659	IWB35215	5B	96.8	1	20.1967	13	2.571e-05	0.0290904	4.5899	NaN	NaN	NaN	NaN	NaN	NaN	74	0.21671	7.76123	345.322	637.682
Q2		Sr	University of Minnesota (Saint Paul Spring 2015)	IACX17304	IWB35784	5B	96.8	1	18.3684	25	5.6284e-05	0.0290904	4.24962	NaN	NaN	NaN	NaN	NaN	NaN	72	0.20553	8.47157	318.659	614.974
WC		Yr	CREA (Foggia Winter 2015)	RAC875_c10394_828	IWB53032	5B	100.3	1	25.2529	1	1.03e-06	0.0173	5.99	NaN	NaN	NaN	NaN	NaN	NaN	225	0.10131	73.4211	283.41	1966.76
Q2		Yr	CREA (Foggia Winter 2015)	RAC875_c10394_828	IWB53032	5B	100.3	1	26.1356	1	1.67e-06	0.0211	5.78	NaN	NaN	NaN	NaN	NaN	NaN	95	0.21755	85.7942	283.007	829.564
Q2		Yr	CREA (Foggia Winter 2015)	RAC875_c30584_75	IWB56499	5B	100.3	1	25.304	2	2.38e-06	0.0211	5.62	NaN	NaN	NaN	NaN	NaN	NaN	94	0.21388	87.8944	284.674	822.633
WC		Yr	CREA (Foggia Winter 2015)	Kukri_c14564_1108	IWB41225	5B	100.3	1	22.6396	2	3.51e-06	0.0295	5.45	NaN	NaN	NaN	NaN	NaN	NaN	224	0.09217	75.4229	278.792	1957.45
WC		Yr	CREA (Foggia Winter 2015)	RAC875_c30584_75	IWB56499	5B	100.3	2	12.5837	3	6.64e-06	0.0372	5.18	13.7353	24.8167	1.26e-06	-10.8	0.28854	0.59169	224	0.10141	74.5727	283.735	1959.86
Q2		Yr	CREA (Foggia Winter 2015)	Kukri_c14564_1108	IWB41225	5B	100.3	1	22.5498	3	7.41e-06	0.0439	5.13	NaN	NaN	NaN	NaN	NaN	NaN	94	0.19515	92.8504	272.659	821.051
WC		Yr	USDA (Pullman - Spring 2015)	Excalibur_c35011_203	IWB25540	5B	103.8	2	21.7863	5	2.42e-09	8.15e-06	8.62	-0.646	0.21575	0.64276	60.8414	43.3468	3.46e-10	216	0.16851	64.9029	68.3672	1675.52
WC		Yr	USDA (Vernon - Spring 2015)	Tdurum_contig16032_330	IWB68488	5B	106	2	12.998	5	7.14e-06	0.0172	5.15	14.5731	25.3169	1.58e-06	-22.9	1.21753	0.27189	131	0.16641	11.0402	396.511	1152.6
Q2		Sr	University of Minnesota (Saint Paul Spring 2015)	Tdurum_contig25674_294	IWB69162	5B	106	1	22.0053	11	1.3312e-05	0.0214831	4.87576	NaN	NaN	NaN	NaN	NaN	NaN	70	0.2418	0.00375	375.104	605.799
Q2	5	Yr	USDA (Vernon - Spring 2015)	RFL_Contig5162_345	IWB64911	7A	65.5	1	41.2914	1	1.07e-07	0.00173	6.97	NaN	NaN	NaN	NaN	NaN	NaN	42	0.50058	107.688	247.799	363.411
Q2		Yr	USDA (Vernon - Spring 2015)	RAC875_c35270_234	IWB57059	7A	65.5	1	39.3599	2	1.95e-07	0.00173	6.71	NaN	NaN	NaN	NaN	NaN	NaN	41	0.49578	110.165	245.293	353.535
Durum		Lr	ICARDA (Marchouch Autumn 2015)	wsnp_Ku_c7873_13486065	IWA7301	7A	68.9	2	15.149	2	1.85e-06	0.0112	5.73	0.53834	3.13028	0.07996	6.32528	27.0848	1.07e-06	99	0.23605	0.86948	4.40365	450.994
WC		Lr	ICARDA (Marchouch Autumn 2015)	BS00091891_51	IWB11739	7A	70.7	2	8.68083	152	0.00024919	0.0268362	3.60347	-0.15887	0.53536	0.46529	8.64531	16.6163	6.787e-05	186	0.08579	0.24632	4.22417	809.469
WC		Lr	ICARDA (Marchouch Autumn 2015)	wsnp_Ku_c57198_60433631	IWA7187	7A	70.7	2	8.57442	164	0.00027466	0.0268362	3.5612	-0.14641	0.38691	0.5347	8.63443	16.5835	6.8956e-05	186	0.08483	0.25547	4.21422	809.605
Q2	6	Sr	University of Minnesota (Saint Paul Spring 2015)	Tdurum_contig81318_116	IWB73494	7B	85.9	1	17.1987	44	9.0868e-05	0.0363784	4.04159	NaN	NaN	NaN	NaN	NaN	NaN	73	0.19281	9.01317	352.794	629.785
Q2		Sr	University of Minnesota (Saint Paul Spring 2015)	RAC875_c46662_95	IWB58270	7B	86.4	1	18.1514	27	6.0023e-05	0.0290904	4.22168	NaN	NaN	NaN	NaN	NaN	NaN	74	0.19913	0.00383	382.538	642.292
Q2		Sr	University of Minnesota (Saint Paul Spring 2015)	Excalibur_c40829_188	IWB26171	7B	86.4	1	17.037	46	9.6198e-05	0.0363784	4.01683	NaN	NaN	NaN	NaN	NaN	NaN	74	0.18922	0.00383	382.693	642.321
Q2		Sr	University of Minnesota (Saint Paul Spring 2015)	Tdurum_contig56644_429	IWB72522	7B	86.4	1	16.7841	49	0.00010718	0.0388298	3.96989	NaN	NaN	NaN	NaN	NaN	NaN	74	0.18694	0.00392	391.931	644.063
WC		Lr	ICARDA (Marchouch Autumn 2015)	Tdurum_contig25380_205	IWB69050	7B	86.4	2	9.51213	90	0.0001169	0.0216104	3.93219	0.28484	2.30727	0.13048	8.61214	16.7807	6.2686e-05	186	0.09324	0.29241	4.11366	807.52
WC		Lr	ICARDA (Marchouch Autumn 2015)	RAC875_c46662_95	IWB58270	7B	86.4	2	9.4733	93	0.00012223	0.0221053	3.91282	-0.30856	2.59553	0.10891	8.58646	16.4014	7.5918e-05	182	0.09476	0.3025	4.17923	793.324
WC		Lr	ICARDA (Marchouch Autumn 2015)	Tdurum_contig56644_429	IWB72522	7B	86.4	2	9.46431	94	0.00012353	0.0221053	3.90823	0.30727	2.58371	0.10972	8.62029	16.403	7.6015e-05	181	0.09515	0.28761	4.22571	788.998
WC		Lr	ICARDA (Marchouch Autumn 2015)	Kukri_c13142_974	IWB40982	7B	86.4	2	8.81358	135	0.00022072	0.0268362	3.65616	0.18289	1.00737	0.31684	8.62797	16.7152	6.4701e-05	186	0.08699	0.29087	4.14751	808.89
WC		Lr	ICARDA (Marchouch Autumn 2015)	Tdurum_contig47735_380	IWB71838	7B	86.4	2	8.76281	142	0.0002326	0.0268362	3.63339	0.1945	1.10098	0.29544	8.64018	16.5317	7.1137e-05	183	0.08784	0.29198	4.2076	797.278
WC		Lr	ICARDA (Marchouch Autumn 2015)	Excalibur_c26387_87	IWB24436	7B	86.4	2	8.75181	143	0.000234	0.0268362	3.63078	-0.18156	0.98041	0.3234	8.62551	16.6183	6.7942e-05	185	0.08686	0.29337	4.16851	804.499
WC		Lr	ICARDA (Marchouch Autumn 2015)	Excalibur_c17078_400	IWB22908	7B	86.4	2	8.15923	241	0.00040553	0.0283046	3.39198	-0.075421	0.11678	0.73295	8.65564	16.2665	8.1202e-05	181	0.08312	0.27494	4.3068	791.629
WC		Lr	ICARDA (Marchouch Autumn 2015)	Tdurum_contig13565_755	IWB68015	7B	86.6	2	9.55567	88	0.00011318	0.0216104	3.94623	0.30892	2.60336	0.10837	8.61798	16.5762	6.9625e-05	183	0.09503	0.29124	4.17414	795.876
WC		Lr	ICARDA (Marchouch Autumn 2015)	Tdurum_contig98740_79	IWB74051	7B	86.8	2	9.60547	85	0.00010793	0.021214	3.96686	-0.31614	2.66429	0.10434	8.59721	16.6402	6.7366e-05	184	0.095	0.30296	4.12649	799.93
WC		Lr	ICARDA (Marchouch Autumn 2015)	BobWhite_rep_c49196_319	IWB4739	7B	87.9	2	8.56633	167	0.00027998	0.0268362	3.55287	0.23304	1.03111	0.31127	8.69313	16.4073	7.6014e-05	180	0.08735	0.29907	4.28389	788.351
WC		Lr	ICARDA (Marchouch Autumn 2015)	BobWhite_c13098_526	IWB451	7B	89.8	2	9.00386	118	0.00018555	0.0247347	3.73154	0.22969	1.21966	0.27086	8.7509	17.1226	5.3158e-05	186	0.0887	0.26305	4.1825	808.672
WC		Lr	ICARDA (Marchouch Autumn 2015)	Excalibur_c16687_476	IWB22838	7B	89.8	2	9.00386	119	0.00018555	0.0247347	3.73154	-0.22969	1.21966	0.27086	8.7509	17.1226	5.3158e-05	186	0.0887	0.26305	4.1825	808.672
WC		Lr	ICARDA (Marchouch Autumn 2015)	Kukri_c48870_115	IWB45912	7B	89.8	2	9.00386	120	0.00018555	0.0247347	3.73154	0.22969	1.21966	0.27086	8.7509	17.1226	5.3158e-05	186	0.0887	0.26305	4.1825	808.672
WC		Lr	ICARDA (Marchouch Autumn 2015)	BobWhite_rep_c49823_721	IWB4812	7B	89.8	2	8.61632	163	0.00026484	0.0268362	3.57702	-0.18099	0.66	0.41761	8.69844	16.8154	6.1772e-05	185	0.08563	0.27627	4.19774	804.842
WC		Lr	ICARDA (Marchouch Autumn 2015)	BS00065626_51	IWB9597	7B	90	2	8.98607	126	0.00018859	0.0247347	3.72448	-0.24961	1.23853	0.2672	8.73955	17.0996	5.3748e-05	186	0.08854	0.27319	4.16725	808.587
WC		Lr	ICARDA (Marchouch Autumn 2015)	BS00068060_51	IWB10220	7B	90	2	8.98607	127	0.00018859	0.0247347	3.72448	0.24961	1.23853	0.2672	8.73955	17.0996	5.3748e-05	186	0.08854	0.27319	4.16725	808.587

## Sheet: SEEDLING QTL
Data set	QTL no.	Rust	Race	Experiment	Marker	SNPid	Chr	Pos	df	F	Rank	p	FDR correction	log	add_effect	add_F	add_p	dom_effect	dom_F	dom_p	errordf	MarkerR2	Genetic Var	Residual Var	-2LnLikelihood
Q2	7	Sr	JRCQC	University of Minnesota	GENE-0208_688	IWB31741	1B	135.3	1	38.1312	6	1.8738e-08	5.54395e-05	7.72728	NaN	NaN	NaN	NaN	NaN	NaN	91	0.29739	3.56219	0.29901	352.326
Q2		Sr	JRCQC	University of Minnesota	GENE-0208_695	IWB31742	1B	135.3	1	33.232	7	1.1901e-07	0.000301809	6.92442	NaN	NaN	NaN	NaN	NaN	NaN	89	0.27277	4.25247	0.18949	352.721
Q2		Sr	JRCQC	University of Minnesota	RAC875_c23586_493	IWB55535	1B	135.3	1	30.0491	12	4.145e-07	0.000613184	6.38248	NaN	NaN	NaN	NaN	NaN	NaN	87	0.25872	2.70714	0.66633	338.998
Q2		Sr	JRCQC	University of Minnesota	RAC875_c36980_248	IWB57225	1B	136.1	1	20.6396	30	2.5148e-05	0.0138968	4.5995	NaN	NaN	NaN	NaN	NaN	NaN	65	0.24319	4.86835	0.33831	265.227
Q2		Sr	JRCQC	University of Minnesota	Tdurum_contig47566_256	IWB71824	1B	136.6	1	50.4903	2	2.4901e-10	2.21021e-06	9.60378	NaN	NaN	NaN	NaN	NaN	NaN	93	0.35434	2.8104e-05	2.8104	356.153
Q2		Sr	JRCQC	University of Minnesota	RAC875_c35927_554	IWB57134	1B	136.6	1	43.3269	3	3.7702e-09	2.23095e-05	8.42364	NaN	NaN	NaN	NaN	NaN	NaN	85	0.34021	2.96797	0.35444	321.788
Q2		Sr	JRCQC	University of Minnesota	Tdurum_contig19203_152	IWB68779	1B	138.2	1	39.4349	4	1.0734e-08	4.27788e-05	7.96924	NaN	NaN	NaN	NaN	NaN	NaN	94	0.29775	3.73716	0.26275	367.756
Durum		Lr	CONIL	CSIC	Kukri_c10121_498	IWB40255	1B	139.4	2	21.3894	6	1.07e-08	1.79e-05	7.97	0.01202	0.00544	0.94135	-2.76	38.1833	8.65e-09	124	0.2579	1.15407	1.15e-05	364.634
Q2	9	Lr	CONIL	CSIC	BobWhite_c13066_776	IWB448	2B	95.2	1	38.1858	1	1.73e-08	6.33e-05	7.76	NaN	NaN	NaN	NaN	NaN	NaN	93	0.29332	1.33e-05	1.32608	287.051
Q2		Lr	CONIL	CSIC	wsnp_Ex_rep_c69928_68889568	IWA5659	2B	95.2	1	38.1858	2	1.73e-08	6.33e-05	7.76	NaN	NaN	NaN	NaN	NaN	NaN	93	0.29332	1.33e-05	1.32608	287.051
Q2		Lr	CONIL	CSIC	wsnp_JD_c21530_18862705	IWA5927	2B	95.2	1	38.1858	3	1.73e-08	6.33e-05	7.76	NaN	NaN	NaN	NaN	NaN	NaN	93	0.29332	1.33e-05	1.32608	287.051
Q2		Lr	CONIL	CSIC	wsnp_Ku_rep_c83117_78896856	IWA7524	2B	95.2	1	38.1858	4	1.73e-08	6.33e-05	7.76	NaN	NaN	NaN	NaN	NaN	NaN	93	0.29332	1.33e-05	1.32608	287.051
Q2		Lr	CONIL	CSIC	wsnp_JD_c3166_4159751	IWA6000	2B	95.2	1	37.6855	6	2.14e-08	6.33e-05	7.67	NaN	NaN	NaN	NaN	NaN	NaN	92	0.29285	1.34e-05	1.34064	285.93
Q2		Lr	CONIL	CSIC	wsnp_Ex_c52405_56014689	IWA4136	2B	95.2	1	36.8844	7	2.94e-08	7.46e-05	7.53	NaN	NaN	NaN	NaN	NaN	NaN	91	0.29069	1.29e-05	1.28996	278.326
Q2		Sr	TRTTF	University of Minnesota	BobWhite_c13066_776	IWB448	2B	95.2	1	32.7001	3	1.3235e-07	0.000326348	6.87828	NaN	NaN	NaN	NaN	NaN	NaN	93	0.26223	2.2347e-05	2.23473	335.065
Q2		Sr	TRTTF	University of Minnesota	wsnp_Ex_rep_c69928_68889568	IWA5659	2B	95.2	1	32.7001	4	1.3235e-07	0.000326348	6.87828	NaN	NaN	NaN	NaN	NaN	NaN	93	0.26223	2.2347e-05	2.23473	335.065
Q2		Sr	TRTTF	University of Minnesota	wsnp_JD_c21530_18862705	IWA5927	2B	95.2	1	32.7001	5	1.3235e-07	0.000326348	6.87828	NaN	NaN	NaN	NaN	NaN	NaN	93	0.26223	2.2347e-05	2.23473	335.065
Q2		Sr	TRTTF	University of Minnesota	wsnp_Ku_rep_c83117_78896856	IWA7524	2B	95.2	1	32.7001	6	1.3235e-07	0.000326348	6.87828	NaN	NaN	NaN	NaN	NaN	NaN	93	0.26223	2.2347e-05	2.23473	335.065
Q2		Sr	TRTTF	University of Minnesota	wsnp_JD_c3166_4159751	IWA6000	2B	95.2	1	32.4811	8	1.4707e-07	0.000326348	6.83248	NaN	NaN	NaN	NaN	NaN	NaN	92	0.26305	2.2567e-05	2.25668	333.319
Q2		Sr	TRTTF	University of Minnesota	wsnp_Ex_c52405_56014689	IWA4136	2B	95.2	1	31.4731	9	2.2059e-07	0.000435102	6.65641	NaN	NaN	NaN	NaN	NaN	NaN	91	0.2591	2.2132e-05	2.21318	326.909
Q2		Lr	CONIL	CSIC	wsnp_Ex_c51661_55533018	IWA4107	2B	95.5	1	38.0119	5	1.9e-08	6.33e-05	7.72	NaN	NaN	NaN	NaN	NaN	NaN	92	0.29464	1.34e-05	1.33664	285.658
Q2		Sr	TRTTF	University of Minnesota	wsnp_Ex_c51661_55533018	IWA4107	2B	95.5	1	21.3602	14	1.2508e-05	0.0143525	4.90281	NaN	NaN	NaN	NaN	NaN	NaN	92	0.1901	2.4731e-05	2.47311	341.652
Q2	10	Sr	JRCQC	University of Minnesota	BS00091068_51	IWB11689	2B	120.1	1	16.5104	51	0.00010101	0.0351594	3.99564	NaN	NaN	NaN	NaN	NaN	NaN	94	0.15077	2.17424	1.09527	375.462
Durum		Lr	CONIL	CSIC	Tdurum_contig30930_184	IWB70131	2B	120.2	2	21.7015	4	8.65e-09	1.79e-05	8.06	0.11534	0.51665	0.47365	-2.87	41.4123	2.53e-09	123	0.26239	1.15464	1.15e-05	360.285
durum		Sr	TRTTF	University of Minnesota	Ku_c12037_482	IWB38293	2B	123.4	1	22.1443	51	6.7358e-06	0.00159401	5.17161	NaN	NaN	NaN	NaN	NaN	NaN	123	0.1536	0.8179	3.49107	536.379
durum		Sr	TRTTF	University of Minnesota	wsnp_Ku_c12037_19549078	IWA6453	2B	123.4	1	21.2158	53	1.0158e-05	0.00225229	4.99319	NaN	NaN	NaN	NaN	NaN	NaN	123	0.14814	0.86474	3.44755	536.834
WC		Sr	TRTTF	University of Minnesota	CAP12_c2472_60	IWB13303	2B	123.8	2	13.0296	13	4.5442e-06	0.00587985	5.34254	1.14305	24.8183	1.2892e-06	0.72627	0.44564	0.50512	217	0.10766	1.27961	2.36695	907.335
durum		Sr	TRTTF	University of Minnesota	CAP12_c2472_60	IWB13303	2B	123.8	2	13.885	45	3.7643e-06	0.000998264	5.42432	1.37847	27.3677	7.2332e-07	-0.026837	0.00033013	0.98553	121	0.18792	0.81418	3.48845	527.619
WC		Sr	TRTTF	University of Minnesota	RAC875_c25035_958	IWB55736	2B	124.4	2	19.5872	3	1.5029e-08	8.42676e-05	7.82307	-1.3763	38.9561	2.2313e-09	0.98235	0.83982	0.36046	219	0.15229	1.0566	2.44714	907.127
WC		Sr	TRTTF	University of Minnesota	GENE-1352_214	IWB32410	2B	124.4	2	18.3528	4	4.2523e-08	0.00017882	7.37138	-1.1541	29.9023	1.2293e-07	2.73752	8.12296	0.00479	221	0.14298	1.08928	2.41205	915.565
durum		Sr	TRTTF	University of Minnesota	RAC875_c25035_958	IWB55736	2B	124.4	1	27.0648	26	7.9704e-07	0.00036998	6.09852	NaN	NaN	NaN	NaN	NaN	NaN	124	0.18035	0.80741	3.43815	539.838
durum		Sr	TRTTF	University of Minnesota	Ra_c14316_850	IWB51104	2B	124.4	2	12.4368	57	1.2244e-05	0.00259251	4.91208	-1.3399	24.2826	2.6705e-06	1.37932	0.81223	0.36925	122	0.17049	0.81896	3.43005	531.333
durum		Sr	TRTTF	University of Minnesota	GENE-1352_214	IWB32410	2B	124.4	2	12.3633	58	1.3014e-05	0.00270803	4.88559	-1.2088	19.7393	1.9774e-05	2.93433	5.43508	0.02139	122	0.16967	0.88599	3.43924	533.965
durum		Sr	TRTTF	University of Minnesota	Excalibur_c16532_499	IWB22798	2B	124.5	2	13.4609	48	5.1699e-06	0.00129991	5.28652	1.34412	24.922	1.9918e-06	-1.7411	1.89228	0.17145	124	0.17957	0.8279	3.40605	539.629
durum		Sr	TRTTF	University of Minnesota	Ex_c30517_1207	IWB20453	2B	124.5	2	13.2062	49	6.4894e-06	0.00159401	5.1878	1.3452	24.5071	2.4237e-06	-1.6084	2.14125	0.14598	122	0.17911	0.81756	3.33225	528.505
WC		Sr	TRTTF	University of Minnesota	Tdurum_contig31414_100	IWB70242	2B	124.9	2	14.9233	7	8.3319e-07	0.00200216	6.07926	1.23325	29.0304	1.8206e-07	-1.1207	0.65292	0.41994	222	0.11898	1.12772	2.45462	925.573
WC		Sr	TRTTF	University of Minnesota	Tdurum_contig66317_77	IWB73040	2B	124.9	1	17.7943	30	3.5802e-05	0.0199947	4.44609	NaN	NaN	NaN	NaN	NaN	NaN	224	0.0739	1.51778	2.19772	940.432
WC		Sr	TRTTF	University of Minnesota	Excalibur_c88037_341	IWB29225	2B	124.9	1	17.3575	33	4.4641e-05	0.0227547	4.35027	NaN	NaN	NaN	NaN	NaN	NaN	219	0.07375	1.52805	2.24611	922.208
durum		Sr	TRTTF	University of Minnesota	Excalibur_c88037_341	IWB29225	2B	124.9	1	27.8861	22	5.818e-07	0.00031917	6.23523	NaN	NaN	NaN	NaN	NaN	NaN	121	0.18856	0.80936	3.49159	527.229
durum		Sr	TRTTF	University of Minnesota	Tdurum_contig65349_140	IWB73022	2B	124.9	1	27.0627	24	7.8986e-07	0.00036998	6.10245	NaN	NaN	NaN	NaN	NaN	NaN	125	0.17915	0.81929	3.38455	542.127
durum		Sr	TRTTF	University of Minnesota	Tdurum_contig66317_77	IWB73040	2B	124.9	1	27.0627	25	7.8986e-07	0.00036998	6.10245	NaN	NaN	NaN	NaN	NaN	NaN	125	0.17915	0.81929	3.38455	542.127
durum		Sr	TRTTF	University of Minnesota	Tdurum_contig31414_100	IWB70242	2B	124.9	2	14.432	41	2.3671e-06	0.000696793	5.62578	1.341	25.0804	1.8769e-06	-4.3308	4.37774	0.03848	123	0.19131	0.81212	3.40213	533.693
durum		Sr	TRTTF	University of Minnesota	Tdurum_contig42095_2454	IWB70825	2B	124.9	2	13.8355	46	3.8048e-06	0.000998264	5.41967	-1.4002	27.5956	6.3675e-07	-0.19349	0.00773	0.93009	124	0.18365	0.8084	3.41686	539.197
durum		Sr	TRTTF	University of Minnesota	RAC875_c26278_459	IWB55916	2B	124.9	2	12.3182	59	1.3735e-05	0.00280962	4.86217	1.38263	24.5326	2.44e-06	0.45461	0.0452	0.83199	120	0.17152	0.89431	3.33835	522.898
durum		Sr	TRTTF	University of Minnesota	JG_c2092_196	IWB37941	2B	124.9	2	12.1436	60	1.5501e-05	0.00311803	4.80964	1.35688	24.2464	2.6897e-06	0.1858	0.0387	0.84437	123	0.16602	0.76339	3.60659	537.275
durum		Sr	TRTTF	University of Minnesota	RAC875_c7540_118	IWB60373	2B	124.9	2	11.5881	63	2.468e-05	0.00472798	4.60765	-1.2848	21.9687	7.2783e-06	-0.92113	0.54837	0.46041	123	0.15963	0.90089	3.43505	537.712
durum	11	Sr	TRTTF	University of Minnesota	Excalibur_c64983_65	IWB28337	2B	135.2	2	12.9625	52	7.86e-06	0.00182428	5.10458	1.32832	25.5978	1.5033e-06	-0.50651	0.05506	0.81488	123	0.17525	0.73012	3.65812	537.574
durum		Sr	TRTTF	University of Minnesota	Tdurum_contig18858_324	IWB68759	2B	135.2	2	12.4927	56	1.169e-05	0.0025194	4.93219	1.30603	23.8385	3.2367e-06	-1.6375	1.67131	0.19855	122	0.1711	0.7087	3.71977	535.067
durum		Sr	TRTTF	University of Minnesota	Excalibur_c1353_1364	IWB22281	2B	135.6	2	11.9869	62	1.8083e-05	0.00352006	4.74273	1.28482	23.8128	3.3283e-06	-0.1742	0.00711	0.93294	120	0.16765	0.71068	3.72567	526.75
Durum		Lr	CONIL	CSIC	Excalibur_rep_c86807_132	IWB31368	2B	135.6	2	20.7171	11	1.91e-08	2.09e-05	7.72	0.04629	0.05193	0.82012	-2.71	33.8399	5.15e-08	120	0.2582	1.17955	1.18e-05	355.139
durum		Sr	TRTTF	University of Minnesota	Excalibur_c22637_235	IWB23831	2B	136.1	1	25.1246	36	1.8416e-06	0.000616563	5.7348	NaN	NaN	NaN	NaN	NaN	NaN	123	0.17074	0.69259	3.75748	538.744
WC		Sr	TRTTF	University of Minnesota	Excalibur_c22637_235	IWB23831	2B	136.1	2	10.2329	35	5.6758e-05	0.0272779	4.24597	-0.96643	19.9829	1.2614e-05	-0.31657	0.04656	0.82937	217	0.08654	1.15688	2.63494	916.566
durum		Sr	TRTTF	University of Minnesota	wsnp_Ra_rep_c74497_72390803	IWA8195	2B	137.2	1	36.6772	3	1.5387e-08	6.19019e-05	7.81285	NaN	NaN	NaN	NaN	NaN	NaN	125	0.22826	0.49944	3.76874	540.471
durum		Sr	TRTTF	University of Minnesota	BobWhite_c18540_351	IWB1188	2B	137.2	2	14.3011	42	2.6049e-06	0.000748537	5.58421	1.43537	28.4246	4.4927e-07	1.30161	0.70273	0.40349	124	0.18866	0.56971	3.8905	543.027
durum		Sr	TRTTF	University of Minnesota	Tdurum_contig63945_206	IWB72965	2B	137.2	2	12.715	54	1.026e-05	0.00225229	4.98885	-1.388	24.9737	2.0974e-06	-1.4971	0.46169	0.4982	116	0.18104	0.60401	3.86321	508.498
durum		Sr	TRTTF	University of Minnesota	JD_c2156_2040	IWB37190	2B	137.9	1	37.6617	1	1.0436e-08	6.19019e-05	7.98147	NaN	NaN	NaN	NaN	NaN	NaN	125	0.23296	0.47019	3.81723	540.643
durum		Sr	TRTTF	University of Minnesota	Excalibur_c26483_387	IWB24444	2B	137.9	1	35.3898	4	2.7346e-08	8.25097e-05	7.56311	NaN	NaN	NaN	NaN	NaN	NaN	121	0.22773	0.4665	3.93703	526.135
durum		Sr	TRTTF	University of Minnesota	IAAV5307	IWB35003	2B	137.9	1	33.8611	6	5.3526e-08	0.000107668	7.27144	NaN	NaN	NaN	NaN	NaN	NaN	117	0.22589	0.44073	4.00697	509.61
durum		Sr	TRTTF	University of Minnesota	RAC875_c23538_1517	IWB55526	2B	137.9	2	18.6613	7	8.7781e-08	0.000151347	7.0566	-1.4611	34.2149	4.365e-08	2.40038	2.43424	0.12134	121	0.23712	0.54316	3.70346	523.249
durum		Sr	TRTTF	University of Minnesota	wsnp_JD_c4343_5462565	IWA6050	2B	137.9	2	18.0735	8	1.4219e-07	0.000214511	6.84713	1.51995	36.1037	2.1338e-08	-0.33312	0.07235	0.78842	119	0.23449	0.46362	3.88191	515.999
durum		Sr	TRTTF	University of Minnesota	BS00067094_51	IWB9954	2B	137.9	1	29.9353	9	2.393e-07	0.00023406	6.62106	NaN	NaN	NaN	NaN	NaN	NaN	124	0.19574	0.58344	3.81054	541.485
durum		Sr	TRTTF	University of Minnesota	BS00023124_51	IWB7433	2B	137.9	1	29.6606	10	2.651e-07	0.00023406	6.57659	NaN	NaN	NaN	NaN	NaN	NaN	125	0.19302	0.58063	3.7929	544.328
durum		Sr	TRTTF	University of Minnesota	IAAV4899	IWB34949	2B	137.9	1	29.6606	11	2.651e-07	0.00023406	6.57659	NaN	NaN	NaN	NaN	NaN	NaN	125	0.19302	0.58063	3.7929	544.328
durum		Sr	TRTTF	University of Minnesota	RAC875_rep_c74537_344	IWB63030	2B	137.9	1	29.6606	12	2.651e-07	0.00023406	6.57659	NaN	NaN	NaN	NaN	NaN	NaN	125	0.19302	0.58063	3.7929	544.328
durum		Sr	TRTTF	University of Minnesota	BS00035276_51	IWB8007	2B	137.9	1	29.6765	13	2.6958e-07	0.00023406	6.56931	NaN	NaN	NaN	NaN	NaN	NaN	123	0.19565	0.58487	3.79856	535.958
durum		Sr	TRTTF	University of Minnesota	CAP8_rep_c8162_101	IWB15068	2B	137.9	1	29.4869	14	2.9511e-07	0.00023406	6.53002	NaN	NaN	NaN	NaN	NaN	NaN	122	0.19591	0.56995	3.90612	534.896
durum		Sr	TRTTF	University of Minnesota	IACX5919	IWB36062	2B	137.9	1	29.3542	15	3.1552e-07	0.00023406	6.50097	NaN	NaN	NaN	NaN	NaN	NaN	121	0.19653	0.57954	3.79782	527.053
durum		Sr	TRTTF	University of Minnesota	RAC875_c8197_810	IWB60670	2B	137.9	1	28.9689	17	3.5774e-07	0.00023406	6.44643	NaN	NaN	NaN	NaN	NaN	NaN	124	0.19061	0.5862	3.81451	541.706
durum		Sr	TRTTF	University of Minnesota	RAC875_rep_c85788_180	IWB63235	2B	137.9	1	28.8292	19	3.8352e-07	0.00023406	6.41621	NaN	NaN	NaN	NaN	NaN	NaN	123	0.19113	0.56769	3.78786	535.06
durum		Sr	TRTTF	University of Minnesota	Excalibur_c10634_156	IWB21691	2B	137.9	2	16.7196	20	3.8787e-07	0.00023406	6.41131	-1.4508	33.4389	5.8706e-08	0.75722	0.23329	0.62997	122	0.21652	0.55224	3.70512	528.72
durum		Sr	TRTTF	University of Minnesota	Excalibur_c5619_208	IWB27636	2B	137.9	1	28.3503	21	4.635e-07	0.00026638	6.33395	NaN	NaN	NaN	NaN	NaN	NaN	124	0.1873	0.58224	3.73559	539.541
durum		Sr	TRTTF	University of Minnesota	BobWhite_c22728_78	IWB1631	2B	137.9	1	25.9003	30	1.373e-06	0.000552358	5.86233	NaN	NaN	NaN	NaN	NaN	NaN	119	0.17998	0.62117	3.75024	518.651
durum		Sr	TRTTF	University of Minnesota	BS00064322_51	IWB9248	2B	137.9	2	15.0646	31	1.4902e-06	0.000576313	5.82676	1.34191	27.3581	7.421e-07	-2.5829	2.9523	0.08838	119	0.20338	0.56548	3.71324	515.498
durum		Sr	TRTTF	University of Minnesota	Kukri_rep_c108243_143	IWB49323	2B	137.9	2	14.9525	32	1.5738e-06	0.000576313	5.80305	1.39742	29.86	2.5285e-07	-0.098912	0.00202	0.96418	122	0.19816	0.54538	3.84098	532.197
durum		Sr	TRTTF	University of Minnesota	Excalibur_c40976_87	IWB26191	2B	137.9	1	25.6714	33	1.5758e-06	0.000576313	5.8025	NaN	NaN	NaN	NaN	NaN	NaN	115	0.18368	0.66819	3.72428	501.979
durum		Sr	TRTTF	University of Minnesota	Tdurum_contig17626_268	IWB68671	2B	137.9	2	14.8919	34	1.6337e-06	0.000579484	5.78683	1.39275	29.316	3.1312e-07	1.31787	0.73265	0.3937	123	0.19622	0.58226	3.85317	537.163
durum		Sr	TRTTF	University of Minnesota	BS00010012_51	IWB6150	2B	137.9	2	14.8569	35	1.6805e-06	0.000579484	5.77456	1.35428	27.5796	6.4778e-07	-2.542	2.77675	0.09821	123	0.19584	0.6105	3.78762	536.593
durum		Sr	TRTTF	University of Minnesota	Excalibur_c40976_111	IWB26189	2B	137.9	2	14.6974	37	1.8902e-06	0.000616563	5.72349	1.36077	28.0948	5.16e-07	-1.7301	1.8555	0.17563	124	0.19288	0.58944	3.81481	541.864
durum		Sr	TRTTF	University of Minnesota	wsnp_Ex_c5619_9884202	IWA4294	2B	137.9	2	14.663	39	2.008e-06	0.000619683	5.69724	1.39499	29.3054	3.2198e-07	-0.48214	0.05177	0.8204	121	0.19636	0.57332	3.82684	527.526
durum		Sr	TRTTF	University of Minnesota	BS00081231_51	IWB11177	2B	137.9	2	14.5946	40	2.0538e-06	0.000619683	5.68744	-1.3616	27.4765	6.6961e-07	1.5446	1.94503	0.16564	124	0.19179	0.59448	3.80983	541.902
durum		Sr	TRTTF	University of Minnesota	BS00059896_51	IWB8789	2B	137.9	2	14.0922	44	3.1496e-06	0.000863921	5.50174	1.34059	27.321	7.2996e-07	-1.1911	0.61015	0.43626	122	0.18889	0.60474	3.73443	531.603
durum		Sr	TRTTF	University of Minnesota	BobWhite_c2410_175	IWB1801	2B	137.9	2	13.918	47	3.9954e-06	0.00102597	5.39844	1.40364	26.7873	1.0081e-06	1.40408	2.20496	0.14038	113	0.19899	0.51932	4.19783	499.382
durum		Sr	TRTTF	University of Minnesota	wsnp_CAP11_rep_c4111_1943544	IWA840	2B	137.9	2	13.2489	50	6.6377e-06	0.00159401	5.17798	1.29978	25.0156	2.0604e-06	3.3042	2.41277	0.1231	116	0.18703	0.61588	3.73754	506.058
durum		Sr	TRTTF	University of Minnesota	wsnp_Ku_c52392_57380726	IWA7149	2B	137.9	2	12.6601	55	1.0264e-05	0.00225229	4.98868	-1.317	25.3106	1.7317e-06	0.21244	0.02754	0.86848	121	0.17423	0.6735	3.69915	527.81
durum		Sr	TRTTF	University of Minnesota	wsnp_Ex_rep_c71983_70544041	IWA5733	2B	137.9	2	11.3174	64	3.1883e-05	0.00601244	4.49644	1.24143	22.3958	6.2154e-06	-0.73879	0.11543	0.73465	119	0.16091	0.73031	3.73358	521.901
WC		Sr	TRTTF	University of Minnesota	RAC875_c23538_1517	IWB55526	2B	137.9	2	21.6896	1	2.6062e-09	4.38389e-05	8.58399	-1.3953	42.9509	4.0584e-10	1.21323	2.75326	0.09851	217	0.16721	0.79602	2.70703	898.656
WC		Sr	TRTTF	University of Minnesota	BS00023124_51	IWB7433	2B	137.9	1	26.933	5	4.7476e-07	0.00159719	6.32353	NaN	NaN	NaN	NaN	NaN	NaN	223	0.10819	1.00708	2.60656	930.721
WC		Sr	TRTTF	University of Minnesota	Excalibur_c26483_387	IWB24444	2B	137.9	1	26.5019	6	5.9963e-07	0.00168106	6.22212	NaN	NaN	NaN	NaN	NaN	NaN	213	0.11109	1.00092	2.62925	889.128
WC		Sr	TRTTF	University of Minnesota	JD_c2156_2040	IWB37190	2B	137.9	1	25.2008	8	1.0562e-06	0.00222079	5.97625	NaN	NaN	NaN	NaN	NaN	NaN	224	0.10153	1.01593	2.63846	938.494
WC		Sr	TRTTF	University of Minnesota	CAP8_rep_c8162_101	IWB15068	2B	137.9	1	24.614	9	1.4051e-06	0.00262613	5.85229	NaN	NaN	NaN	NaN	NaN	NaN	220	0.10102	1.03122	2.67898	925.559
WC		Sr	TRTTF	University of Minnesota	BS00067094_51	IWB9954	2B	137.9	2	14.0255	10	1.8556e-06	0.0031213	5.73152	-1.0907	27.3178	4.0183e-07	2.42927	1.32048	0.25176	220	0.11354	1.02192	2.6211	920.79
WC		Sr	TRTTF	University of Minnesota	RAC875_c8197_810	IWB60670	2B	137.9	1	23.6466	11	2.1908e-06	0.00335013	5.6594	NaN	NaN	NaN	NaN	NaN	NaN	223	0.09626	1.06021	2.60248	933.875
WC		Sr	TRTTF	University of Minnesota	BS00059896_51	IWB8789	2B	137.9	2	13.7283	12	2.4406e-06	0.00342111	5.6125	1.06055	25.8032	8.1637e-07	-1.4899	1.19819	0.2749	217	0.11278	0.97238	2.60152	903.246
WC		Sr	TRTTF	University of Minnesota	Excalibur_c40976_87	IWB26191	2B	137.9	1	21.9268	14	5.067e-06	0.00588253	5.29525	NaN	NaN	NaN	NaN	NaN	NaN	212	0.09397	1.11012	2.48095	884.733
WC		Sr	TRTTF	University of Minnesota	IAAV5307	IWB35003	2B	137.9	1	21.832	15	5.2457e-06	0.00588253	5.2802	NaN	NaN	NaN	NaN	NaN	NaN	216	0.09218	1.03078	2.67121	908.238
WC		Sr	TRTTF	University of Minnesota	BobWhite_c22728_78	IWB1631	2B	137.9	1	21.4227	16	6.3377e-06	0.0066629	5.19807	NaN	NaN	NaN	NaN	NaN	NaN	218	0.08984	1.0951	2.5207	911.576
WC		Sr	TRTTF	University of Minnesota	Excalibur_c40976_111	IWB26189	2B	137.9	2	12.4203	18	7.7076e-06	0.00720275	5.11308	0.97917	22.8793	3.1434e-06	-1.8647	2.61678	0.10716	223	0.10063	1.06353	2.59779	933.822
WC		Sr	TRTTF	University of Minnesota	Excalibur_c5619_208	IWB27636	2B	137.9	2	12.2255	19	9.2097e-06	0.00815349	5.03575	0.99818	24.3407	1.5871e-06	-0.19884	0.01549	0.90108	222	0.09962	1.02999	2.58112	927.429
WC		Sr	TRTTF	University of Minnesota	wsnp_Ex_c5619_9884202	IWA4294	2B	137.9	2	12.0106	22	1.1236e-05	0.00859094	4.94939	1.00183	23.8783	1.9816e-06	-0.80727	0.18483	0.66768	220	0.09883	1.05966	2.57692	921.114
WC		Sr	TRTTF	University of Minnesota	wsnp_CAP11_rep_c4111_1943544	IWA840	2B	137.9	2	11.9593	23	1.2091e-05	0.00884273	4.91754	0.9583	22.4617	3.9599e-06	2.88314	2.38759	0.12382	210	0.10258	0.9891	2.60986	877.45
WC		Sr	TRTTF	University of Minnesota	BS00064322_51	IWB9248	2B	137.9	2	11.5481	24	1.7361e-05	0.0121679	4.76043	1.05657	22.5332	3.7977e-06	-0.29366	0.10199	0.74977	213	0.09818	1.05116	2.62862	893.116
WC		Sr	TRTTF	University of Minnesota	IAAV4899	IWB34949	2B	137.9	1	18.9055	26	2.0891e-05	0.0130151	4.68004	NaN	NaN	NaN	NaN	NaN	NaN	224	0.07815	1.20508	2.50431	941.764
WC		Sr	TRTTF	University of Minnesota	RAC875_rep_c74537_344	IWB63030	2B	137.9	1	18.9055	27	2.0891e-05	0.0130151	4.68004	NaN	NaN	NaN	NaN	NaN	NaN	224	0.07815	1.20508	2.50431	941.764
WC		Sr	TRTTF	University of Minnesota	IACX5919	IWB36062	2B	137.9	1	18.1935	29	2.9689e-05	0.0172206	4.5274	NaN	NaN	NaN	NaN	NaN	NaN	220	0.0767	1.21287	2.46238	923.187
WC		Sr	TRTTF	University of Minnesota	wsnp_JD_c4343_5462565	IWA6050	2B	137.9	2	10.2742	34	5.5104e-05	0.0272619	4.25882	0.91234	20.5328	9.7872e-06	-0.10605	0.01511	0.9023	213	0.08832	1.21408	2.51466	896.104
WC		Sr	TRTTF	University of Minnesota	RAC875_rep_c85788_180	IWB63235	2B	137.9	1	16.7774	36	5.9079e-05	0.0276047	4.22857	NaN	NaN	NaN	NaN	NaN	NaN	221	0.07086	1.26336	2.43703	927.742
Q2		Sr	JRCQC	University of Minnesota	Kukri_c66502_108	IWB47310	2B	137.9	1	29.2333	13	5.1291e-07	0.000700398	6.28996	NaN	NaN	NaN	NaN	NaN	NaN	92	0.24314	3.891	0.30935	364.647
durum		Sr	TRTTF	University of Minnesota	tplb0048g05_924	IWB74911	2B	138.1	1	38.1217	2	1.0499e-08	6.19019e-05	7.97885	NaN	NaN	NaN	NaN	NaN	NaN	115	0.25058	0.47846	3.58967	491.74
durum		Sr	TRTTF	University of Minnesota	tplb0048g05_866	IWB74910	2B	138.1	2	16.8559	16	3.4861e-07	0.00023406	6.45766	1.39709	29.5939	2.8229e-07	3.3808	4.92258	0.02837	122	0.2179	0.55528	3.8038	531.657
durum		Sr	TRTTF	University of Minnesota	Kukri_c26311_891	IWB43278	2B	138.1	1	27.6188	23	6.5798e-07	0.000345268	6.18179	NaN	NaN	NaN	NaN	NaN	NaN	120	0.18836	0.57869	3.76789	522.875
durum		Sr	TRTTF	University of Minnesota	BS00104667_51	IWB12230	2B	138.1	1	26.9239	27	8.5459e-07	0.000382002	6.06824	NaN	NaN	NaN	NaN	NaN	NaN	123	0.18079	0.6286	3.72787	535.677
WC		Sr	TRTTF	University of Minnesota	tplb0048g05_866	IWB74910	2B	138.1	2	12.0257	21	1.1173e-05	0.00859094	4.95183	0.94785	19.6803	1.4581e-05	3.18413	5.55121	0.01936	217	0.10019	1.27967	2.34154	905.712
WC		Sr	TRTTF	University of Minnesota	Kukri_c26311_891	IWB43278	2B	138.1	1	17.7518	31	3.6849e-05	0.0199947	4.43357	NaN	NaN	NaN	NaN	NaN	NaN	219	0.0753	1.20629	2.42936	915.619
durum		Sr	TRTTF	University of Minnesota	IAAV6424	IWB35200	2B	139.2	2	10.3693	65	7.0157e-05	0.0130265	4.15393	-1.16	19.5113	2.2042e-05	3.13343	2.11578	0.1484	121	0.14735	0.7461	3.73334	531.403
Q2	12	Lr	CONIL	CSIC	IACX8202	IWB36279	2B	167.1	1	22.7157	8	7.91e-06	0.0175	5.1	NaN	NaN	NaN	NaN	NaN	NaN	84	0.21414	0.37914	0.89959	264.917
Durum		Lr	CONIL	CSIC	wsnp_Ra_c7049_12224017	IWA8055	2B	174.6	2	20.3424	12	2.38e-08	2.39e-05	7.62	-0.132	0.94938	0.33181	2.42703	34.1864	4.28e-08	123	0.24995	1.17537	1.18e-05	362.468
Q2		Sr	TKTTF	University of Minnesota	Excalibur_rep_c83640_791	IWB31342a	2B	175.7	1	27.4554	1	1.1093e-06	0.0196923	5.95495	NaN	NaN	NaN	NaN	NaN	NaN	88	0.22773	4.53079	0.14467	348.407
durum	14	Sr	JRCQC	University of Minnesota	Tdurum_contig49292_1090	IWB71958	4A	156.9	2	14.3304	13	2.57e-06	0.00238595	5.59007	-1.0412	27.7453	6.0411e-07	1.11335	1.39484	0.23989	123	0.19023	0.48771	1.11972	419.678
durum		Sr	JRCQC	University of Minnesota	BS00039811_51	IWB8193	4A	156.9	1	18.9568	31	2.8148e-05	0.0109587	4.55055	NaN	NaN	NaN	NaN	NaN	NaN	122	0.1354	0.59433	1.03271	419.847
durum		Sr	TKTTF	University of Minnesota	Tdurum_contig49292_1090	IWB71958	4A	156.9	2	14.0927	9	3.1164e-06	0.00399568	5.50635	-2.0322	26.6051	9.7834e-07	-1.8911	0.8734	0.35186	123	0.18767	1.20085	6.37876	604.146
durum		Sr	TKTTF	University of Minnesota	BS00039811_51	IWB8193	4A	156.9	1	18.8863	29	2.9061e-05	0.0120944	4.53669	NaN	NaN	NaN	NaN	NaN	NaN	122	0.13501	1.82935	5.95582	606.262
durum		Sr	TKTTF	University of Minnesota	BS00064938_51	IWB9407	4A	157.4	1	16.4006	43	9.0865e-05	0.0255035	4.0416	NaN	NaN	NaN	NaN	NaN	NaN	122	0.11936	2.23947	5.53188	607.48
durum		Sr	TKTTF	University of Minnesota	RAC875_c19534_68	IWB54849	4A	159.4	2	14.3007	8	2.809e-06	0.00399568	5.55145	1.61987	25.0743	1.9899e-06	4.93844	3.59308	0.06051	117	0.19779	2.082	4.62385	565.408
durum		Sr	JRCQC	University of Minnesota	CAP12_c325_373	IWB13361	4A	159.5	1	27.0262	8	8.1837e-07	0.00117403	6.08705	NaN	NaN	NaN	NaN	NaN	NaN	123	0.18135	0.29449	1.48753	427.855
durum		Sr	TKTTF	University of Minnesota	CAP12_c325_373	IWB13361	4A	159.5	1	37.395	1	1.1993e-08	0.000144744	7.92107	NaN	NaN	NaN	NaN	NaN	NaN	123	0.23461	1.0279	6.0761	595.643
durum		Sr	TKTTF	University of Minnesota	BS00001921_51	IWB5798	4A	159.5	1	24.5285	7	2.4014e-06	0.00399568	5.61954	NaN	NaN	NaN	NaN	NaN	NaN	122	0.16853	1.92793	5.03598	594.295
durum		Sr	TKTTF	University of Minnesota	RAC875_rep_c104791_336	IWB61381	4A	159.5	1	23.3066	11	3.9843e-06	0.0043715	5.39965	NaN	NaN	NaN	NaN	NaN	NaN	125	0.15822	1.96995	5.45426	615.136
durum		Sr	TKTTF	University of Minnesota	RAC875_c54248_724	IWB59018	4A	159.5	1	21.6698	13	8.4846e-06	0.00765416	5.07137	NaN	NaN	NaN	NaN	NaN	NaN	120	0.15404	1.58774	6.06827	593.651
durum		Sr	TKTTF	University of Minnesota	Tdurum_contig81450_90	IWB73505	4A	159.5	1	20.9459	18	1.1849e-05	0.00794475	4.92632	NaN	NaN	NaN	NaN	NaN	NaN	118	0.15184	1.60734	6.03118	583.709
durum		Sr	TKTTF	University of Minnesota	wsnp_Ku_c20949_30631810	IWA6696	4A	159.5	2	12.1966	21	1.4831e-05	0.00814658	4.82883	1.46193	21.1428	1.0493e-05	5.19676	3.48153	0.06446	123	0.16663	1.59861	6.02732	607.037
durum		Sr	JRCQC	University of Minnesota	BS00065030_51	IWB9431	4A	160.2	1	18.2405	35	3.8575e-05	0.0133018	4.41369	NaN	NaN	NaN	NaN	NaN	NaN	124	0.12915	0.50901	1.24075	434.074
durum		Sr	TKTTF	University of Minnesota	BS00065030_51	IWB9431	4A	160.2	1	20.4262	20	1.4353e-05	0.00814658	4.84306	NaN	NaN	NaN	NaN	NaN	NaN	124	0.14242	1.915	5.66831	613.413
durum		Sr	JRCQC	University of Minnesota	wsnp_Ex_c7280_12498193	IWA4651	4A	162.4	2	20.6036	3	2.0315e-08	8.17272e-05	7.69218	-1.1513	37.4765	1.2032e-08	-2.3452	3.35117	0.06964	121	0.25555	0.47051	1.01342	403.618
durum		Sr	TKTTF	University of Minnesota	wsnp_Ex_c7280_12498193	IWA4651	4A	162.4	2	13.5935	12	4.7723e-06	0.00479974	5.32127	-1.9875	25.6123	1.5222e-06	-3.2229	1.28601	0.25904	121	0.1847	1.4768	6.00988	594.41
durum		Sr	JRCQC	University of Minnesota	IAAV3545	IWB34733	4A	162.8	1	48.3491	1	1.9017e-10	2.29516e-06	9.72086	NaN	NaN	NaN	NaN	NaN	NaN	123	0.28382	0.26017	1.27679	409.831
durum		Sr	JRCQC	University of Minnesota	wsnp_Ex_c22830_32035900	IWA2756	4A	162.8	2	21.2229	2	1.2572e-08	7.58657e-05	7.9006	1.06621	40.3753	3.8448e-09	1.29439	5.34822	0.02243	122	0.25969	0.32864	1.16975	406.221
durum		Sr	JRCQC	University of Minnesota	RFL_Contig2531_987	IWB63979	4A	162.8	1	24.4785	12	2.4754e-06	0.00238595	5.60635	NaN	NaN	NaN	NaN	NaN	NaN	121	0.16943	0.34921	1.36816	417.985
durum		Sr	JRCQC	University of Minnesota	Tdurum_contig15260_591	IWB68386	4A	162.8	1	22.7647	19	5.1676e-06	0.00328251	5.28671	NaN	NaN	NaN	NaN	NaN	NaN	122	0.15834	0.38936	1.42067	429
durum		Sr	JRCQC	University of Minnesota	RFL_Contig2531_2094	IWB63976	4A	162.8	2	12.3162	23	1.332e-05	0.00686967	4.8755	0.74937	24.4248	2.469e-06	0.67341	1.24453	0.26677	124	0.16685	0.40337	1.34746	432.735
durum		Sr	JRCQC	University of Minnesota	Excalibur_c55058_182	IWB27531	4A	162.8	1	20.3072	26	1.5139e-05	0.00702741	4.8199	NaN	NaN	NaN	NaN	NaN	NaN	124	0.1417	0.41473	1.36776	434.972
durum		Sr	JRCQC	University of Minnesota	Kukri_c19060_750	IWB42068	4A	162.8	1	19.5605	27	2.1062e-05	0.00936468	4.6765	NaN	NaN	NaN	NaN	NaN	NaN	125	0.13625	0.47813	1.29166	437.608
durum		Sr	TKTTF	University of Minnesota	IAAV3545	IWB34733	4A	162.8	1	30.0029	2	2.3548e-07	0.00112712	6.62805	NaN	NaN	NaN	NaN	NaN	NaN	123	0.19738	1.41462	5.95805	602.024
durum		Sr	TKTTF	University of Minnesota	Tdurum_contig15260_591	IWB68386	4A	162.8	1	25.2844	6	1.7352e-06	0.00349035	5.76065	NaN	NaN	NaN	NaN	NaN	NaN	122	0.17284	0.78192	7.26938	604.364
durum		Sr	TKTTF	University of Minnesota	RFL_Contig2531_987	IWB63979	4A	162.8	1	23.8056	10	3.3107e-06	0.00399568	5.48008	NaN	NaN	NaN	NaN	NaN	NaN	121	0.16554	0.88885	7.12267	598.691
durum		Sr	TKTTF	University of Minnesota	RFL_Contig2531_2094	IWB63976	4A	162.8	2	12.5138	16	1.13e-05	0.00794475	4.94692	1.51683	24.7371	2.1571e-06	0.06756	0.00269	0.95869	124	0.16907	1.04645	6.86747	614.237
durum		Sr	TKTTF	University of Minnesota	Excalibur_c55058_182	IWB27531	4A	162.8	1	20.3503	22	1.485e-05	0.00814658	4.82827	NaN	NaN	NaN	NaN	NaN	NaN	124	0.14196	1.15572	6.76459	615.002
durum		Sr	TKTTF	University of Minnesota	Kukri_c19060_750	IWB42068	4A	162.8	1	20.0444	23	1.6934e-05	0.00888593	4.77124	NaN	NaN	NaN	NaN	NaN	NaN	125	0.13915	1.14728	6.9245	621.073
Q2		Yr	PSTV 40	University of Minnesota	Tdurum_contig74815_712	IWB73240	4A	162.8	1	23.9472	3	5.63e-06	0.0333	5.25	NaN	NaN	NaN	NaN	NaN	NaN	75	0.19419	2.79e-05	2.7931	286.013
WC		Sr	TKTTF	University of Minnesota	IAAV3545	IWB34733	4A	162.8	1	23.698	2	2.1444e-06	0.0180355	5.66869	NaN	NaN	NaN	NaN	NaN	NaN	222	0.09684	3.67809	3.7164	1081.18
durum		Sr	JRCQC	University of Minnesota	RAC875_c36363_222	IWB57180	4A	163.1	2	12.3015	24	1.4162e-05	0.00686967	4.84888	-0.75836	23.16	4.4915e-06	-0.93319	1.79355	0.18309	118	0.17373	0.42213	1.28206	409.084
durum		Sr	TKTTF	University of Minnesota	RAC875_c36363_222	IWB57180	4A	163.1	2	15.7479	5	8.7822e-07	0.00211985	6.0564	-1.5541	26.1449	1.2504e-06	-3.152	4.77271	0.03091	118	0.21207	0.61978	7.08022	578.338
durum		Sr	JRCQC	University of Minnesota	Ku_c31400_466	IWB39152	4A	167	1	26.8669	9	8.7549e-07	0.00117403	6.05775	NaN	NaN	NaN	NaN	NaN	NaN	123	0.18048	0.36253	1.39373	427.648
durum		Sr	JRCQC	University of Minnesota	Tdurum_contig44771_1206	IWB71540	4A	167	2	15.1964	10	1.2652e-06	0.00152697	5.89784	-1.0187	30.3083	2.0505e-07	0.57658	0.18864	0.66481	124	0.19814	0.30612	1.43146	429.61
durum		Sr	JRCQC	University of Minnesota	Kukri_c19883_365	IWB42225	4A	167	1	23.1416	14	4.2827e-06	0.00314355	5.36828	NaN	NaN	NaN	NaN	NaN	NaN	125	0.15727	0.35795	1.42653	436.241
durum		Sr	JRCQC	University of Minnesota	Tdurum_contig10654_702	IWB66654	4A	167	1	23.1416	15	4.2827e-06	0.00314355	5.36828	NaN	NaN	NaN	NaN	NaN	NaN	125	0.15727	0.35795	1.42653	436.241
durum		Sr	JRCQC	University of Minnesota	Excalibur_c35183_406	IWB25567	4A	167	1	23.1364	17	4.4279e-06	0.00314355	5.3538	NaN	NaN	NaN	NaN	NaN	NaN	121	0.16161	0.46166	1.2231	417.698
durum		Sr	JRCQC	University of Minnesota	Tdurum_contig44771_931	IWB71543	4A	167	2	11.6944	29	2.2738e-05	0.00946293	4.64325	0.88424	18.6736	3.2005e-05	-3.1902	4.91364	0.02851	122	0.16197	0.43197	1.28325	423.534
durum		Sr	JRCQC	University of Minnesota	BS00059454_51	IWB8778	4A	167	2	11.2503	33	3.3257e-05	0.012163	4.47812	-0.91786	22.1734	6.7484e-06	0.22454	0.0953	0.75808	121	0.1579	0.35988	1.4073	421.129
durum		Sr	JRCQC	University of Minnesota	Tdurum_contig44771_1945	IWB71542	4A	167	2	10.158	42	8.4522e-05	0.02377	4.07303	-0.90336	19.0286	2.7561e-05	1.84098	3.34801	0.06979	120	0.14581	0.52685	1.26537	423.154
durum		Sr	TKTTF	University of Minnesota	Kukri_c19883_365	IWB42225	4A	167	1	19.2962	25	2.3738e-05	0.0102522	4.62456	NaN	NaN	NaN	NaN	NaN	NaN	125	0.13466	1.38384	6.56032	620.38
durum		Sr	TKTTF	University of Minnesota	Tdurum_contig10654_702	IWB66654	4A	167	1	19.2962	26	2.3738e-05	0.0102522	4.62456	NaN	NaN	NaN	NaN	NaN	NaN	125	0.13466	1.38384	6.56032	620.38
durum		Sr	TKTTF	University of Minnesota	Excalibur_c35183_406	IWB25567	4A	167	1	18.0707	31	4.2335e-05	0.016482	4.3733	NaN	NaN	NaN	NaN	NaN	NaN	121	0.13088	1.34807	6.68434	601.593
durum		Sr	TKTTF	University of Minnesota	Ku_c31400_466	IWB39152	4A	167	1	17.1217	38	6.4791e-05	0.0204579	4.18849	NaN	NaN	NaN	NaN	NaN	NaN	123	0.12307	1.53478	6.49341	612.494
durum		Sr	TKTTF	University of Minnesota	Tdurum_contig44771_931	IWB71543	4A	167	2	9.84393	45	0.00010939	0.0293384	3.96102	1.85805	19.4988	2.2035e-05	-1.3243	0.18845	0.66498	122	0.13994	1.45069	6.57402	607.859
durum		Sr	TKTTF	University of Minnesota	Tdurum_contig44771_1206	IWB71540	4A	167	2	9.2031	54	0.00018852	0.0421342	3.72464	-1.6645	17.6462	5.0649e-05	-2.1672	0.57243	0.45074	124	0.13017	1.35069	6.73452	618.345
durum		Sr	JRCQC	University of Minnesota	Tdurum_contig44771_984	IWB71544	4A	167.1	2	10.614	41	5.5929e-05	0.0164636	4.25236	0.92794	20.4166	1.4415e-05	1.0586	2.58852	0.1102	124	0.14718	0.43271	1.34903	434.952
Durum		Lr	CONIL	CSIC	Tdurum_contig44771_984	IWB71544	4A	167.1	2	17.2368	18	2.52e-07	0.000169	6.6	-0.127	0.3979	0.52934	-2.21	31.0265	1.52e-07	124	0.21879	1.21494	1.21e-05	369.447
durum		Sr	JRCQC	University of Minnesota	Tdurum_contig47476_636	IWB71811	4A	167.6	1	23.1416	16	4.2827e-06	0.00314355	5.36828	NaN	NaN	NaN	NaN	NaN	NaN	125	0.15727	0.35795	1.42653	436.241
durum		Sr	TKTTF	University of Minnesota	Tdurum_contig47476_636	IWB71811	4A	167.6	1	19.2962	27	2.3738e-05	0.0102522	4.62456	NaN	NaN	NaN	NaN	NaN	NaN	125	0.13466	1.38384	6.56032	620.38
durum		Sr	JRCQC	University of Minnesota	wsnp_Ku_c10434_17255840	IWA6392	4A	168.5	1	17.838	39	4.6382e-05	0.0143534	4.33365	NaN	NaN	NaN	NaN	NaN	NaN	124	0.12666	0.47218	1.33796	437.496
durum		Sr	TKTTF	University of Minnesota	wsnp_Ku_c10434_17255840	IWA6392	4A	168.5	1	17.3201	33	5.8852e-05	0.0204579	4.23024	NaN	NaN	NaN	NaN	NaN	NaN	124	0.12343	1.43674	6.62359	618.394
durum		Sr	JRCQC	University of Minnesota	Tdurum_contig42638_324	IWB71317	4A	168.6	1	19.1887	30	2.5201e-05	0.0101384	4.59858	NaN	NaN	NaN	NaN	NaN	NaN	123	0.13575	0.64516	1.06002	428.652
durum		Sr	JRCQC	University of Minnesota	Tdurum_contig42642_497	IWB71321	4A	168.6	1	17.9865	36	4.3117e-05	0.0136942	4.36535	NaN	NaN	NaN	NaN	NaN	NaN	125	0.12668	0.47033	1.32482	438.986
durum		Sr	JRCQC	University of Minnesota	Tdurum_contig52717_185	IWB72284	4A	168.6	1	17.9865	37	4.3117e-05	0.0136942	4.36535	NaN	NaN	NaN	NaN	NaN	NaN	125	0.12668	0.47033	1.32482	438.986
durum		Sr	JRCQC	University of Minnesota	Tdurum_contig52717_56	IWB72285	4A	168.6	1	17.9865	38	4.3117e-05	0.0136942	4.36535	NaN	NaN	NaN	NaN	NaN	NaN	125	0.12668	0.47033	1.32482	438.986
durum		Sr	JRCQC	University of Minnesota	Tdurum_contig42642_554	IWB71322	4A	168.6	1	17.7817	40	4.7594e-05	0.0143603	4.32245	NaN	NaN	NaN	NaN	NaN	NaN	124	0.12631	0.4698	1.32105	436.276
durum		Sr	JRCQC	University of Minnesota	GENE-4923_84	IWB34249	4A	168.6	1	16.0336	44	0.00010647	0.0292042	3.97277	NaN	NaN	NaN	NaN	NaN	NaN	125	0.1145	0.51388	1.2908	440.282
durum		Sr	JRCQC	University of Minnesota	Excalibur_c65272_438	IWB28358	4A	168.6	1	14.8054	49	0.00019245	0.0474016	3.71568	NaN	NaN	NaN	NaN	NaN	NaN	121	0.10983	0.56651	1.20299	424.711
durum		Sr	TKTTF	University of Minnesota	GENE-4923_84	IWB34249	4A	168.6	1	19.2918	28	2.3785e-05	0.0102522	4.6237	NaN	NaN	NaN	NaN	NaN	NaN	125	0.13463	1.46	6.43605	620.107
durum		Sr	TKTTF	University of Minnesota	Tdurum_contig42642_497	IWB71321	4A	168.6	1	17.1063	35	6.4663e-05	0.0204579	4.18934	NaN	NaN	NaN	NaN	NaN	NaN	125	0.12123	1.44411	6.59825	622.139
durum		Sr	TKTTF	University of Minnesota	Tdurum_contig52717_185	IWB72284	4A	168.6	1	17.1063	36	6.4663e-05	0.0204579	4.18934	NaN	NaN	NaN	NaN	NaN	NaN	125	0.12123	1.44411	6.59825	622.139
durum		Sr	TKTTF	University of Minnesota	Tdurum_contig52717_56	IWB72285	4A	168.6	1	17.1063	37	6.4663e-05	0.0204579	4.18934	NaN	NaN	NaN	NaN	NaN	NaN	125	0.12123	1.44411	6.59825	622.139
durum		Sr	TKTTF	University of Minnesota	Tdurum_contig42642_554	IWB71322	4A	168.6	1	16.3975	42	9.0219e-05	0.0255035	4.0447	NaN	NaN	NaN	NaN	NaN	NaN	124	0.11763	1.56024	6.32332	616.475
durum		Sr	TKTTF	University of Minnesota	Tdurum_contig42638_324	IWB71317	4A	168.6	1	15.5631	49	0.00013375	0.0327987	3.87371	NaN	NaN	NaN	NaN	NaN	NaN	123	0.11313	1.38337	6.77561	613.72
durum		Sr	TKTTF	University of Minnesota	Tdurum_contig42638_531	IWB71319	4A	168.6	2	9.33271	53	0.00016925	0.0385411	3.77147	-1.6723	16.4506	8.8396e-05	-2.5966	1.52444	0.21932	123	0.13269	1.46721	6.52747	611.705
WC		Lr	Villamarique de la Condesa	CSIC	GENE-4923_84	IWB34249	4A	168.6	2	39.3972	2	2.28e-15	1.91e-11	14.64	0.00436	0.000624	0.9801	-7.66	76.6706	5.21e-16	223	0.26195	1.56726	0.37071	757.173
WC		Lr	CONIL	CSIC	GENE-4923_84	IWB34249	4A	168.6	2	46.7581	2	1.13e-17	9.52e-14	16.95	0.04339	0.09081	0.76343	-5.53	88.0813	7.73e-18	223	0.29638	1.15381	0.15196	653.859
durum		Sr	JRCQC	University of Minnesota	Tdurum_contig46583_1457	IWB71695	4A	170.9	2	9.83749	45	0.00010941	0.0293438	3.96094	-0.85493	14.9431	0.00017903	-1.5998	3.75258	0.05504	123	0.13887	0.52404	1.25316	431.549
durum		Sr	JRCQC	University of Minnesota	Tdurum_contig46583_1275	IWB71693	4A	170.9	2	9.21174	48	0.00018799	0.0472677	3.72587	-0.61197	9.39661	0.00268	-2.8101	8.37193	0.00451	123	0.13119	0.59827	1.13346	429.766
durum		Sr	TKTTF	University of Minnesota	Tdurum_contig46583_1457	IWB71695	4A	170.9	2	11.0312	30	3.9478e-05	0.015882	4.40364	-1.8501	18.2524	3.8563e-05	-2.7827	2.65558	0.10577	123	0.15314	1.46291	6.34837	608.888
durum		Sr	JRCQC	University of Minnesota	Kukri_c15125_522	IWB41334	4A	172.6	2	12.9588	21	8.5733e-06	0.00491121	5.06685	1.05851	25.8296	1.4897e-06	0.43935	0.09943	0.7531	114	0.18657	0.43656	1.27894	395.817
durum		Sr	JRCQC	University of Minnesota	Tdurum_contig10158_216	IWB66306	4A	173.1	2	11.8049	28	2.1726e-05	0.00936468	4.66302	0.94674	22.2185	6.8773e-06	2.2875	3.01495	0.08518	116	0.17033	0.50028	1.18349	401.973
durum		Sr	TKTTF	University of Minnesota	Tdurum_contig10158_216	IWB66306	4A	173.1	2	12.7418	15	1.0038e-05	0.00794475	4.99835	1.93528	22.4976	6.0899e-06	6.34844	5.10953	0.02568	116	0.1814	1.62575	6.00693	573.436
durum		Sr	JRCQC	University of Minnesota	RAC875_s109659_142	IWB63410	4A	173.2	1	24.7933	11	2.0876e-06	0.00229048	5.68035	NaN	NaN	NaN	NaN	NaN	NaN	125	0.16663	0.50367	1.18731	432.53
durum		Sr	TKTTF	University of Minnesota	RAC875_s109659_142	IWB63410	4A	173.2	1	21.4887	14	8.8788e-06	0.00765416	5.05165	NaN	NaN	NaN	NaN	NaN	NaN	125	0.1477	1.56876	6.13287	617.732
durum		Sr	JRCQC	University of Minnesota	Tdurum_contig63050_181	IWB72930	4A	173.6	2	17.3632	4	2.2806e-07	0.000688114	6.64195	1.14559	33.7451	5.0405e-08	-0.43755	0.21274	0.64544	124	0.22017	0.38669	1.24721	424.175
durum		Sr	JRCQC	University of Minnesota	Tdurum_contig54776_1396	IWB72383	4A	173.6	1	28.6777	5	3.9967e-07	0.000689088	6.3983	NaN	NaN	NaN	NaN	NaN	NaN	125	0.18783	0.41586	1.26374	430.334
durum		Sr	JRCQC	University of Minnesota	wsnp_Ex_c5072_9006666	IWA4083	4A	173.6	1	28.6777	6	3.9967e-07	0.000689088	6.3983	NaN	NaN	NaN	NaN	NaN	NaN	125	0.18783	0.41586	1.26374	430.334
durum		Sr	JRCQC	University of Minnesota	wsnp_Ku_c9746_16265584	IWA7364	4A	173.6	1	28.6777	7	3.9967e-07	0.000689088	6.3983	NaN	NaN	NaN	NaN	NaN	NaN	125	0.18783	0.41586	1.26374	430.334
durum		Sr	JRCQC	University of Minnesota	Tdurum_contig63050_143	IWB72929	4A	173.6	1	22.9094	18	4.7416e-06	0.00317924	5.32408	NaN	NaN	NaN	NaN	NaN	NaN	125	0.15594	0.45374	1.28163	434.793
durum		Sr	JRCQC	University of Minnesota	Tdurum_contig54776_1489	IWB72384	4A	173.6	2	11.2441	34	3.4661e-05	0.0123036	4.46016	0.99421	20.8821	1.2363e-05	1.93954	4.1208	0.04467	116	0.1631	0.53756	1.06336	397.586
durum		Sr	TKTTF	University of Minnesota	Tdurum_contig63050_143	IWB72929	4A	173.6	1	17.8674	32	4.5537e-05	0.0171746	4.34164	NaN	NaN	NaN	NaN	NaN	NaN	125	0.12594	1.58933	6.31947	620.908
durum		Sr	JRCQC	University of Minnesota	Excalibur_c8976_968	IWB29282	4A	173.7	1	20.4595	25	1.423e-05	0.00686967	4.8468	NaN	NaN	NaN	NaN	NaN	NaN	123	0.14361	0.4628	1.27748	428.556
durum		Sr	JRCQC	University of Minnesota	Kukri_rep_c104153_109	IWB48955	4A	173.7	2	9.60239	46	0.00013685	0.0359053	3.86376	0.92575	16.1836	0.00010183	-0.85157	1.40886	0.23763	119	0.13996	0.61632	1.15061	418.231
durum		Sr	TKTTF	University of Minnesota	Excalibur_c8976_968	IWB29282	4A	173.7	1	17.0781	39	6.6108e-05	0.0204579	4.17975	NaN	NaN	NaN	NaN	NaN	NaN	123	0.12279	1.48927	6.45458	611.146
Durum		Lr	Villamarique de la Condesa	CSIC	RAC875_c14934_108	IWB54032	4A	173.8	2	12.4795	10	1.23e-05	0.0148871	4.91	-0.261	2.59076	0.11021	-3.05	21.1772	1.08e-05	117	0.17674	0.78688	0.50802	377.06
WC	15	Lr	Villamarique de la Condesa	CSIC	Ex_c2615_564	IWB20326	5B	74.8	2	12.3824	27	8.09e-06	0.00474	5.09	-0.287	3.10936	0.07925	6.77155	22.3635	4.06e-06	218	0.10243	1.00625	0.92656	769.56
WC		Lr	Villamarique de la Condesa	CSIC	RAC875_c38511_91	IWB57415	5B	74.8	2	11.6882	32	1.5e-05	0.00615	4.83	0.16992	1.47363	0.22607	6.68234	22.3073	4.13e-06	222	0.09564	1.0234	0.88619	779.49
Q2		Sr	JRCQC	University of Minnesota	Kukri_c11815_706	IWB40681	5B	74.8	1	19.1846	36	3.1681e-05	0.0152	4.4992	NaN	NaN	NaN	NaN	NaN	NaN	92	0.17409	3.98411	0.3963	371.641
Q2		Sr	JRCQC	University of Minnesota	RAC875_c38511_91	IWB57415	5B	74.8	1	19.1846	37	3.1681e-05	0.0152	4.4992	NaN	NaN	NaN	NaN	NaN	NaN	92	0.17409	3.98411	0.3963	371.641
WC		Lr	Villamarique de la Condesa	CSIC	Tdurum_contig68343_339	IWB73106	5B	75.2	2	13.1774	18	3.98e-06	0.00372	5.4	-0.148	1.21547	0.27148	6.80629	25.479	9.49e-07	217	0.10874	0.85379	0.87605	742.338
WC		Sr	TTKSK	University of Minnesota	wsnp_Ku_c12562_20256747	IWA6468	5B	75.4	2	17.2926	3	1.0925e-07	0.000612565	6.96158	-0.050619	0.46258	0.49716	-4.2956	34.5466	1.5801e-08	215	0.13913	0.23145	0.32649	497.605
WC		Lr	Villamarique de la Condesa	CSIC	wsnp_Ex_c19724_28720939	IWA2453	5B	75.9	2	10.7345	95	3.55e-05	0.00629	4.45	-0.0186	0.01731	0.89544	6.54873	21.4652	6.15e-06	222	0.08854	1.01759	0.88636	778.933
WC	16	Lr	Villamarique de la Condesa	CSIC	Kukri_c46676_324	IWB45691	5B	182.5	2	8.82742	114	0.000207	0.0305	3.69	-0.0526	0.10156	0.75028	-6.83	17.3427	4.51e-05	217	0.07549	1.0595	0.92503	769.107
WC		Lr	CONIL	CSIC	Kukri_c46676_324	IWB45691	5B	182.5	2	18.4147	8	4.13e-08	8.68e-05	7.38	-0.334	7.68594	0.00605	-6.25	27.3111	4.07e-07	217	0.14561	0.50957	0.56352	639.29
Durum		Lr	CONIL	CSIC	GENE-2399_666	IWB32919	5B	188.4	2	14.8528	22	1.69e-06	0.000925	5.77	-0.162	1.08907	0.29874	-6.36	29.0405	3.51e-07	123	0.19581	0.54676	0.36792	352.693
WC		Lr	Villamarique de la Condesa	CSIC	Ex_c20606_800	IWB20096	5B	190.9	2	12.4017	28	8.16e-06	0.00474	5.09	-0.209	0.66425	0.41599	-3.66	23.9825	1.95e-06	209	0.10653	1.58218	0.59605	746.363
WC		Lr	CONIL	CSIC	Ex_c20606_800	IWB20096	5B	190.9	2	16.6176	10	2.02e-07	0.000339	6.7	-0.528	6.91372	0.00919	-2.76	24.8225	1.32e-06	209	0.13777	1.04106	0.28814	636.429
Durum		Lr	CONIL	CSIC	Excalibur_c20024_806	IWB23415	5B	190.9	2	10.9642	28	4.23e-05	0.0182	4.37	-0.0558	0.07568	0.78371	1.90195	20.4085	1.47e-05	121	0.15411	1.34083	1.34e-05	371.717
WC		Lr	Villamarique de la Condesa	CSIC	Tdurum_contig60189_192	IWB72712	5B	192.3	2	38.459	3	5.62e-15	3.15e-11	14.25	-0.124	0.6003	0.43933	-5.26	72.4873	3.09e-15	213	0.2661	2.00781	0.25381	739.604
WC		Lr	CONIL	CSIC	Tdurum_contig60189_192	IWB72712	5B	192.3	2	15.1416	11	7.13e-07	0.00109	6.15	-0.0278	0.05376	0.81687	-3.12	29.7892	1.34e-07	213	0.12498	0.95908	0.32644	644.845
WC		Yr	PSTV 37	University of Minnesota	Tdurum_contig60189_192	IWB72712	5B	192.3	2	12.7515	19	5.9e-06	0.00522	5.23	-0.264	1.64452	0.20111	-2.84	19.7022	1.46e-05	213	0.10732	3.56564	0.18547	826.995
WC	17	Lr	Villamarique de la Condesa	CSIC	CAP11_rep_c6843_59	IWB13129	6A	71.8	2	16.1102	10	3.13e-07	0.000526	6.5	0.16704	1.15995	0.28272	2.44388	28.0521	3e-07	209	0.1341	1.63225	0.43332	729.204
Q2		Sr	TRTTF	University of Minnesota	RAC875_c29455_79	IWB56339	6A	72.4	1	28.2389	10	7.3127e-07	0.00118014	6.13592	NaN	NaN	NaN	NaN	NaN	NaN	94	0.23292	2.31e-05	2.30999	342.793
Q2		Sr	TRTTF	University of Minnesota	tplb0035a03_368	IWB74549	6A	72.4	1	28.2389	11	7.3127e-07	0.00118014	6.13592	NaN	NaN	NaN	NaN	NaN	NaN	94	0.23292	2.31e-05	2.30999	342.793
Q2		Sr	TRTTF	University of Minnesota	Tdurum_contig42858_1256	IWB71372	6A	72.4	1	21.62	13	1.1343e-05	0.0143525	4.94527	NaN	NaN	NaN	NaN	NaN	NaN	91	0.19369	2.496e-05	2.49598	337.732
WC	18	Lr	Villamarique de la Condesa	CSIC	Tdurum_contig30953_159	IWB70138	6A	122.1	2	8.87629	112	0.000196	0.0295	3.71	-0.12	0.64359	0.42328	4.46833	17.2643	4.66e-05	221	0.07467	1.09687	0.87883	781.739
WC		Sr	TTKSK	University of Minnesota	Tdurum_contig42740_687	IWB71344	6A	122.9	2	11.7705	6	1.4325e-05	0.0401601	4.84391	0.39945	21.9658	5.0008e-06	0.94129	2.54625	0.11207	210	0.10121	0.13115	0.50975	516.301
Durum		Lr	CONIL	CSIC	BS00034337_51	IWB7970	6A	124.8	2	13.6077	25	5.18e-06	0.0025	5.29	0.1075	0.3469	0.55707	1.9235	24.1385	3.11e-06	112	0.19635	1.26189	1.26e-05	343.913
WC		Sr	TTKSK	University of Minnesota	Tdurum_contig51627_1211	IWB72197	6A	125.6	2	12.7913	5	5.5559e-06	0.0186912	5.25525	0.37765	25.0971	1.1185e-06	-0.17793	0.1933	0.66061	221	0.10417	0.24288	0.37551	533.489
WC		Lr	Villamarique de la Condesa	CSIC	BS00082460_51	IWB11258	6A	125.6	2	11.0802	61	2.6e-05	0.00615	4.59	-0.123	0.51963	0.47176	6.59828	21.5073	6.03e-06	222	0.09113	1.02269	0.90946	782.7
WC		Lr	Villamarique de la Condesa	CSIC	Tdurum_contig83087_104	IWB73609	6A	126.2	2	11.8986	30	1.24e-05	0.00615	4.91	-0.174	1.87488	0.17231	6.68405	22.2126	4.33e-06	221	0.0976	1.01869	0.90048	776.829
durum		Sr	TTKSK	University of Minnesota	Excalibur_rep_c100999_269	IWB29696	6A	126.7	2	17.8859	1	1.8159e-07	0.0013956	6.74091	0.51448	34.2523	4.9017e-08	-0.48704	1.36159	0.24574	113	0.24207	0.01932	0.63876	273.585
durum		Sr	TTKSK	University of Minnesota	Tdurum_contig27971_183	IWB69393	6A	128.9	2	17.4609	2	2.3127e-07	0.0013956	6.63588	0.4823	34.2723	4.473e-08	0.77095	0.95901	0.32946	118	0.22985	0.12308	0.427	275.715
WC		Sr	TTKSK	University of Minnesota	Excalibur_c24930_617	IWB24237	6A	130	2	13.0365	4	4.6505e-06	0.0186912	5.3325	-0.50124	26.0671	7.4575e-07	0.31905	0.87452	0.3508	208	0.11182	0.09405	0.5628	513.669
durum		Sr	TTKSK	University of Minnesota	Excalibur_c24930_617	IWB24237	6A	130	2	15.0782	3	1.423e-06	0.00572473	5.8468	-0.5357	27.3855	7.104e-07	-0.83541	2.16575	0.14371	122	0.1995	0.05434	0.56396	293.298
WC		Lr	Villamarique de la Condesa	CSIC	RAC875_c23338_792	IWB55490	6A	130	2	11.0103	68	2.79e-05	0.00615	4.55	0.11951	0.48963	0.48484	6.61274	21.409	6.38e-06	218	0.09213	1.03157	0.91796	771.063
WC		Lr	Villamarique de la Condesa	CSIC	RAC875_c39433_564	IWB57517	6A	130	2	10.9497	74	2.92e-05	0.00615	4.53	0.08669	0.25778	0.61215	6.6061	21.541	5.94e-06	222	0.09014	1.01945	0.91405	783.357
Q2	19	Sr	JRCQC	University of Minnesota	BS00046852_51	IWB8438	7A	102.4	1	24.5101	18	3.3342e-06	0.00328826	5.47701	NaN	NaN	NaN	NaN	NaN	NaN	93	0.21037	1.40584	1.39174	361.551
Q2		Sr	JRCQC	University of Minnesota	Kukri_c47966_343	IWB45830	7A	104.8	1	15.7428	60	0.00015219	0.0450279	3.81761	NaN	NaN	NaN	NaN	NaN	NaN	85	0.15783	3.088e-05	3.08795	333.094
Q2		Sr	JRCQC	University of Minnesota	GENE-4791_286	IWB34170	7A	107.6	1	26.7571	15	1.3869e-06	0.00164135	5.85795	NaN	NaN	NaN	NaN	NaN	NaN	91	0.22916	1.55792	1.19663	350.42
Q2		Sr	JRCQC	University of Minnesota	Excalibur_c16649_969	IWB22827	7A	107.6	1	25.5292	17	2.3054e-06	0.00240738	5.63725	NaN	NaN	NaN	NaN	NaN	NaN	90	0.22291	1.38315	1.35456	348.936
Q2		Sr	JRCQC	University of Minnesota	BS00029636_51	IWB7736	7A	107.6	1	17.4624	42	6.7748e-05	0.0279689	4.1691	NaN	NaN	NaN	NaN	NaN	NaN	91	0.16249	1.72855	1.27805	358.044
Q2		Sr	JRCQC	University of Minnesota	BobWhite_c388_127	IWB2998	7A	107.6	1	17.4624	43	6.7748e-05	0.0279689	4.1691	NaN	NaN	NaN	NaN	NaN	NaN	91	0.16249	1.72855	1.27805	358.044
Q2		Sr	JRCQC	University of Minnesota	BobWhite_c4684_245	IWB3535	7A	107.6	1	16.2085	55	0.00011992	0.0387058	3.92111	NaN	NaN	NaN	NaN	NaN	NaN	89	0.15553	1.98806	1.23479	354.578
Q2		Sr	JRCQC	University of Minnesota	Ex_c100454_35	IWB19533	7A	108	1	15.479	61	0.00016072	0.0467722	3.79393	NaN	NaN	NaN	NaN	NaN	NaN	94	0.14269	0.37999	2.79547	377.578
WC		Lr	Villamarique de la Condesa	CSIC	RFL_Contig5676_1956	IWB65075	7A	109.1	2	10.844	84	3.22e-05	0.00615	4.49	0.00388	0.000538	0.98152	6.62597	21.6693	5.59e-06	222	0.08936	1.03	0.90385	782.895
WC		Lr	Villamarique de la Condesa	CSIC	IACX1734	IWB35786	7A	109.1	2	10.7759	93	3.47e-05	0.00621	4.46	-0.0489	0.07194	0.7888	6.6497	21.5227	6.07e-06	216	0.09111	1.03235	0.92808	766.132
WC		Lr	Villamarique de la Condesa	CSIC	Tdurum_contig76441_240	IWB73368	7A	112.7	2	11.4233	43	1.91e-05	0.00615	4.72	0.18352	1.34712	0.24704	6.56344	21.0578	7.49e-06	221	0.09408	1.05472	0.88609	778.369
Q2	20	Sr	JRCQC	University of Minnesota	wsnp_Ex_c5653_9937062	IWA4309	7B	161.7	1	22.8147	19	6.6338e-06	0.00619806	5.17824	NaN	NaN	NaN	NaN	NaN	NaN	94	0.19699	3.40738	0.51376	376.613
Q2		Sr	JRCQC	University of Minnesota	IAAV4624	IWB34900a	7B	161.7	1	20.1025	27	2.2038e-05	0.0138968	4.65683	NaN	NaN	NaN	NaN	NaN	NaN	89	0.18578	2.58158	0.92612	358.524
Q2		Sr	JRCQC	University of Minnesota	BS00022463_51	IWB7099a	7B	161.7	1	18.2356	41	5.06e-05	0.0219086	4.29585	NaN	NaN	NaN	NaN	NaN	NaN	86	0.17648	2.51911	1.04023	350.893
Q2		Sr	JRCQC	University of Minnesota	Ku_c10430_887	IWB38104	7B	164.4	1	54.3028	1	6.8923e-11	1.22352e-06	10.1616	NaN	NaN	NaN	NaN	NaN	NaN	94	0.36864	2.83246	0.36124	355.367
WC		Lr	Villamarique de la Condesa	CSIC	BobWhite_c14736_188	IWB694	7B	165	2	11.0375	64	2.69e-05	0.00615	4.57	-0.135	0.36105	0.54853	6.61972	21.7301	5.41e-06	223	0.09044	1.02366	0.90231	784.386
WC		Lr	Villamarique de la Condesa	CSIC	Tdurum_contig13557_326	IWB68007	7B	165	2	10.7735	94	3.47e-05	0.00621	4.46	0.05287	0.05476	0.8152	6.63816	21.5087	6.1e-06	217	0.0907	1.04623	0.91035	767
Q2		Sr	JRCQC	University of Minnesota	BobWhite_c12048_145	IWB297	7B	167.4	1	31.4019	8	2.2184e-07	0.000410216	6.65396	NaN	NaN	NaN	NaN	NaN	NaN	92	0.25655	4.08755	0.25009	363.939
Durum	21	Yr	PSTV 14	University of Minnesota	BS00065265_51	IWB9496	7B	185.2	2	14.5232	1	2.25e-06	0.024	5.65	-0.927	28.688	4.16e-07	-0.807	1.96799	0.16324	121	0.19486	0.29695	1.15204	397.668
Durum		Yr	PSTV 14	University of Minnesota	RAC875_rep_c70024_1988	IWB62641	7B	185.2	1	23.4627	2	3.97e-06	0.024	5.4	NaN	NaN	NaN	NaN	NaN	NaN	117	0.16823	0.30744	1.16904	386.985
Durum		Lr	Villamarique de la Condesa	CSIC	BobWhite_c160_492	IWB858	7B	186	1	18.0001	15	4.4e-05	0.0336139	4.36	NaN	NaN	NaN	NaN	NaN	NaN	120	0.13138	0.59672	0.66799	383.667
Durum		Lr	Villamarique de la Condesa	CSIC	BobWhite_c160_276	IWB857	7B	186	1	17.2777	18	5.97e-05	0.040051	4.22	NaN	NaN	NaN	NaN	NaN	NaN	125	0.1223	0.6766	0.62881	402.613
Durum		Yr	PSTV 37	University of Minnesota	BobWhite_c160_276	IWB857	7B	186	1	15.493	37	0.000137	0.0447	3.86	NaN	NaN	NaN	NaN	NaN	NaN	125	0.11106	2.05686	1.13983	512.642
Durum		Yr	PSTV 40	University of Minnesota	BobWhite_c160_276	IWB857	7B	186	1	17.4901	20	5.42e-05	0.0327	4.27	NaN	NaN	NaN	NaN	NaN	NaN	125	0.12361	1.61818	0.93373	484.849
Durum		Yr	PSTV 40	University of Minnesota	BobWhite_c160_492	IWB858	7B	186	1	17.053	22	6.78e-05	0.0372	4.17	NaN	NaN	NaN	NaN	NaN	NaN	120	0.12534	1.57204	0.8967	462.364
WC		Yr	PSTV 37	University of Minnesota	Tdurum_contig49575_1237	IWB71982	7B	187.5	2	71.3833	1	1.21e-24	2.04e-20	23.92	-1.72	141.989	1.31e-25	-0.139	0.04284	0.83621	222	0.39246	1.10056	0.84964	782.957
WC		Yr	PSTV 37	University of Minnesota	Kukri_c3781_285	IWB44736	7B	187.5	2	67.7187	2	2.64e-23	2.18e-19	22.58	-1.72	135.295	2.41e-24	2.12809	1.85912	0.17422	206	0.39623	1.37602	0.57831	717.916
WC		Yr	PSTV 37	University of Minnesota	Tdurum_contig42586_990	IWB71292	7B	187.5	2	65.9172	3	3.89e-23	2.18e-19	22.41	-1.68	131.802	3.43e-24	0.3913	0.31814	0.5733	220	0.37572	1.27819	0.72842	777.38
WC		Yr	PSTV 37	University of Minnesota	Tdurum_contig42586_720	IWB71291	7B	187.5	2	60.8396	4	1.01e-21	4.26e-18	20.99	-1.61	117.688	3.32e-22	-0.625	1.3487	0.24678	219	0.35819	1.40567	0.63193	769.554
WC		Yr	PSTV 37	University of Minnesota	Tdurum_contig42586_290	IWB71290	7B	187.5	2	59.9554	5	1.72e-21	5.77e-18	20.77	-1.59	119.575	1.72e-22	0.60617	0.7509	0.38714	220	0.35371	1.40501	0.68052	781.265
WC		Yr	PSTV 37	University of Minnesota	Excalibur_c51720_84	IWB27254	7B	187.5	2	46.4894	6	1.45e-17	4.05e-14	16.84	1.35831	92.9385	1.43e-18	0.57047	0.5917	0.44259	221	0.29702	1.36586	0.9373	813.888
WC		Yr	PSTV 37	University of Minnesota	BS00022162_51	IWB6938	7B	187.5	2	45.8985	7	2.66e-17	6.4e-14	16.57	-1.37	90.8985	3.6e-18	-0.893	1.035	0.31014	214	0.30075	1.38782	0.95735	793.716
WC		Yr	PSTV 37	University of Minnesota	Kukri_c46447_1738	IWB45661	7B	187.5	2	45.3595	8	3.29e-17	6.92e-14	16.48	1.35113	90.4993	3.51e-18	0.05691	0.00752	0.931	220	0.29271	1.38596	0.95149	814.463
WC		Yr	PSTV 37	University of Minnesota	Kukri_c48418_149	IWB45871	7B	187.5	2	30.0931	10	3.04e-12	5.12e-09	11.52	-1.28	54.1314	3.95e-12	-1.79	13.8442	0.000254	215	0.21938	1.67935	0.93592	816.748
WC		Yr	PSTV 37	University of Minnesota	Kukri_c7284_674	IWB47549	7B	187.5	2	27.9408	12	1.54e-11	2.16e-08	10.81	-1.28	55.858	1.82e-12	-0.0651	0.0068	0.93435	221	0.20246	1.852	0.83669	838.187
WC		Yr	PSTV 37	University of Minnesota	Kukri_rep_c79716_729	IWB50375	7B	187.5	2	21.6888	13	2.59e-09	3.35e-06	8.59	-1.13	42.6975	4.49e-10	-0.498	0.30651	0.5804	218	0.16647	1.95507	0.84941	835.904
WC		Yr	PSTV 37	University of Minnesota	GENE-4715_311	IWB34121	7B	187.5	2	21.2073	14	3.78e-09	4.54e-06	8.42	-1.14	42.1553	5.53e-10	-0.0297	0.00133	0.97095	221	0.16158	1.97893	0.84376	846.947
WC		Yr	PSTV 37	University of Minnesota	BS00071191_51	IWB10533	7B	187.5	2	19.677	15	1.37e-08	1.54e-05	7.86	1.08285	38.2442	3e-09	0.96268	5.24425	0.02297	221	0.15168	1.92586	0.86404	845.828
WC		Yr	PSTV 37	University of Minnesota	BobWhite_c2514_109	IWB1883	7B	187.5	2	19.5382	16	1.63e-08	1.71e-05	7.79	1.05952	37.0118	5.41e-09	-1.57	1.99474	0.15931	213	0.15514	1.82479	1.05733	832.337
WC		Yr	PSTV 40	University of Minnesota	Kukri_c3781_285	IWB44736	7B	187.5	2	49.0681	1	4e-18	6.72e-14	17.4	-1.46	96.7948	6.13e-19	3.13161	3.8311	0.05167	205	0.32457	0.81617	1.3489	751.788
WC		Yr	PSTV 40	University of Minnesota	Tdurum_contig49575_1237	IWB71982	7B	187.5	2	43.6622	2	1.07e-16	8.72e-13	15.97	-1.42	87.3221	1.07e-17	0.35743	0.23356	0.62938	221	0.28414	0.99465	1.26118	816.639
WC		Yr	PSTV 40	University of Minnesota	Tdurum_contig42586_990	IWB71292	7B	187.5	2	43.215	3	1.55e-16	8.72e-13	15.81	-1.4	83.275	4.91e-17	1.54154	4.36159	0.03792	219	0.28389	1.28884	0.93443	799.502
WC		Yr	PSTV 40	University of Minnesota	Excalibur_c51720_84	IWB27254	7B	187.5	2	41.0541	4	7.22e-16	3.04e-12	15.14	1.21972	77.0474	4.82e-16	2.07317	7.34801	0.00725	220	0.27268	1.10631	1.20696	818.608
WC		Yr	PSTV 40	University of Minnesota	Kukri_c46447_1738	IWB45661	7B	187.5	2	37.6424	5	9.06e-15	3.05e-11	14.04	1.21212	73.4284	1.92e-15	1.23793	3.27188	0.07185	219	0.25666	1.15845	1.22703	820.311
WC		Yr	PSTV 40	University of Minnesota	Tdurum_contig42586_290	IWB71290	7B	187.5	2	35.4064	6	4.84e-14	1.36e-10	13.32	-1.3	70.19	6.6e-15	0.76113	1.02975	0.31134	219	0.24518	1.4786	0.87397	807.107
WC		Yr	PSTV 40	University of Minnesota	BS00022162_51	IWB6938	7B	187.5	2	34.7428	7	8.9e-14	2.14e-10	13.05	-1.19	68.812	1.25e-14	0.72382	0.63725	0.4256	213	0.24682	1.15531	1.26708	801.935
WC		Yr	PSTV 40	University of Minnesota	Tdurum_contig42586_720	IWB71291	7B	187.5	2	34.4178	8	1.04e-13	2.19e-10	12.98	-1.31	67.8517	1.65e-14	-0.191	0.10926	0.74131	218	0.24082	1.4815	0.861	802.734
WC		Yr	PSTV 40	University of Minnesota	Kukri_c48418_149	IWB45871	7B	187.5	2	20.926	9	5.04e-09	9.43e-06	8.3	-1.09	39.6221	1.73e-09	-1.22	5.95017	0.01553	214	0.16412	1.4209	1.26718	827.012
WC		Yr	PSTV 40	University of Minnesota	Kukri_c7284_674	IWB47549	7B	187.5	2	20.4418	10	7.25e-09	1.22e-05	8.14	-1.05	38.3775	2.85e-09	1.12454	1.92147	0.1671	220	0.1573	1.62841	1.11183	848.058
WC		Yr	PSTV 40	University of Minnesota	Kukri_rep_c79716_729	IWB50375	7B	187.5	2	16.4256	11	2.29e-07	0.00035	6.64	-0.977	32.851	3.32e-08	0.21806	0.05544	0.81408	217	0.13201	1.66869	1.13733	840.503
WC		Yr	PSTV 40	University of Minnesota	BS00071191_51	IWB10533	7B	187.5	2	15.761	12	4.03e-07	0.000565	6.39	0.87988	25.9864	7.43e-07	1.38482	10.3999	0.00145	220	0.12582	1.69082	1.09322	850.207
WC		Yr	PSTV 40	University of Minnesota	BobWhite_c2514_109	IWB1883	7B	187.5	2	13.8621	15	2.21e-06	0.00247	5.66	0.9083	27.7002	3.47e-07	0.19296	0.02869	0.86567	212	0.11596	1.63643	1.26697	835.266
WC		Yr	PSTV 40	University of Minnesota	GENE-4715_311	IWB34121	7B	187.5	2	13.6258	16	2.65e-06	0.00278	5.58	-0.896	26.1483	6.89e-07	1.18078	2.00164	0.15855	220	0.11066	1.80259	1.09086	857.141
Durum		Yr	PSTV 37	University of Minnesota	Tdurum_contig42586_720	IWB71291	7B	187.5	2	58.4107	1	1.61e-18	1.47e-14	17.79	-1.76	110.651	8.21e-19	-1.42	3.97911	0.0483	123	0.48915	0.78073	1.11081	441.513
Durum		Yr	PSTV 37	University of Minnesota	Tdurum_contig49575_1237	IWB71982	7B	187.5	2	57.5926	2	2.44e-18	1.47e-14	17.61	-1.75	112.558	4.97e-19	-1.4	1.94715	0.16543	123	0.48563	0.78198	1.12461	442.468
Durum		Yr	PSTV 37	University of Minnesota	Tdurum_contig42586_290	IWB71290	7B	187.5	2	53.6858	3	1.74e-17	5.24e-14	16.76	-1.71	104.711	3.72e-18	-1.51	2.04207	0.15554	124	0.46608	0.68859	1.39604	456.704
Durum		Yr	PSTV 37	University of Minnesota	Tdurum_contig42586_990	IWB71292	7B	187.5	2	53.6858	4	1.74e-17	5.24e-14	16.76	-1.71	104.711	3.72e-18	-1.51	2.04207	0.15554	124	0.46608	0.68859	1.39604	456.704
Durum		Yr	PSTV 37	University of Minnesota	Excalibur_c51720_84	IWB27254	7B	187.5	2	46.5294	5	9.59e-16	2.3e-12	15.02	1.64899	92.3673	1.27e-16	-1.15	0.53151	0.46737	123	0.43271	0.78782	1.39326	458.177
Durum		Yr	PSTV 37	University of Minnesota	Kukri_c46447_1738	IWB45661	7B	187.5	2	46.3419	6	1.14e-15	2.3e-12	14.94	1.6413	90.3026	2.46e-16	-1.55	2.05929	0.15386	122	0.43369	0.7905	1.40591	456.126
Durum		Yr	PSTV 37	University of Minnesota	BS00022162_51	IWB6938	7B	187.5	2	45.2009	7	2.49e-15	4.3e-12	14.6	-1.64	88.0655	5.38e-16	-1.54	2.00013	0.1599	120	0.43162	0.79215	1.41663	449.534
Durum		Yr	PSTV 37	University of Minnesota	Excalibur_c1070_2327	IWB21717	7B	187.5	2	39.0662	8	7.33e-14	1.11e-10	13.13	1.60986	75.2029	2.08e-14	1.11257	3.52566	0.06279	124	0.38846	0.98086	1.30998	469.398
Durum		Yr	PSTV 37	University of Minnesota	Tdurum_contig49575_1207	IWB71981	7B	187.5	2	36.0605	9	7.33e-13	9.83e-10	12.13	1.55153	68.3763	2.8e-13	-1.11	2.47977	0.11809	115	0.38743	0.8052	1.58297	438.494
Durum		Yr	PSTV 37	University of Minnesota	Kukri_c48418_149	IWB45871	7B	187.5	2	22.7634	12	4.26e-09	4.28e-06	8.37	-1.42	36.8425	1.57e-08	-2.33	16.3002	9.6e-05	120	0.27654	1.5239	1.12326	472.207
Durum		Yr	PSTV 37	University of Minnesota	Kukri_rep_c79716_729	IWB50375	7B	187.5	2	22.2248	13	5.88e-09	5.46e-06	8.23	-1.51	42.7742	1.51e-09	-1.54	1.74733	0.18869	123	0.26702	1.5984	1.07442	483.764
Durum		Yr	PSTV 37	University of Minnesota	Kukri_c7284_674	IWB47549	7B	187.5	2	22.0393	14	6.6e-09	5.69e-06	8.18	-1.5	42.3827	1.71e-09	-1.55	1.77823	0.18483	124	0.26381	1.59634	1.07138	488.23
Durum		Yr	PSTV 37	University of Minnesota	BobWhite_c2514_109	IWB1883	7B	187.5	2	19.3421	15	4.97e-08	4e-05	7.3	1.41737	37.0456	1.35e-08	-1.61	1.87153	0.17379	124	0.23925	1.6607	1.09564	492.228
Durum		Yr	PSTV 37	University of Minnesota	GENE-4715_311	IWB34121	7B	187.5	2	16.5405	17	4.4e-07	0.000313	6.36	-1.4	32.7109	7.77e-08	-0.596	0.32209	0.5714	123	0.2133	1.7993	1.04971	490.519
Durum		Yr	PSTV 37	University of Minnesota	Kukri_c57138_106	IWB46640	7B	187.5	2	16.4883	18	5.06e-07	0.000339	6.3	-1.44	31.7879	1.25e-07	0.81528	1.86779	0.17439	116	0.22269	1.61081	1.25242	465.934
Durum		Yr	PSTV 37	University of Minnesota	BS00071191_51	IWB10533	7B	187.5	2	14.7915	20	1.77e-06	0.00107	5.75	1.31475	29.5547	2.84e-07	0.55121	0.541	0.46343	123	0.19513	1.72732	1.12569	491.347
Durum		Yr	PSTV 40	University of Minnesota	Tdurum_contig49575_1237	IWB71982	7B	187.5	2	44.1185	1	3.83e-15	4.62e-11	14.42	-1.47	88.1292	4.35e-16	0.50872	0.27418	0.60149	123	0.4197	0.63902	1.12971	432.648
Durum		Yr	PSTV 40	University of Minnesota	Tdurum_contig42586_720	IWB71291	7B	187.5	2	42.3945	2	1.05e-14	5.58e-11	13.98	-1.46	84.1155	1.43e-15	-0.292	0.17421	0.67713	123	0.41003	0.62713	1.18373	435.257
Durum		Yr	PSTV 40	University of Minnesota	Tdurum_contig42586_290	IWB71290	7B	187.5	2	41.3432	3	1.85e-14	5.58e-11	13.73	-1.43	82.6106	2.12e-15	0.45731	0.20473	0.65173	124	0.402	0.57284	1.33084	444.908
Durum		Yr	PSTV 40	University of Minnesota	Tdurum_contig42586_990	IWB71292	7B	187.5	2	41.3432	4	1.85e-14	5.58e-11	13.73	-1.43	82.6106	2.12e-15	0.45731	0.20473	0.65173	124	0.402	0.57284	1.33084	444.908
Durum		Yr	PSTV 40	University of Minnesota	Excalibur_c51720_84	IWB27254	7B	187.5	2	40.2082	5	3.86e-14	9.32e-11	13.41	1.38825	76.5152	1.45e-14	3.02434	4.27902	0.0407	123	0.39728	0.68431	1.171	438.561
Durum		Yr	PSTV 40	University of Minnesota	Excalibur_c1070_2327	IWB21717	7B	187.5	2	35.8543	6	5.39e-13	1.02e-09	12.27	1.36664	66.3036	3.64e-13	1.33535	6.11642	0.01476	124	0.36828	0.73058	1.21153	448.509
Durum		Yr	PSTV 40	University of Minnesota	Kukri_c46447_1738	IWB45661	7B	187.5	2	35.8474	7	5.94e-13	1.02e-09	12.23	1.38318	71.5949	7.18e-14	0.42109	0.16958	0.68121	122	0.37203	0.71518	1.24491	442.429
Durum		Yr	PSTV 40	University of Minnesota	BS00022162_51	IWB6938	7B	187.5	2	33.9541	8	2.15e-12	3.25e-09	11.67	-1.37	67.8044	2.66e-13	0.43762	0.1787	0.67325	120	0.36321	0.70116	1.30378	437.859
Durum		Yr	PSTV 40	University of Minnesota	Tdurum_contig49575_1207	IWB71981	7B	187.5	2	29.6603	9	4.26e-11	5.71e-08	10.37	1.34155	58.9037	6.14e-12	-0.216	0.10092	0.75131	115	0.34221	0.57734	1.62037	427.261
Durum		Yr	PSTV 40	University of Minnesota	BobWhite_c2514_109	IWB1883	7B	187.5	2	15.2032	10	1.26e-06	0.00148	5.9	1.18065	30.3371	2.03e-07	0.19887	0.0331	0.85593	124	0.1982	1.38354	0.96952	472.907
Durum		Yr	PSTV 40	University of Minnesota	Kukri_rep_c79716_729	IWB50375	7B	187.5	2	14.9199	13	1.6e-06	0.00148	5.8	-1.18	29.7675	2.6e-07	0.26784	0.05906	0.80839	123	0.19652	1.35586	1.02324	469.773
Durum		Yr	PSTV 40	University of Minnesota	Kukri_c7284_674	IWB47549	7B	187.5	2	14.8206	14	1.71e-06	0.00148	5.77	-1.17	29.5712	2.78e-07	0.25987	0.0561	0.81316	124	0.19418	1.3737	0.99193	473.601
Durum		Yr	PSTV 40	University of Minnesota	Kukri_c48418_149	IWB45871	7B	187.5	2	14.3093	15	2.7e-06	0.00217	5.57	-1.08	24.3906	2.59e-06	-1.6	8.49175	0.00426	120	0.19377	1.27398	1.10169	459.449
Durum		Yr	PSTV 40	University of Minnesota	Kukri_c57138_106	IWB46640	7B	187.5	2	12.8411	16	9.25e-06	0.00698	5.03	-1.13	22.2493	6.79e-06	1.16778	4.41584	0.03779	116	0.18222	1.45335	1.02544	449.265
Durum		Yr	PSTV 40	University of Minnesota	BS00071191_51	IWB10533	7B	187.5	2	12.6352	17	1.03e-05	0.00731	4.99	1.03	22.1545	6.71e-06	1.51736	4.89655	0.02877	123	0.17157	1.35322	1.02307	469.34
Durum		Yr	PSTV 40	University of Minnesota	GENE-4715_311	IWB34121	7B	187.5	2	10.1247	24	8.55e-05	0.043	4.07	-1.03	19.8847	1.84e-05	0.6292	0.40644	0.52498	123	0.14235	1.6191	0.8998	475.326
WC		Yr	PSTV 37	University of Minnesota	BobWhite_c2892_167	IWB2238	7B	189.3	2	11.0265	24	2.76e-05	0.0193	4.56	-0.796	22.0321	4.76e-06	0.16343	0.03736	0.84692	217	0.09249	2.22122	0.90077	855.535
WC		Yr	PSTV 37	University of Minnesota	Tdurum_contig49656_679	IWB71995	7B	189.3	2	10.8833	25	3.16e-05	0.0213	4.5	0.79097	21.7459	5.49e-06	0.16162	0.03618	0.84932	214	0.09245	2.18852	0.94512	849.268
WC		Yr	PSTV 40	University of Minnesota	BobWhite_c2892_167	IWB2238	7B	189.3	2	11.4879	17	1.82e-05	0.018	4.74	-0.737	20.6377	9.25e-06	1.30224	2.43941	0.11979	216	0.09654	1.83276	1.0963	846.779
WC		Yr	PSTV 40	University of Minnesota	Tdurum_contig49656_679	IWB71995	7B	189.3	2	11.2473	18	2.28e-05	0.0213	4.64	0.73057	20.1725	1.16e-05	1.29891	2.42295	0.12106	213	0.09591	1.84542	1.09137	836.405
Durum		Yr	PSTV 37	University of Minnesota	BobWhite_c2892_167	IWB2238	7B	189.3	2	14.3839	23	2.44e-06	0.00128	5.61	-1.09	27.2415	7.4e-07	-1.56	1.65664	0.20047	124	0.18955	1.83337	1.10259	499.952
Durum		Yr	PSTV 37	University of Minnesota	Tdurum_contig49656_679	IWB71995	7B	189.3	2	14.2556	24	2.73e-06	0.00137	5.56	1.09021	26.9857	8.33e-07	-1.57	1.65504	0.20071	123	0.1894	1.82136	1.12962	496.281
Durum		Yr	PSTV 37	University of Minnesota	Tdurum_contig49656_597	IWB71994	7B	189.3	2	13.9899	25	3.46e-06	0.00167	5.46	-1.1	25.9026	1.35e-06	-1.23	3.31756	0.07103	121	0.18903	1.84485	1.15574	490.331
Durum		Yr	PSTV 37	University of Minnesota	BobWhite_c2892_211	IWB2239	7B	189.3	2	12.1554	33	1.6e-05	0.00584	4.8	-1.07	23.4895	3.89e-06	-0.454	0.48758	0.48639	118	0.17198	1.85204	1.15794	479.235
Durum		Yr	PSTV 40	University of Minnesota	BobWhite_c2892_167	IWB2238	7B	189.3	2	9.99685	25	9.49e-05	0.0458	4.02	-0.87	19.9384	1.79e-05	0.21467	0.03658	0.84864	124	0.13981	1.61433	0.91147	481.243
Durum		Yr	PSTV 40	University of Minnesota	Tdurum_contig49656_679	IWB71995	7B	189.3	2	9.84364	27	0.000109	0.0486	3.96	0.86455	19.6337	2.06e-05	0.21099	0.0354	0.85107	123	0.13893	1.62332	0.90131	476.934
WC		Yr	PSTV 37	University of Minnesota	Excalibur_c31405_159	IWB25100	7B	189.7	2	12.3376	20	8.39e-06	0.00706	5.08	-0.912	23.0084	2.99e-06	-1.84	1.73696	0.18891	219	0.10167	2.14264	0.85924	852.103
WC		Yr	PSTV 37	University of Minnesota	Excalibur_c9179_2416	IWB29360	7B	189.7	2	11.2935	22	2.13e-05	0.0161	4.67	0.83667	20.6317	9.13e-06	-1.75	2.46972	0.11748	223	0.09233	2.20237	0.87175	872.581
WC		Yr	PSTV 37	University of Minnesota	Excalibur_c23777_74	IWB24039	7B	189.7	2	10.7461	26	3.55e-05	0.023	4.45	-0.848	21.2065	7.02e-06	-0.894	1.11865	0.29138	218	0.0901	2.13282	0.96307	860.913
WC		Yr	PSTV 37	University of Minnesota	wsnp_Ku_c5745_10169129	IWA7190	7B	189.7	2	10.5412	27	4.23e-05	0.0264	4.37	0.84097	20.3902	1.03e-05	-0.999	1.12649	0.28968	223	0.08671	2.24029	0.86166	873.541
Durum		Yr	PSTV 37	University of Minnesota	Excalibur_c9179_2416	IWB29360	7B	189.7	2	13.1635	27	6.6e-06	0.00285	5.18	1.19984	24.8351	2.07e-06	-1.77	2.10796	0.14908	124	0.1763	1.92278	1.06347	501.697
Durum		Yr	PSTV 37	University of Minnesota	wsnp_Ku_c5745_10169129	IWA7190	7B	189.7	2	13.1635	28	6.6e-06	0.00285	5.18	1.19984	24.8351	2.07e-06	-1.77	2.10796	0.14908	124	0.1763	1.92278	1.06347	501.697
Durum		Yr	PSTV 37	University of Minnesota	wsnp_Ex_c9179_15264221	IWA4888	7B	189.7	2	12.7228	29	9.92e-06	0.00413	5	-1.2	24.0355	3.05e-06	-1.72	2.06618	0.15325	119	0.17737	1.91853	0.97374	476.876
Durum		Yr	PSTV 37	University of Minnesota	wsnp_Ex_c64848_63486322	IWA4522	7B	189.7	2	12.2691	30	1.39e-05	0.00556	4.86	-1.22	24.2378	2.68e-06	-1.07	0.98505	0.3229	124	0.16631	1.97048	1.05366	502.977
Durum		Yr	PSTV 37	University of Minnesota	Excalibur_c31405_159	IWB25100	7B	189.7	2	10.6608	34	5.51e-05	0.0196	4.26	-1.11	20.1577	1.66e-05	-1.86	1.38158	0.24218	120	0.15193	2.03681	1.03133	488.522
Durum		Yr	PSTV 37	University of Minnesota	Excalibur_c23777_74	IWB24039	7B	189.7	2	10.3416	35	7.18e-05	0.0248	4.14	-1.11	20.416	1.47e-05	-1.06	1.29098	0.25813	121	0.147	1.99113	1.14897	495.98
Durum		Yr	PSTV 37	University of Minnesota	Tdurum_contig49656_789	IWB71996	7B	190.2	2	12.2202	31	1.44e-05	0.00556	4.84	1.01674	22.9626	4.67e-06	-1.57	1.6261	0.20465	124	0.16576	1.91776	1.10523	503.409
Durum	22	Lr	Villamarique de la Condesa	CSIC	Tdurum_contig29880_329	IWB69905	7B	200.1	1	21.334	9	9.91e-06	0.013289	5	NaN	NaN	NaN	NaN	NaN	NaN	119	0.15308	0.75429	0.55959	383.857
Durum		Lr	Villamarique de la Condesa	CSIC	Kukri_c81094_434	IWB47876	7B	200.1	1	19.2379	12	2.52e-05	0.025371	4.6	NaN	NaN	NaN	NaN	NaN	NaN	119	0.14017	0.75376	0.56038	383.857
Durum		Lr	Villamarique de la Condesa	CSIC	Tdurum_contig8448_363	IWB73667	7B	200.1	2	11.1466	14	3.58e-05	0.0308639	4.45	-0.771	21.6494	8.38e-06	-0.638	0.98291	0.32344	123	0.15445	0.72054	0.54978	393.38
Durum		Yr	PSTV 37	University of Minnesota	GENE-4848_348	IWB34193	7B	202.9	2	12.2839	32	1.48e-05	0.00556	4.83	-1.15	23.5413	3.91e-06	-2.45	2.40022	0.12409	115	0.1773	1.68025	1.37409	468.615
Durum		Yr	PSTV 40	University of Minnesota	GENE-4848_348	IWB34193	7B	202.9	2	10.9746	19	4.38e-05	0.0278	4.36	-0.979	21.7059	8.67e-06	-1.43	1.10561	0.29526	115	0.16142	1.39434	0.96318	438.982
WC		Lr	Villamarique de la Condesa	CSIC	GENE-4848_95	IWB34196	7B	206.3	2	15.7493	11	4.05e-07	0.00062	6.39	0.98375	31.3772	6.31e-08	0.39742	0.25997	0.61065	221	0.12523	0.86097	0.98287	770.606
Durum		Lr	PSB 14	University of Minnesota	GENE-4848_95	IWB34196	7B	206.3	1	23.8155	9	3.22e-06	0.00431	5.49	NaN	NaN	NaN	NaN	NaN	NaN	124	0.16221	1.10877	1.75102	496.403
Durum		Lr	Villamarique de la Condesa	CSIC	GENE-4848_95	IWB34196	7B	206.3	1	30.6402	6	1.79e-07	0.000359606	6.75	NaN	NaN	NaN	NaN	NaN	NaN	124	0.19943	0.61032	0.58919	390.338
Durum		Lr	PSB 14	University of Minnesota	RAC875_c61016_73	IWB59570	7B	206.9	1	28.3497	2	5.14e-07	0.00223	6.29	NaN	NaN	NaN	NaN	NaN	NaN	115	0.19897	1.04489	1.81691	459.887
Durum		Lr	Villamarique de la Condesa	CSIC	RAC875_c61016_73	IWB59570	7B	206.9	1	20.3734	11	1.56e-05	0.0171091	4.81	NaN	NaN	NaN	NaN	NaN	NaN	115	0.15136	0.70696	0.60987	372.873
WC		Lr	Villamarique de la Condesa	CSIC	wsnp_RFL_Contig3269_3313084	IWA8448a	7B	208.1	2	9.90145	102	7.6e-05	0.0125	4.12	-0.865	19.4643	1.6e-05	0.09067	0.01375	0.90674	223	0.0819	1.00223	0.93615	786.676
WC		Lr	Villamarique de la Condesa	CSIC	RAC875_c34939_86	IWB57014	7B	208.1	2	8.62957	122	0.000247	0.0341	3.61	0.68036	15.3871	0.000117	2.50759	2.57474	0.11003	219	0.07336	1.01908	0.95659	777.19
WC		Lr	Villamarique de la Condesa	CSIC	Kukri_c2348_2340	IWB42818	7B	208.1	2	8.61575	123	0.00025	0.0341	3.6	0.7151	15.3613	0.000119	2.66926	2.91082	0.08941	219	0.07325	1.02535	0.94512	776.165
Durum		Lr	PSB 14	University of Minnesota	RAC875_c34939_86	IWB57014	7B	208.1	1	25.8565	6	1.36e-06	0.00239	5.87	NaN	NaN	NaN	NaN	NaN	NaN	122	0.17607	1.06277	1.77682	487.359
Durum		Lr	PSB 14	University of Minnesota	Kukri_c2348_2340	IWB42818	7B	208.1	1	25.8287	7	1.39e-06	0.00239	5.86	NaN	NaN	NaN	NaN	NaN	NaN	121	0.17712	1.05042	1.80381	482.955
Durum		Lr	PSB 14	University of Minnesota	wsnp_RFL_Contig3269_3313084	IWA8448a	7B	208.1	2	11.6236	11	2.38e-05	0.0261	4.62	-1.4	21.93	7.35e-06	-0.753	0.35384	0.55304	124	0.15896	1.24547	1.62055	497.045
Durum		Lr	Villamarique de la Condesa	CSIC	RAC875_c34939_86	IWB57014	7B	208.1	1	36.8633	2	1.5e-08	9.07152e-05	7.82	NaN	NaN	NaN	NaN	NaN	NaN	122	0.2335	0.57331	0.57936	379.217
Durum		Lr	Villamarique de la Condesa	CSIC	Kukri_c2348_2340	IWB42818	7B	208.1	1	35.0485	3	3.13e-08	0.000125962	7.5	NaN	NaN	NaN	NaN	NaN	NaN	121	0.22605	0.57237	0.58817	376
Durum		Lr	Villamarique de la Condesa	CSIC	wsnp_RFL_Contig3269_3313084	IWA8448a	7B	208.1	2	13.2245	8	6.28e-06	0.00947127	5.2	-1.01	24.7796	2.12e-06	-0.589	0.5034	0.47935	124	0.17698	0.64866	0.58407	393.548
WC		Yr	PSTV 37	University of Minnesota	RAC875_rep_c109207_566	IWB61861	7B	208.5	1	16.763	28	6.1e-05	0.0367	4.21	NaN	NaN	NaN	NaN	NaN	NaN	205	0.07552	2.31473	0.94886	818.933
Durum		Yr	PSTV 37	University of Minnesota	RAC875_rep_c109207_566	IWB61861	7B	208.5	1	16.6556	36	8.19e-05	0.0274	4.09	NaN	NaN	NaN	NaN	NaN	NaN	119	0.12368	2.0676	1.15857	490.128
Durum		Lr	Villamarique de la Condesa	CSIC	RFL_Contig3338_394	IWB64303	7B	208.8	2	11.4274	13	2.81e-05	0.0260455	4.55	-0.793	22.5447	5.61e-06	0.94315	0.73355	0.3934	124	0.1567	0.68336	0.57758	396.493
WC		Lr	Villamarique de la Condesa	CSIC	RAC875_c906_657	IWB61006	7B	210.5	2	11.4108	44	1.93e-05	0.00615	4.71	-0.148	1.13586	0.2877	6.68944	22.0134	4.77e-06	220	0.09437	1.01954	0.90799	775.058
Durum		Lr	PSB 14	University of Minnesota	RAC875_c48671_172	IWB58460	7B	210.6	1	27.8958	3	5.55e-07	0.00223	6.26	NaN	NaN	NaN	NaN	NaN	NaN	125	0.18365	1.04339	1.76449	496.739
Durum		Lr	Villamarique de la Condesa	CSIC	RAC875_c48671_172	IWB58460	7B	210.6	1	39.445	1	5.2e-09	6.27391e-05	8.28	NaN	NaN	NaN	NaN	NaN	NaN	125	0.24134	0.55933	0.57368	385.186
Durum		Lr	PSB 14	University of Minnesota	RAC875_rep_c105012_111	IWB61402	7B	211.2	1	26.9672	4	8.23e-07	0.00239	6.08	NaN	NaN	NaN	NaN	NaN	NaN	125	0.17863	1.1146	1.68743	496.907
Durum		Lr	PSB 14	University of Minnesota	tplb0040b02_465	IWB74669	7B	211.2	2	13.3584	10	5.95e-06	0.00718	5.23	-1.2	25.1808	1.88e-06	-1.14	0.83201	0.36357	118	0.18586	1.16075	1.67816	472.563
Durum		Lr	Villamarique de la Condesa	CSIC	RAC875_rep_c105012_111	IWB61402	7B	211.2	1	30.9103	5	1.58e-07	0.000359606	6.8	NaN	NaN	NaN	NaN	NaN	NaN	125	0.19954	0.59045	0.60492	391.925
WC		Lr	Villamarique de la Condesa	CSIC	RAC875_rep_c105012_111	IWB61402	7B	211.2	1	17.7513	96	3.66e-05	0.00641	4.44	NaN	NaN	NaN	NaN	NaN	NaN	224	0.07373	0.95834	0.98144	792.667
Durum		Lr	PSB 14	University of Minnesota	BS00064933_51	IWB9405	7B	211.5	2	24.5435	1	1.22e-09	1.48e-05	8.91	-1.73	48.7807	1.81e-10	-0.421	0.06583	0.79795	119	0.29378	0.83735	1.6939	459.988
Durum		Lr	PSB 14	University of Minnesota	tplb0045c05_154	IWB74818	7B	211.5	2	15.4974	5	1.07e-06	0.00239	5.97	1.37802	25.8623	1.41e-06	-1.6	2.47506	0.11837	118	0.2094	1.01588	1.80459	470.47
Durum		Lr	Villamarique de la Condesa	CSIC	BS00064933_51	IWB9405	7B	211.5	2	18.9406	4	7.35e-08	0.000221713	7.13	-1.1	37.8668	1.07e-08	0.1064	0.00929	0.92338	119	0.243	0.54528	0.62568	370.56
Durum		Lr	Villamarique de la Condesa	CSIC	tplb0045c05_154	IWB74818	7B	211.5	2	10.7468	17	5.19e-05	0.0368486	4.28	0.81619	17.4807	5.63e-05	-1.07	2.16783	0.14361	118	0.15513	0.68042	0.62611	381.697
Durum		Lr	PSB 14	University of Minnesota	Excalibur_c21279_459	IWB23620	7B	212.3	2	14.5345	8	2.3e-06	0.00347	5.64	-1.68	26.5149	1.07e-06	-2.62	2.04832	0.15504	118	0.19894	1.16026	1.56118	467.047
Durum		Lr	Villamarique de la Condesa	CSIC	Excalibur_c21279_459	IWB23620	7B	212.3	2	15.9182	7	7.68e-07	0.00132412	6.11	-1.2	29.02	3.76e-07	-1.86	2.30143	0.13195	118	0.2138	0.58987	0.61712	372.257

## Sheet: SINGLE SPOT SEEDLING
Data set	QTL no.	Rust	Race	Experiment	Marker	SNPid	Chr	Pos	df	F	Rank	p	FDR correction	log	add_effect	add_F	add_p	dom_effect	dom_F	dom_p	errordf	MarkerR2	Genetic Var	Residual Var	-2LnLikelihood
Durum	8	Lr	SPAIN 52	University of Minnesota	Tdurum_contig10785_1669	IWB66736	2A	11.2	2	17.7657	1	1.75e-07	0.00210587	6.76	0.44541	5.48024	0.02088	-6.09	29.0092	3.64e-07	121	0.22841	1.38786	0.61205	440.648
Durum		Lr	CONIL	CSIC	Tdurum_contig10785_1669	IWB66736	2A	11.2	2	34.0283	1	1.97e-12	2.37e-08	11.71	0.12117	1.07743	0.30136	-5.34	65.8517	4.8e-13	121	0.35995	0.71406	7.14e-06	298.395
Durum		Lr	CONIL	CSIC	Tdurum_contig10785_1428	IWB66735	2A	11.2	2	13.6252	24	4.94e-06	0.00249	5.31	0.01195	0.00852	0.92663	-5.53	27.1979	8.3e-07	115	0.19256	0.98725	9.87e-06	319.48
WC		Sr	TTKSK	University of Minnesota	Tdurum_contig10785_1428	IWB66735	2A	11.2	2	23.9855	1	4.2769e-10	7.19417e-06	9.36887	-0.040344	0.23487	0.62845	-2.9394	47.6774	6.0477e-11	208	0.18811	0.19915	0.36251	484
WC	13	Lr	Villamarique de la Condesa	CSIC	RAC875_c63343_52	IWB59762	2B	182.7	2	42.7854	1	2.17e-16	3.65e-12	15.66	0.20004	1.86548	0.17341	-7.51	78.6646	2.75e-16	218	0.28274	1.58265	0.3457	738.907
WC		Lr	CONIL	CSIC	RAC875_c63343_52	IWB59762	2B	182.7	2	48.0963	1	5.13e-18	8.63e-14	17.29	0.10924	0.80027	0.372	-5.47	89.2444	5.8e-18	218	0.30704	1.18462	0.14756	644.074
WC		Sr	TTTTF	University of Minnesota	tplb0042a21_1091	IWB74736a	2B	185.7	2	15.3047	1	5.9569e-07	0.0100201	6.22498	-1.4393	29.8597	1.2481e-07	3.18073	1.43069	0.23293	222	0.12165	0.89504	6.02247	1067.75
