# Supplementary material for: Genome-wide association study of common resistance to rust species in tetraploid wheat
Source: Front Plant Sci. 2024 Jan 3;14:1290643. doi: 10.3389/fpls.2023.1290643 (PMC10792004; doi:10.3389/fpls.2023.1290643)
Supplement: Supplementary file 7 [file Table_7.xlsx]

## Sheet: QTL Sr_Adult
Data set	Rust	Experiment	Marker	SNPid	Chr	Pos	df	F	Rank	p	FDR correction	log	add_effect	add_F	add_p	dom_effect	dom_F	dom_p	errordf	MarkerR2	Genetic Var	Residual Var	-2LnLikelihood
Q2	Sr	University of Minnesota (Saint Paul Spring 2015)	wsnp_Ex_c3681_6716255	IWA3588	1B	53.9	1	24.2012	2	5.1995e-06	0.0214831	5.28404	NaN	NaN	NaN	NaN	NaN	NaN	74	0.24898	0.00354	354.487	636.732
Q2	Sr	University of Minnesota (Saint Paul Spring 2015)	Tdurum_contig20191_171	IWB68856	1B	54.1	1	28.0013	1	1.221e-06	0.0214831	5.91328	NaN	NaN	NaN	NaN	NaN	NaN	74	0.27724	0.00341	341.149	633.933
Q2	Sr	University of Minnesota (Saint Paul Spring 2015)	RAC875_s105188_92	IWB63392	1B	54.1	1	24.2012	3	5.1995e-06	0.0214831	5.28404	NaN	NaN	NaN	NaN	NaN	NaN	74	0.24898	0.00354	354.487	636.732
Q2	Sr	University of Minnesota (Saint Paul Spring 2015)	wsnp_Ex_c3681_6715277	IWA3587	1B	54.1	1	23.7416	5	6.3475e-06	0.0214831	5.1974	NaN	NaN	NaN	NaN	NaN	NaN	73	0.24798	0.00359	359.401	628.008
Q2	Sr	University of Minnesota (Saint Paul Spring 2015)	Ra_c3083_982	IWB51782	1B	54.1	1	22.808	6	9.9151e-06	0.0214831	5.0037	NaN	NaN	NaN	NaN	NaN	NaN	69	0.2487	104.625	145.078	574.594
Q2	Sr	University of Minnesota (Saint Paul Spring 2015)	wsnp_Ex_c2025_3799847	IWA2517	1B	54.1	1	22.4883	7	1.0023e-05	0.0214831	4.999	NaN	NaN	NaN	NaN	NaN	NaN	75	0.23307	0.00365	365.239	646.645
Q2	Sr	University of Minnesota (Saint Paul Spring 2015)	wsnp_Ra_c2027_3943938	IWA7721	1B	54.1	1	22.4883	8	1.0023e-05	0.0214831	4.999	NaN	NaN	NaN	NaN	NaN	NaN	75	0.23307	0.00365	365.239	646.645
Q2	Sr	University of Minnesota (Saint Paul Spring 2015)	Kukri_c51474_334	IWB46165	1B	54.1	1	20.0616	15	2.8024e-05	0.0290904	4.55247	NaN	NaN	NaN	NaN	NaN	NaN	72	0.22031	0.00376	376.299	623.555
Q2	Sr	University of Minnesota (Saint Paul Spring 2015)	wsnp_Ra_c2027_3945713	IWA7722	1B	54.1	1	18.5326	24	5.1161e-05	0.0290904	4.29106	NaN	NaN	NaN	NaN	NaN	NaN	74	0.20247	0.00348	347.992	635.382
Q2	Sr	University of Minnesota (Saint Paul Spring 2015)	wsnp_Ex_c3964_7181151	IWA3688	2A	208.7	1	18.6648	22	4.7777e-05	0.0290904	4.32078	NaN	NaN	NaN	NaN	NaN	NaN	75	0.20142	24.6672	310.64	643.474
Q2	Sr	University of Minnesota (Saint Paul Spring 2015)	RFL_Contig4560_1077	IWB64722	2A	210.8	1	18.2553	26	5.7459e-05	0.0290904	4.24064	NaN	NaN	NaN	NaN	NaN	NaN	74	0.20004	31.2608	302.373	636.048
Q2	Sr	University of Minnesota (Saint Paul Spring 2015)	wsnp_Ex_c63909_62932437	IWA4491	2A	210.8	1	18.0526	36	6.1787e-05	0.0290904	4.2091	NaN	NaN	NaN	NaN	NaN	NaN	75	0.19611	75.1646	238.277	641.115
Q2	Sr	University of Minnesota (Saint Paul Spring 2015)	wsnp_Ex_c63909_62932669	IWA4492	2A	210.8	1	18.0526	37	6.1787e-05	0.0290904	4.2091	NaN	NaN	NaN	NaN	NaN	NaN	75	0.19611	75.1646	238.277	641.115
Q2	Sr	University of Minnesota (Saint Paul Spring 2015)	wsnp_Ex_c63909_62932893	IWA4493	2A	210.8	1	18.0639	38	6.2271e-05	0.0290904	4.20571	NaN	NaN	NaN	NaN	NaN	NaN	74	0.19836	78.6051	233.995	633.412
Q2	Sr	University of Minnesota (Saint Paul Spring 2015)	wsnp_Ex_rep_c66356_64538896	IWA5211	2A	210.8	1	17.4217	42	8.2671e-05	0.0349423	4.08265	NaN	NaN	NaN	NaN	NaN	NaN	73	0.19482	76.2181	237.573	623.742

## Sheet: QTL Sr_Seedling
Data set	Rust	Race	Experiment	Marker	SNPid	Chr	Pos	df	F	Rank	p	FDR correction	log	add_effect	add_F	add_p	dom_effect	dom_F	dom_p	errordf	MarkerR2	Genetic Var	Residual Var	-2LnLikelihood
Q2	Sr	TRTTF	University of Minnesota	Excalibur_c74397_238	IWB28717	4A	110.7	1	33.7795	2	9.0165e-08	0.000326348	7.04496	NaN	NaN	NaN	NaN	NaN	NaN	92	0.27063	0.60319	1.16485	318.403
Q2	Sr	TRTTF	University of Minnesota	BobWhite_c33898_150	IWB2658	4A	110.9	1	32.4559	7	1.4207e-07	0.000326348	6.8475	NaN	NaN	NaN	NaN	NaN	NaN	94	0.25869	0.63873	1.17162	327.729
Q2	Sr	TTTTF	University of Minnesota	BS00062059_51	IWB8853	4A	113.6	1	23.0844	4	6.0032e-06	0.0266422	5.22162	NaN	NaN	NaN	NaN	NaN	NaN	93	0.20056	0.93241	2.64353	385.813
durum	Sr	JRCQC	University of Minnesota	Tdurum_contig12313_290	IWB67551	4A	147.85	1	22.2563	20	6.4118e-06	0.0038692	5.19302	NaN	NaN	NaN	NaN	NaN	NaN	123	0.15428	0.31618	1.51551	431.505
durum	Sr	TKTTF	University of Minnesota	Tdurum_contig12313_290	IWB67551	4A	147.85	1	19.6323	24	2.0628e-05	0.0102522	4.68554	NaN	NaN	NaN	NaN	NaN	NaN	123	0.13861	0.99635	7.14405	611.133
durum	Sr	JRCQC	University of Minnesota	Tdurum_contig7992_173	IWB73459	4A	148.3	1	18.709	32	3.1156e-05	0.0117507	4.50646	NaN	NaN	NaN	NaN	NaN	NaN	124	0.13202	0.35465	1.48843	437.494
durum	Sr	JRCQC	University of Minnesota	Excalibur_c15222_313	IWB22582	4A	148.3	2	10.1356	43	8.4689e-05	0.02377	4.07217	-0.60177	11.9526	0.00075186	-2.8647	8.58686	0.00404	123	0.14248	0.58405	1.16446	430.546
durum	Sr	TKTTF	University of Minnesota	Tdurum_contig7992_173	IWB73459	4A	148.3	1	20.8635	17	1.1805e-05	0.00794475	4.92793	NaN	NaN	NaN	NaN	NaN	NaN	124	0.14502	0.78567	7.55317	618.459
durum	Sr	TKTTF	University of Minnesota	Tdurum_contig7992_254	IWB73460	4A	148.3	1	15.6108	48	0.00013079	0.0327987	3.88343	NaN	NaN	NaN	NaN	NaN	NaN	123	0.11344	1.43793	6.60499	612.192
durum	Sr	TKTTF	University of Minnesota	wsnp_Ra_c22775_32274079	IWA7765	4A	148.3	2	9.02482	56	0.00022118	0.0476682	3.65525	1.34659	16.0517	0.00010643	-3.2892	2.41522	0.12275	123	0.12888	1.19992	7.00516	613.132
durum	Sr	JRCQC	University of Minnesota	Ra_c60252_1733	IWB52321	4A	149.4	2	9.32872	47	0.00017237	0.0442624	3.76354	-0.73196	18.3611	3.7291e-05	0.7297	0.55641	0.45718	120	0.1355	0.46288	1.24769	417.209
durum	Sr	JRCQC	University of Minnesota	Ra_c60252_743	IWB52322	4A	149.4	2	9.17275	50	0.00019826	0.0475983	3.70276	0.74053	18.0799	4.2608e-05	1.15992	0.58864	0.44448	119	0.13455	0.48767	1.33392	419.555
durum	Sr	TKTTF	University of Minnesota	Ra_c60252_743	IWB52322	4A	149.4	2	17.1926	3	2.8017e-07	0.00112712	6.55258	1.75499	31.9922	1.0993e-07	-3.9085	1.72966	0.191	119	0.22565	0.36	7.99481	589.193
durum	Sr	TKTTF	University of Minnesota	Ra_c60252_1733	IWB52321	4A	149.4	2	12.3317	19	1.3581e-05	0.00814658	4.86707	-1.5675	21.8315	7.9014e-06	-2.9264	2.02965	0.15687	120	0.17163	0.97643	6.82878	592.322
durum	Sr	TKTTF	University of Minnesota	BS00048067_51	IWB8487	4A	150.9	1	17.2672	34	6.1769e-05	0.0204579	4.20923	NaN	NaN	NaN	NaN	NaN	NaN	119	0.12763	1.34399	6.95048	595.194
durum	Sr	JRCQC	University of Minnesota	Kukri_c61301_213	IWB46927	4A	151.8	1	21.4702	22	8.9524e-06	0.00491121	5.04806	NaN	NaN	NaN	NaN	NaN	NaN	125	0.14759	0.31824	1.51736	438.784
durum	Sr	TKTTF	University of Minnesota	Kukri_c61301_213	IWB46927	4A	151.8	1	27.2356	4	7.3401e-07	0.00211985	6.1343	NaN	NaN	NaN	NaN	NaN	NaN	125	0.18009	0.6527	7.49167	618.683
durum	Sr	TKTTF	University of Minnesota	RAC875_c7670_219	IWB60429	4A	151.8	2	9.39192	52	0.00016669	0.0385411	3.77809	1.37953	15.6948	0.00012949	5.36894	3.94879	0.04928	116	0.1404	1.50047	6.18336	574.062
Q2	Sr	JRCQC	University of Minnesota	CAP7_c3756_190	IWB14050	7A	118	1	15.8257	57	0.0001374	0.0420539	3.86201	NaN	NaN	NaN	NaN	NaN	NaN	94	0.14542	0.98053	1.98611	373.064
Q2	Sr	JRCQC	University of Minnesota	Kukri_c5101_2636	IWB46119	7A	118	1	15.8257	58	0.0001374	0.0420539	3.86201	NaN	NaN	NaN	NaN	NaN	NaN	94	0.14542	0.98053	1.98611	373.064
Q2	Sr	JRCQC	University of Minnesota	CAP8_c8768_51	IWB14967	7A	122.2	1	16.556	50	9.9691e-05	0.0351594	4.00134	NaN	NaN	NaN	NaN	NaN	NaN	93	0.15251	2.38932	1.0078	371.491
Q2	Sr	JRCQC	University of Minnesota	Kukri_rep_c102367_278	IWB48765	2B	82.8	1	18.722	38	3.8715e-05	0.018086	4.41212	NaN	NaN	NaN	NaN	NaN	NaN	92	0.17063	4.04672	0.38737	372.032
Q2	Sr	JRCQC	University of Minnesota	wsnp_Ex_c5943_10422207	IWA4388	2B	82.8	1	16.8533	46	8.7318e-05	0.0336972	4.0589	NaN	NaN	NaN	NaN	NaN	NaN	93	0.15482	3.68054	0.49086	374.836
Q2	Sr	JRCQC	University of Minnesota	wsnp_Ku_c18923_28319203	IWA6664	2B	85.8	1	20.2311	26	1.9796e-05	0.0135161	4.70342	NaN	NaN	NaN	NaN	NaN	NaN	94	0.17867	3.81696	0.43532	379.613
Q2	Sr	JRCQC	University of Minnesota	RAC875_c97988_87	IWB61226	2B	85.8	1	18.4238	39	4.3694e-05	0.019845	4.35958	NaN	NaN	NaN	NaN	NaN	NaN	93	0.1668	4.2555	0.35349	377.552
Q2	Sr	JRCQC	University of Minnesota	Kukri_c39230_362	IWB44901	2B	85.8	1	16.4724	52	0.00010424	0.0355859	3.98197	NaN	NaN	NaN	NaN	NaN	NaN	92	0.15327	4.05271	0.41324	373.27
WC	Sr	TRTTF	University of Minnesota	Ku_c10415_662	IWB38099	2B	126.6	2	12.4531	17	7.5253e-06	0.00720275	5.12348	-1.0348	19.8702	1.3205e-05	-4.3363	5.43023	0.0207	221	0.1017	1.23745	2.39732	923.517
WC	Sr	TRTTF	University of Minnesota	Ku_c6970_2174	IWB39865	2B	126.6	2	12.1248	20	1.0364e-05	0.00859094	4.98447	-1.0908	22.8217	3.3254e-06	2.90331	1.8701	0.17292	212	0.10304	1.14518	2.61209	894.811
WC	Sr	TRTTF	University of Minnesota	RAC875_c12886_2359	IWB53611	2B	126.6	1	19.195	25	1.8268e-05	0.0122914	4.73831	NaN	NaN	NaN	NaN	NaN	NaN	221	0.08021	1.4882	2.19195	924.769
WC	Sr	TRTTF	University of Minnesota	BS00070861_51	IWB10507	2B	126.6	2	11.2174	28	2.3069e-05	0.0138587	4.63697	-1.0491	19.7899	1.3779e-05	-0.86037	0.86629	0.35302	219	0.0933	1.22426	2.35698	912.108
WC	Sr	TRTTF	University of Minnesota	Ex_c960_746	IWB21466	2B	126.6	1	17.5591	32	4.0147e-05	0.0211035	4.39635	NaN	NaN	NaN	NaN	NaN	NaN	224	0.07299	1.37422	2.3413	941.311
WC	Sr	TRTTF	University of Minnesota	wsnp_JD_c47318_32176833	IWA6076	2B	126.6	2	9.58391	38	0.0001018	0.0450626	3.99225	-0.84856	17.3332	4.489e-05	1.86284	1.5274	0.21781	223	0.07948	1.4283	2.27759	935.2
durum	Sr	TRTTF	University of Minnesota	Ex_c960_746	IWB21466	2B	126.6	1	26.7121	28	9.168e-07	0.000395174	6.03773	NaN	NaN	NaN	NaN	NaN	NaN	125	0.17724	0.76734	3.49198	543.136
durum	Sr	TRTTF	University of Minnesota	wsnp_JD_c47318_32176833	IWA6076	2B	126.6	1	26.2544	29	1.1144e-06	0.000463783	5.95296	NaN	NaN	NaN	NaN	NaN	NaN	125	0.17473	0.80449	3.43758	542.985
durum	Sr	TRTTF	University of Minnesota	RAC875_c12886_2359	IWB53611	2B	126.6	1	24.9558	38	1.9461e-06	0.000618092	5.71083	NaN	NaN	NaN	NaN	NaN	NaN	125	0.16754	0.90961	3.29692	542.975
durum	Sr	TRTTF	University of Minnesota	wsnp_Ex_c46576_52042185	IWA3973	2B	126.6	1	24.1849	43	2.7623e-06	0.000775307	5.55873	NaN	NaN	NaN	NaN	NaN	NaN	123	0.16544	0.85084	3.37098	534.153
durum	Sr	TRTTF	University of Minnesota	Ex_c960_776	IWB21467	2B	126.6	2	12.1142	61	1.7267e-05	0.00341632	4.76278	-1.4174	24.1519	3.0662e-06	-0.46915	0.0927	0.76134	113	0.17783	0.75349	3.85071	499.051
durum	Sr	TRTTF	University of Minnesota	Tdurum_contig7144_602	IWB73199	2B	126.6	1	15.8468	66	0.00011619	0.0212469	3.93483	NaN	NaN	NaN	NaN	NaN	NaN	125	0.11331	0.8643	3.69351	552.039
durum	Sr	TRTTF	University of Minnesota	Ku_c6970_2174	IWB39865	2B	126.6	1	15.6109	68	0.00013131	0.0233056	3.8817	NaN	NaN	NaN	NaN	NaN	NaN	122	0.11426	0.87838	3.69508	540.334
durum	Sr	TRTTF	University of Minnesota	Ku_c10415_662	IWB38099	2B	126.6	2	8.99871	75	0.00022627	0.0364114	3.64537	-1.054	14.4861	0.00022223	-4.0677	3.59319	0.06038	123	0.12855	0.8846	3.64914	542.824
durum	Sr	TRTTF	University of Minnesota	Tdurum_contig7144_248	IWB73198	2B	126.7	1	14.2486	76	0.00024793	0.0393719	3.60567	NaN	NaN	NaN	NaN	NaN	NaN	124	0.10381	0.87599	3.63608	547.618
WC	Sr	TRTTF	University of Minnesota	BS00041922_51	IWB8295	2B	128	1	16.4136	37	7.0511e-05	0.0320558	4.15174	NaN	NaN	NaN	NaN	NaN	NaN	222	0.06913	1.28252	2.46757	935.785
durum	Sr	TRTTF	University of Minnesota	GENE-1444_162	IWB32487	2B	131.2	1	14.7046	71	0.00019899	0.0324542	3.70117	NaN	NaN	NaN	NaN	NaN	NaN	125	0.10601	0.87977	3.70869	552.935
durum	Sr	TRTTF	University of Minnesota	wsnp_Ex_c4542_8154800	IWA3935	2B	131.6	1	14.9241	69	0.00018063	0.0315945	3.74321	NaN	NaN	NaN	NaN	NaN	NaN	123	0.109	0.88854	3.74824	545.427
durum	Sr	TRTTF	University of Minnesota	Tdurum_contig10237_356	IWB66389	2B	131.6	1	14.7739	70	0.00019462	0.0324542	3.71081	NaN	NaN	NaN	NaN	NaN	NaN	122	0.10881	0.88573	3.75724	542.171
durum	Sr	TRTTF	University of Minnesota	BobWhite_c12134_1140	IWB309	2B	131.6	1	14.7046	72	0.00019899	0.0324542	3.70117	NaN	NaN	NaN	NaN	NaN	NaN	125	0.10601	0.87977	3.70869	552.935
durum	Sr	TRTTF	University of Minnesota	RAC875_c3947_441	IWB57521	2B	131.6	1	14.7046	73	0.00019899	0.0324542	3.70117	NaN	NaN	NaN	NaN	NaN	NaN	125	0.10601	0.87977	3.70869	552.935
durum	Sr	TRTTF	University of Minnesota	wsnp_Ex_c10796_17575074	IWA1389	2B	131.6	1	14.7046	74	0.00019899	0.0324542	3.70117	NaN	NaN	NaN	NaN	NaN	NaN	125	0.10601	0.87977	3.70869	552.935
durum	Sr	TRTTF	University of Minnesota	Ra_c31353_172	IWB51807	2B	133.3	2	8.7001	77	0.00029369	0.046033	3.53211	-1.1499	14.5627	0.00021431	3.8936	3.03618	0.08395	123	0.12482	0.94178	3.57349	542.474
durum	Sr	TRTTF	University of Minnesota	wsnp_Ra_c31353_40494768	IWA7850	2B	133.3	2	8.69881	78	0.00029922	0.0462985	3.52401	1.16032	14.5297	0.00022082	3.88175	3.07592	0.08206	119	0.12848	0.91221	3.52081	522.665
Q2	Sr	JRCQC	University of Minnesota	wsnp_Ex_c1934_3648624	IWA2400	3B	123	1	25.6965	16	2.0569e-06	0.00228213	5.68679	NaN	NaN	NaN	NaN	NaN	NaN	93	0.21831	0.64138	2.12826	361.88
Q2	Sr	JRCQC	University of Minnesota	BS00093892_51	IWB11839	3B	126.8	1	22.1784	20	9.8507e-06	0.00874348	5.00653	NaN	NaN	NaN	NaN	NaN	NaN	84	0.21086	3.1489e-05	3.14887	331.756
Q2	Sr	JRCQC	University of Minnesota	Ku_c172_840	IWB38582	3B	126.8	1	19.9606	28	2.2457e-05	0.0138968	4.64865	NaN	NaN	NaN	NaN	NaN	NaN	93	0.17828	0.12935	3.05921	370.194
Q2	Sr	JRCQC	University of Minnesota	wsnp_Ex_c37115_44930934	IWA3598	3B	126.8	1	19.6867	32	2.6038e-05	0.0138968	4.58439	NaN	NaN	NaN	NaN	NaN	NaN	90	0.18113	3.1592e-05	3.15922	355.957
Q2	Sr	JRCQC	University of Minnesota	Kukri_c4335_775	IWB45331	3B	130.5	1	30.9401	9	2.5419e-07	0.000410216	6.59484	NaN	NaN	NaN	NaN	NaN	NaN	94	0.24964	0.02254	3.16516	373.255
Q2	Sr	JRCQC	University of Minnesota	wsnp_Ex_c36937_44789309	IWA3592	3B	130.5	1	30.9401	10	2.5419e-07	0.000410216	6.59484	NaN	NaN	NaN	NaN	NaN	NaN	94	0.24964	0.02254	3.16516	373.255
Q2	Sr	JRCQC	University of Minnesota	wsnp_Ex_c36937_44790003	IWA3593	3B	130.5	1	30.9401	11	2.5419e-07	0.000410216	6.59484	NaN	NaN	NaN	NaN	NaN	NaN	94	0.24964	0.02254	3.16516	373.255
Q2	Sr	JRCQC	University of Minnesota	Kukri_c5541_204	IWB46511	3B	130.5	1	27.4391	14	1.0219e-06	0.00129577	5.99059	NaN	NaN	NaN	NaN	NaN	NaN	93	0.22973	0.24657	2.59266	361.385
Q2	Sr	JRCQC	University of Minnesota	Tdurum_contig8402_638	IWB73659	7B	177.4	1	15.9274	56	0.00013496	0.0420539	3.86979	NaN	NaN	NaN	NaN	NaN	NaN	90	0.15178	0.74693	2.17513	356.708
Q2	Sr	JRCQC	University of Minnesota	BS00049961_51	IWB8577	7B	179.6	1	21.286	22	1.2763e-05	0.0101896	4.89405	NaN	NaN	NaN	NaN	NaN	NaN	93	0.18788	1.94048	1.13775	365.781
Q2	Sr	JRCQC	University of Minnesota	GENE-4710_573	IWB34117	7B	179.6	1	17.3322	44	7.0054e-05	0.0280462	4.15457	NaN	NaN	NaN	NaN	NaN	NaN	94	0.15709	2.38522	0.97558	375.372

## Sheet: QTL Lr_Adult
Data set	Rust	Experiment	Marker	SNPid	Chr	Pos	df	F	Rank	p	FDR correction	log	add_effect	add_F	add_p	dom_effect	dom_F	dom_p	errordf	MarkerR2	Genetic Var	Residual Var	-2LnLikelihood
WC	Lr	ICARDA (Marchouch Autumn 2015)	wsnp_RFL_Contig4735_5673999	IWA8622	1A	5.7	2	8.97969	129	0.00018969	0.0247347	3.72196	-1.0541	17.8635	3.724e-05	-1.2719	0.68096	0.41032	186	0.08849	0.25916	4.18981	808.913
WC	Lr	ICARDA (Marchouch Autumn 2015)	Excalibur_c71158_54	IWB28577b	1A	8.6	1	13.5725	176	0.00030084	0.0268362	3.52166	NaN	NaN	NaN	NaN	NaN	NaN	187	0.06801	0.31353	4.18316	815.186
WC	Lr	ICARDA (Marchouch Autumn 2015)	wsnp_Ex_c57982_59470152	IWA4351b	1A	8.6	1	13.4624	189	0.00031773	0.0268362	3.49794	NaN	NaN	NaN	NaN	NaN	NaN	187	0.06749	0.25516	4.27703	815.542
WC	Lr	ICARDA (Marchouch Autumn 2015)	wsnp_Ku_c183_358844	IWA6649b	1A	8.6	2	8.06506	243	0.00043979	0.0304432	3.35675	-1.1642	15.9692	9.3232e-05	-0.58586	0.33359	0.56426	184	0.081	0.20378	4.37001	804.019
WC	Lr	ICARDA (Marchouch Autumn 2015)	GENE-0411_807	IWB31867	1A	10.6	2	8.43972	184	0.00031072	0.0268362	3.50763	1.0089	16.7847	6.2566e-05	-1.2196	0.62487	0.43025	186	0.08361	0.28834	4.16845	809.766
WC	Lr	ICARDA (Marchouch Autumn 2015)	RFL_Contig1027_442	IWB63542b	1A	10.6	2	7.92061	250	0.00050143	0.0337382	3.29979	0.95788	15.4969	0.00011711	-1.4291	1.29936	0.25581	185	0.07927	0.3007	4.19594	806.265
WC	Lr	ICARDA (Marchouch Autumn 2015)	GENE-0411_723	IWB31866	1A	10.6	2	7.85133	253	0.00053361	0.0354777	3.27278	0.96252	15.4206	0.00012133	-0.94954	1.98939	0.16008	186	0.07824	0.3212	4.14539	810.378
WC	Lr	ICARDA (Marchouch Autumn 2015)	BS00022343_51	IWB7036	1B	62.2	2	8.4919	172	0.00029677	0.0268362	3.52758	0.10439	0.28341	0.59512	8.69626	16.7247	6.4537e-05	185	0.0845	0.24821	4.25015	805.09
WC	Lr	ICARDA (Marchouch Autumn 2015)	wsnp_Ex_c4561_8184576	IWA3945	1B	62.2	2	8.44057	183	0.00031048	0.0268362	3.50797	-0.070852	0.15048	0.69852	8.68793	16.7838	6.2594e-05	186	0.08362	0.25756	4.21699	809.869
WC	Lr	ICARDA (Marchouch Autumn 2015)	BS00022022_51	IWB6865	1B	62.2	2	8.0026	246	0.00047073	0.0321876	3.32723	0.00529	0.00065939	0.97954	8.66801	16.0002	9.2943e-05	178	0.08292	0.25776	4.41001	782.273
WC	Lr	ICARDA (Marchouch Autumn 2015)	Tdurum_contig350_162	IWB70520	1B	67.4	2	13.1524	13	4.5827e-06	0.00592966	5.33888	-0.4822	6.85406	0.00958	9.18663	18.3804	2.9155e-05	185	0.12508	4.5575e-05	4.55754	801.261
WC	Lr	ICARDA (Marchouch Autumn 2015)	IACX10809	IWB35635	1B	67.4	2	12.9609	14	5.4196e-06	0.00615281	5.26603	-0.46663	6.50642	0.01156	9.19985	18.4019	2.8859e-05	185	0.12348	4.5659e-05	4.56586	801.597
WC	Lr	ICARDA (Marchouch Autumn 2015)	BS00012056_51	IWB6521	1B	67.4	2	12.8176	17	6.3575e-06	0.00628573	5.19671	0.47541	6.54326	0.01137	9.20864	18.121	3.3661e-05	177	0.12714	4.645e-05	4.64502	769.77
WC	Lr	ICARDA (Marchouch Autumn 2015)	wsnp_Ku_c33028_42580216	IWA6917	1B	67.6	2	7.98203	247	0.0004797	0.0326682	3.31903	0.05546	0.094	0.75951	8.58654	15.8531	9.9806e-05	178	0.08273	0.29506	4.33623	781.507
WC	Lr	ICARDA (Marchouch Autumn 2015)	Tdurum_contig50473_889	IWB72078	1B	67.8	2	8.32286	212	0.00034586	0.0268362	3.4611	-0.003079	0.00030783	0.98602	8.64634	16.6451	6.693e-05	186	0.08255	0.27076	4.20133	809.969
WC	Lr	ICARDA (Marchouch Autumn 2015)	Tdurum_contig31102_299	IWB70168	1B	70.5	2	8.48839	173	0.00029717	0.0268362	3.527	0.08401	0.23641	0.62739	8.68694	16.7897	6.2414e-05	186	0.08405	0.25709	4.21555	809.73
WC	Lr	ICARDA (Marchouch Autumn 2015)	Tdurum_contig9164_233	IWB73768	1B	72	2	9.86321	68	8.5074e-05	0.0206851	4.0702	-0.2902	2.42273	0.1213	8.7867	17.2235	5.0635e-05	186	0.09635	0.19434	4.25813	807.655
WC	Lr	ICARDA (Marchouch Autumn 2015)	CAP12_c1129_220	IWB13176	1B	72.5	2	8.1984	239	0.0003898	0.0274344	3.40916	0.06841	0.11395	0.73608	8.62312	16.3674	7.7018e-05	183	0.08264	0.30052	4.22087	798.362
WC	Lr	ICARDA (Marchouch Autumn 2015)	Tdurum_contig11802_583	IWB67301	2B	0	2	10.4587	47	5.0312e-05	0.0178128	4.29833	-0.31444	2.49994	0.1156	9.07212	18.0199	3.4883e-05	182	0.10359	0.07377	4.4531	790.222
WC	Lr	ICARDA (Marchouch Autumn 2015)	Kukri_c3701_1980	IWB44630	2B	0	2	8.9997	123	0.00018745	0.0247347	3.72711	-0.16659	0.94044	0.33345	8.85922	17.0279	5.5996e-05	183	0.09	0.17247	4.40301	797.97
WC	Lr	ICARDA (Marchouch Autumn 2015)	BobWhite_c17047_268	IWB991	2B	0	2	8.22275	234	0.00038119	0.0274017	3.41886	0.03182	0.02718	0.86924	8.66613	16.4437	7.423e-05	183	0.08287	0.26567	4.27635	798.566
WC	Lr	ICARDA (Marchouch Autumn 2015)	BobWhite_c20346_138	IWB1386	2B	0.1	2	12.0357	23	1.2194e-05	0.00831686	4.91385	0.38477	4.72939	0.03092	9.26466	18.5886	2.6336e-05	186	0.11513	4.5862e-05	4.5862	807.778
WC	Lr	ICARDA (Marchouch Autumn 2015)	BS00028028_51	IWB7669	2B	3.1	2	8.8093	136	0.00022295	0.0268362	3.65179	0.17631	0.69686	0.40494	8.75319	17.219	5.1079e-05	183	0.08826	0.25401	4.16401	793.344
WC	Lr	ICARDA (Marchouch Autumn 2015)	Kukri_rep_c97239_133	IWB50555	2B	3.1	2	8.5541	166	0.00027981	0.0268362	3.55314	0.11421	0.30881	0.57908	8.74933	16.9793	5.6958e-05	186	0.08465	0.24773	4.22768	809.725
WC	Lr	ICARDA (Marchouch Autumn 2015)	Excalibur_c17250_751	IWB22941	2B	3.1	2	8.54436	169	0.00028232	0.0268362	3.54926	-0.10834	0.28041	0.59707	8.751	16.9781	5.6992e-05	186	0.08456	0.24576	4.23133	809.744
WC	Lr	ICARDA (Marchouch Autumn 2015)	RAC875_c65386_72	IWB59946	2B	3.1	2	8.32082	215	0.00034777	0.0268362	3.45871	0.17385	0.54001	0.46337	8.57562	16.3663	7.6906e-05	184	0.08335	0.32295	4.14587	802.047
WC	Lr	ICARDA (Marchouch Autumn 2015)	GENE-1230_436	IWB32317	2B	5.9	2	8.69507	150	0.00024794	0.0268362	3.60565	0.21046	0.80047	0.37214	8.81905	16.8841	6.0141e-05	182	0.08766	0.22738	4.34175	795.436
WC	Lr	ICARDA (Marchouch Autumn 2015)	RAC875_rep_c71112_400	IWB62754	2B	5.9	2	8.67717	155	0.00025202	0.0268362	3.59856	0.19017	0.77259	0.38058	8.8194	16.9007	5.9662e-05	182	0.08749	0.23121	4.33245	795.475
WC	Lr	ICARDA (Marchouch Autumn 2015)	Excalibur_c4935_224	IWB27048	2B	17.2	2	8.21141	236	0.00038804	0.0274344	3.41112	0.0112	0.00286	0.95738	8.60561	16.419	7.5746e-05	179	0.08447	0.31526	4.17961	780.148
WC	Lr	ICARDA (Marchouch Autumn 2015)	Ku_c4349_1791	IWB39434	2B	17.7	2	8.74348	144	0.00023626	0.0268362	3.62661	0.12423	0.49812	0.48122	8.84624	17.069	5.4782e-05	184	0.08722	0.18857	4.36292	802.69
WC	Lr	ICARDA (Marchouch Autumn 2015)	BobWhite_c3964_588	IWB3066	2B	17.7	2	8.43017	188	0.00031462	0.0268362	3.50221	-0.015436	0.00595	0.93858	8.60594	16.8588	6.0619e-05	184	0.08436	0.31354	4.06592	798.306
WC	Lr	ICARDA (Marchouch Autumn 2015)	CAP7_c892_432	IWB14305	2B	17.7	2	8.29782	221	0.0003539	0.0268362	3.45112	-0.021898	0.0119	0.91324	8.61623	16.5473	7.0173e-05	186	0.08232	0.2824	4.18419	809.908
WC	Lr	ICARDA (Marchouch Autumn 2015)	TA001604-0335	IWB65424	2B	17.7	2	8.25262	228	0.00036955	0.027264	3.43233	0.02086	0.01073	0.91761	8.61601	16.4595	7.3365e-05	185	0.08232	0.2838	4.20637	805.491
WC	Lr	ICARDA (Marchouch Autumn 2015)	IAAV3165	IWB34673	2B	42.8	2	8.27606	227	0.00036436	0.0269996	3.43847	0.0637	0.06423	0.80021	8.64263	16.5429	7.1047e-05	181	0.08421	0.29209	4.17509	787.163
WC	Lr	ICARDA (Marchouch Autumn 2015)	BobWhite_c8734_91	IWB4514	2B	44.2	2	8.38467	196	0.0003268	0.0268362	3.48572	-0.077603	0.09955	0.75273	8.70901	16.7682	6.3067e-05	186	0.08311	0.26779	4.20321	809.931
WC	Lr	ICARDA (Marchouch Autumn 2015)	Ex_c4349_594	IWB20711b	2B	44.8	2	8.69465	153	0.00025011	0.0268362	3.60187	-0.18292	0.92077	0.33858	8.57812	16.2858	8.0949e-05	178	0.08946	0.30504	4.19699	776.785
WC	Lr	ICARDA (Marchouch Autumn 2015)	Tdurum_contig11730_153	IWB67261	2B	115	1	14.5347	121	0.000187	0.0247347	3.72816	NaN	NaN	NaN	NaN	NaN	NaN	187	0.07248	4.7814e-05	4.78143	818.89
WC	Lr	ICARDA (Marchouch Autumn 2015)	Tdurum_contig25490_434	IWB69109	2B	115	1	13.533	181	0.00030808	0.0268362	3.51134	NaN	NaN	NaN	NaN	NaN	NaN	184	0.06886	4.8731e-05	4.87308	810.16
WC	Lr	ICARDA (Marchouch Autumn 2015)	Tdurum_contig2945_83	IWB69796	2B	115.5	1	14.5347	122	0.000187	0.0247347	3.72816	NaN	NaN	NaN	NaN	NaN	NaN	187	0.07248	4.7814e-05	4.78143	818.89
WC	Lr	ICARDA (Marchouch Autumn 2015)	Tdurum_contig11778_144	IWB67292	2B	115.5	1	14.3944	132	0.00020068	0.025573	3.6975	NaN	NaN	NaN	NaN	NaN	NaN	186	0.07219	4.8069e-05	4.80692	816.474
WC	Lr	ICARDA (Marchouch Autumn 2015)	BobWhite_rep_c53204_309	IWB5039	2B	115.5	1	13.9381	157	0.00025571	0.0268362	3.59225	NaN	NaN	NaN	NaN	NaN	NaN	175	0.07416	4.9775e-05	4.97752	773.052
WC	Lr	ICARDA (Marchouch Autumn 2015)	Tdurum_contig2945_155	IWB69794	2B	115.5	1	13.6936	170	0.00028578	0.0268362	3.54397	NaN	NaN	NaN	NaN	NaN	NaN	181	0.0707	4.9385e-05	4.93854	798.294
WC	Lr	ICARDA (Marchouch Autumn 2015)	RAC875_rep_c75557_177	IWB63055	3A	130.2	2	8.33709	205	0.00034138	0.0268362	3.46676	-0.031245	0.02646	0.87097	8.63799	16.6082	6.8136e-05	186	0.08268	0.27073	4.20073	809.95
WC	Lr	ICARDA (Marchouch Autumn 2015)	IAAV5984	IWB35125	3A	130.2	2	8.32558	211	0.000345	0.0268362	3.46218	0.01717	0.00813	0.92826	8.64029	16.6163	6.787e-05	186	0.08257	0.27132	4.20033	809.952
WC	Lr	ICARDA (Marchouch Autumn 2015)	wsnp_Ex_rep_c101457_86818160	IWA5015	3A	135.3	2	8.29913	220	0.00035347	0.0268362	3.45165	-0.0028116	0.00020315	0.98864	8.62992	16.5545	6.9931e-05	186	0.08233	0.27954	4.18861	809.724
WC	Lr	ICARDA (Marchouch Autumn 2015)	Ku_c71255_408	IWB39922	3A	135.8	2	8.1989	238	0.00038962	0.0274344	3.40936	-0.0022698	0.00012989	0.99092	8.63565	16.3548	7.749e-05	183	0.08265	0.28045	4.24748	798.033
WC	Lr	ICARDA (Marchouch Autumn 2015)	GENE-2712_428	IWB33033	3B	187.6	2	12.5702	19	7.6375e-06	0.0067616	5.11705	-0.40797	5.79739	0.01704	9.28714	18.7027	2.5005e-05	185	0.12021	4.5829e-05	4.58292	802.283
WC	Lr	ICARDA (Marchouch Autumn 2015)	Excalibur_c15095_852	IWB22558	3B	187.6	2	11.275	36	2.4522e-05	0.0114579	4.61044	-0.39251	4.36018	0.03821	9.03095	17.8218	3.8626e-05	179	0.11244	0.08644	4.45031	776.878
WC	Lr	ICARDA (Marchouch Autumn 2015)	BS00071041_51	IWB10521	3B	187.6	2	10.3389	54	5.7184e-05	0.0178128	4.24273	0.33969	2.90631	0.09002	9.01463	17.3518	4.8829e-05	175	0.10621	0.08921	4.55124	763.333
WC	Lr	ICARDA (Marchouch Autumn 2015)	GENE-2405_488	IWB32925	3B	187.6	2	9.3246	102	0.00013954	0.0230118	3.8553	-0.23628	1.65769	0.19955	8.76783	16.7965	6.2601e-05	183	0.09294	0.19357	4.35066	797.058
WC	Lr	ICARDA (Marchouch Autumn 2015)	Tdurum_contig84676_145	IWB73670	3B	187.6	2	9.05214	116	0.00018377	0.0247347	3.73573	-0.26789	1.68022	0.19665	8.80146	16.2229	8.4734e-05	171	0.09625	0.1767	4.56108	750.917
WC	Lr	ICARDA (Marchouch Autumn 2015)	Tdurum_contig63460_144	IWB72945	3B	188.2	2	9.14304	109	0.00016347	0.0247347	3.78656	0.19329	1.23683	0.26753	8.74046	16.9964	5.6488e-05	186	0.08995	0.21863	4.249	808.74
WC	Lr	ICARDA (Marchouch Autumn 2015)	Tdurum_contig59764_356	IWB72684	3B	188.9	2	8.22846	232	0.00037851	0.0273504	3.42192	-0.020818	0.01213	0.91241	8.63428	16.4459	7.4e-05	184	0.08251	0.2789	4.23621	803.032
WC	Lr	ICARDA (Marchouch Autumn 2015)	BobWhite_rep_c63429_271	IWB5380	4A	64.1	2	8.41789	190	0.00031878	0.0268362	3.49651	-0.19886	0.78492	0.37681	8.60185	16.416	7.5229e-05	183	0.08467	0.35602	4.134	798.08
WC	Lr	ICARDA (Marchouch Autumn 2015)	Tdurum_contig17378_1113	IWB68644	4A	64.2	2	8.37051	199	0.00033291	0.0268362	3.47767	-0.091795	0.19656	0.65804	8.73718	16.6867	6.6006e-05	183	0.08423	0.25616	4.28373	798.406
WC	Lr	ICARDA (Marchouch Autumn 2015)	Tdurum_contig42528_819	IWB71279	4A	68.4	2	9.15473	108	0.00016317	0.0247347	3.78736	-0.24335	1.72291	0.19098	8.78468	16.9144	5.9269e-05	182	0.09186	0.24966	4.28476	794.545
WC	Lr	ICARDA (Marchouch Autumn 2015)	Tdurum_contig77704_144	IWB73430	4A	68.4	2	8.79472	137	0.00022456	0.0268362	3.64867	0.1634	0.78762	0.37597	8.73943	17.0233	5.5763e-05	186	0.08682	0.25427	4.20608	809.195
WC	Lr	ICARDA (Marchouch Autumn 2015)	Tdurum_contig11169_401	IWB66958	4A	68.7	2	8.99574	125	0.00018853	0.0247347	3.72462	-0.19046	1.1024	0.29514	8.7069	17.1306	5.3413e-05	182	0.09041	0.29102	4.11541	790.292
WC	Lr	ICARDA (Marchouch Autumn 2015)	wsnp_Ku_c3237_6024936	IWA6906	4A	92.3	2	9.34662	100	0.00013646	0.0229165	3.86499	-0.31947	1.97065	0.16207	8.5337	16.1733	8.4444e-05	184	0.09268	0.25902	4.2136	801.182
WC	Lr	ICARDA (Marchouch Autumn 2015)	RAC875_c25124_182	IWB55747	4A	92.3	2	8.82703	134	0.00021803	0.0268362	3.66148	-0.19735	0.88926	0.34691	8.60164	16.5229	7.1007e-05	186	0.08711	0.26235	4.19166	809.166
WC	Lr	ICARDA (Marchouch Autumn 2015)	IAAV7104	IWB35289	4A	94.3	2	8.46547	180	0.00030404	0.0268362	3.51707	0.12576	0.54793	0.46011	8.53102	16.2697	8.043e-05	185	0.08426	0.31545	4.14637	805.07
WC	Lr	ICARDA (Marchouch Autumn 2015)	Excalibur_c30378_673	IWB24962	4A	97.7	2	8.74149	145	0.00023669	0.0268362	3.62582	-0.1764	0.85792	0.35554	8.66513	16.6123	6.8278e-05	184	0.0872	0.26121	4.2377	802.128
WC	Lr	ICARDA (Marchouch Autumn 2015)	Excalibur_c16188_531	IWB22749	4A	97.7	2	7.79116	256	0.00057669	0.0378926	3.23906	-0.082386	0.1501	0.69892	8.60074	15.5013	0.00011958	173	0.08307	0.32248	4.43253	763.268
WC	Lr	ICARDA (Marchouch Autumn 2015)	BS00064120_51	IWB9197	5A	54.9	2	11.8145	27	1.4833e-05	0.00831686	4.82877	-0.75432	5.99941	0.01524	8.21973	15.1652	0.00013746	186	0.11326	0.19135	4.17736	804.044
WC	Lr	ICARDA (Marchouch Autumn 2015)	GENE-3218_77	IWB33294	5A	54.9	2	11.8145	28	1.4833e-05	0.00831686	4.82877	0.75432	5.99941	0.01524	8.21973	15.1652	0.00013746	186	0.11326	0.19135	4.17736	804.044
WC	Lr	ICARDA (Marchouch Autumn 2015)	Tdurum_contig11815_195	IWB67310	5A	54.9	2	11.8145	29	1.4833e-05	0.00831686	4.82877	0.75432	5.99941	0.01524	8.21973	15.1652	0.00013746	186	0.11326	0.19135	4.17736	804.044
WC	Lr	ICARDA (Marchouch Autumn 2015)	wsnp_Ra_c18755_27856621	IWA7691	5A	54.9	2	11.8145	30	1.4833e-05	0.00831686	4.82877	0.75432	5.99941	0.01524	8.21973	15.1652	0.00013746	186	0.11326	0.19135	4.17736	804.044
WC	Lr	ICARDA (Marchouch Autumn 2015)	BS00001322_51	IWB5789	5A	54.9	2	11.5721	32	1.8583e-05	0.00976827	4.73088	0.7528	5.86349	0.01644	8.20508	14.8691	0.00015973	183	0.11282	0.19372	4.24397	792.871
WC	Lr	ICARDA (Marchouch Autumn 2015)	wsnp_Ex_rep_c113621_94394656	IWA5184	5A	58.1	2	8.73574	146	0.00023699	0.0268362	3.62527	-0.19417	0.99154	0.32067	8.44626	16.0394	8.9766e-05	186	0.08629	0.31784	4.11001	809.019
WC	Lr	ICARDA (Marchouch Autumn 2015)	Kukri_c31786_657	IWB44020	5A	58.1	2	8.68713	151	0.00024874	0.0268362	3.60425	-0.21384	1.15323	0.28429	8.39813	15.7193	0.00010528	184	0.08671	0.32952	4.1356	801.966
WC	Lr	ICARDA (Marchouch Autumn 2015)	tplb0039m09_92	IWB74664	5A	64.2	2	9.71174	76	9.7564e-05	0.0209614	4.01071	0.36975	2.52936	0.11345	8.39785	15.8173	0.0001	186	0.09501	0.26335	4.15017	807.466
WC	Lr	ICARDA (Marchouch Autumn 2015)	Kukri_c27691_226	IWB43473	5A	66.8	2	9.14101	110	0.00016412	0.0247347	3.78484	0.27862	1.56177	0.21299	8.45942	15.8913	9.6648e-05	185	0.09038	0.26571	4.19377	804.073
Q2	Lr	CIMMYT (Batan Summer 2016)	BobWhite_c48301_178	IWB3647	5A	84.2	1	30.81	4	3.1e-07	0.000501	6.51	NaN	NaN	NaN	NaN	NaN	NaN	87	0.26115	46.6241	65.4736	656.265
Q2	Lr	CIMMYT (Batan Summer 2016)	BobWhite_c6244_144	IWB4112	5A	84.2	1	30.81	5	3.1e-07	0.000501	6.51	NaN	NaN	NaN	NaN	NaN	NaN	87	0.26115	46.6241	65.4736	656.265
Q2	Lr	CIMMYT (Batan Summer 2016)	Excalibur_c97639_173	IWB29599	5A	84.2	1	30.81	6	3.1e-07	0.000501	6.51	NaN	NaN	NaN	NaN	NaN	NaN	87	0.26115	46.6241	65.4736	656.265
Q2	Lr	CIMMYT (Batan Summer 2016)	RAC875_c7186_1147	IWB60311	5A	84.2	1	30.81	7	3.1e-07	0.000501	6.51	NaN	NaN	NaN	NaN	NaN	NaN	87	0.26115	46.6241	65.4736	656.265
Q2	Lr	CIMMYT (Batan Summer 2016)	wsnp_RFL_Contig2187_1525458	IWA8308	5A	84.2	1	30.81	8	3.1e-07	0.000501	6.51	NaN	NaN	NaN	NaN	NaN	NaN	87	0.26115	46.6241	65.4736	656.265
Q2	Lr	CIMMYT (Batan Summer 2016)	BS00067895_51	IWB10177	5A	84.2	1	28.5012	12	8e-07	0.00118	6.1	NaN	NaN	NaN	NaN	NaN	NaN	84	0.25138	52.7333	61.1654	634.981
Q2	Lr	CIMMYT (Batan Summer 2016)	BS00063818_51	IWB9136	5A	84.2	1	25.4351	14	2.6e-06	0.0033	5.58	NaN	NaN	NaN	NaN	NaN	NaN	85	0.22964	54.775	62.8014	644.017
Q2	Lr	CIMMYT (Batan Summer 2016)	Tdurum_contig13659_615	IWB68046	5A	84.2	1	20.9989	17	1.54e-05	0.0144	4.81	NaN	NaN	NaN	NaN	NaN	NaN	87	0.19396	58.9974	63.3672	662.756
Q2	Lr	CIMMYT (Batan Summer 2016)	Kukri_c35744_213	IWB44479	5A	84.2	1	18.5217	21	4.43e-05	0.0374	4.35	NaN	NaN	NaN	NaN	NaN	NaN	87	0.17549	51.0341	74.3331	665.589
WC	Lr	ICARDA (Marchouch Autumn 2015)	GENE-3455_115	IWB33407	5A	84.4	2	8.43035	187	0.00031398	0.0268362	3.5031	0.07088	0.15912	0.69043	8.71802	16.7791	6.2865e-05	185	0.08394	0.24811	4.25499	805.359
Q2	Lr	CIMMYT (Batan Summer 2016)	BS00022509_51	IWB7125	5A	84.7	1	30.81	9	3.1e-07	0.000501	6.51	NaN	NaN	NaN	NaN	NaN	NaN	87	0.26115	46.6241	65.4736	656.265
Q2	Lr	CIMMYT (Batan Summer 2016)	BS00027465_51	IWB7653	5A	84.7	1	30.81	10	3.1e-07	0.000501	6.51	NaN	NaN	NaN	NaN	NaN	NaN	87	0.26115	46.6241	65.4736	656.265
Q2	Lr	CIMMYT (Batan Summer 2016)	BS00027466_51	IWB7654	5A	84.7	1	30.81	11	3.1e-07	0.000501	6.51	NaN	NaN	NaN	NaN	NaN	NaN	87	0.26115	46.6241	65.4736	656.265
Q2	Lr	CIMMYT (Batan Summer 2016)	BS00066349_51	IWB9784	5A	84.7	1	27.1101	13	1.34e-06	0.00184	5.87	NaN	NaN	NaN	NaN	NaN	NaN	85	0.2417	48.4421	65.7248	642.21
Q2	Lr	CIMMYT (Batan Summer 2016)	Excalibur_c19057_701	IWB23250	5A	84.7	1	20.9989	18	1.54e-05	0.0144	4.81	NaN	NaN	NaN	NaN	NaN	NaN	87	0.19396	58.9974	63.3672	662.756
Q2	Lr	CIMMYT (Batan Summer 2016)	wsnp_CAP11_c2100_1109583	IWA703	5A	84.7	1	20.9989	19	1.54e-05	0.0144	4.81	NaN	NaN	NaN	NaN	NaN	NaN	87	0.19396	58.9974	63.3672	662.756
WC	Lr	ICARDA (Marchouch Autumn 2015)	IACX12578	IWB35729	5A	84.7	2	8.48675	175	0.00029761	0.0268362	3.52635	-0.073612	0.1736	0.67741	8.72178	16.8807	5.9732e-05	186	0.08404	0.24568	4.23411	809.764
WC	Lr	ICARDA (Marchouch Autumn 2015)	Kukri_c30875_283	IWB43912	5A	84.7	2	8.41571	191	0.00031881	0.0268362	3.49647	0.07197	0.16336	0.68655	8.73989	16.7467	6.3989e-05	184	0.08423	0.2386	4.29404	803.032
WC	Lr	ICARDA (Marchouch Autumn 2015)	Excalibur_c63344_424	IWB28194	5A	84.7	2	8.39674	195	0.0003244	0.0268362	3.48892	-0.070782	0.15739	0.69203	8.72661	16.7125	6.5054e-05	184	0.08405	0.24535	4.28398	802.988
Q2	Lr	CIMMYT (Batan Summer 2016)	RFL_Contig3882_550	IWB64528	5A	85.6	1	22.1118	16	1.11e-05	0.0123	4.96	NaN	NaN	NaN	NaN	NaN	NaN	78	0.22111	49.7806	68.3971	592.378
Q2	Lr	CIMMYT (Batan Summer 2016)	RAC875_rep_c111410_206	IWB62052	5A	85.6	1	20.9591	20	1.65e-05	0.0147	4.78	NaN	NaN	NaN	NaN	NaN	NaN	83	0.20252	34.6336	87.3468	633.508
WC	Lr	ICARDA (Marchouch Autumn 2015)	Tdurum_contig68445_462	IWB73108	5A	112.7	2	8.19978	237	0.00038931	0.0274344	3.4097	-0.043692	0.04536	0.83159	8.63133	16.3532	7.755e-05	183	0.08266	0.28224	4.2557	798.522
WC	Lr	ICARDA (Marchouch Autumn 2015)	Tdurum_contig17712_115	IWB68679	5A	113.2	2	8.34028	204	0.000341	0.0268362	3.46725	0.06393	0.12869	0.72021	8.63336	16.5268	7.1017e-05	185	0.08312	0.27521	4.21616	805.4
WC	Lr	ICARDA (Marchouch Autumn 2015)	CAP11_c1740_41	IWB12718	5A	113.5	2	8.32865	207	0.00034403	0.0268362	3.4634	0.03289	0.02422	0.87651	8.64777	16.6529	6.668e-05	186	0.0826	0.27339	4.19691	809.921
WC	Lr	ICARDA (Marchouch Autumn 2015)	Tdurum_contig64337_243	IWB72978	5A	113.7	2	9.85027	69	8.6075e-05	0.0206851	4.06512	0.33445	2.49906	0.11562	8.61146	16.5596	6.9757e-05	186	0.09624	0.2113	4.22951	807.616
WC	Lr	ICARDA (Marchouch Autumn 2015)	wsnp_CAP11_c1740_947838	IWA687	5A	114	2	8.32865	208	0.00034403	0.0268362	3.4634	0.03289	0.02422	0.87651	8.64777	16.6529	6.668e-05	186	0.0826	0.27339	4.19691	809.921
WC	Lr	ICARDA (Marchouch Autumn 2015)	wsnp_Ku_c3397_6300446	IWA6935	5A	114	2	8.32865	209	0.00034403	0.0268362	3.4634	-0.032893	0.02422	0.87651	8.64777	16.6529	6.668e-05	186	0.0826	0.27339	4.19691	809.921
WC	Lr	ICARDA (Marchouch Autumn 2015)	wsnp_Ex_c7487_12808011	IWA4687	5A	114	2	8.28504	223	0.00035872	0.0268362	3.44524	-0.024466	0.01315	0.90883	8.64982	16.5696	6.9561e-05	185	0.08261	0.27117	4.22278	805.477
WC	Lr	ICARDA (Marchouch Autumn 2015)	Tdurum_contig10124_967	IWB66282	5A	119.4	2	9.7067	78	9.8247e-05	0.0209614	4.00768	-0.30392	2.67869	0.10341	8.7371	17.1617	5.2278e-05	185	0.09544	0.27956	4.14719	802.887
WC	Lr	ICARDA (Marchouch Autumn 2015)	Excalibur_rep_c106365_485	IWB30199	5A	121.4	2	10.3767	50	5.385e-05	0.0178128	4.26881	0.34339	3.64993	0.05764	8.8462	17.445	4.5721e-05	184	0.10185	0.21448	4.24155	799.603
WC	Lr	ICARDA (Marchouch Autumn 2015)	BS00022215_51	IWB6969	5A	121.4	2	9.63573	84	0.00010502	0.0210303	3.97873	-0.28026	2.13843	0.14536	8.92304	17.535	4.3789e-05	184	0.09527	0.19195	4.31238	800.978
Q2	Lr	CIMMYT (Batan Summer 2016)	BS00031117_51	IWB7820	5A	144.8	1	31.2549	1	2.56e-07	0.000501	6.59	NaN	NaN	NaN	NaN	NaN	NaN	88	0.25981	69.1936	44.6065	661.771
Q2	Lr	CIMMYT (Batan Summer 2016)	IACX448	IWB35961	5A	144.8	1	31.2549	2	2.56e-07	0.000501	6.59	NaN	NaN	NaN	NaN	NaN	NaN	88	0.25981	69.1936	44.6065	661.771
Q2	Lr	CIMMYT (Batan Summer 2016)	wsnp_AJ612027A_Ta_2_1	IWA1	5A	144.8	1	31.2549	3	2.56e-07	0.000501	6.59	NaN	NaN	NaN	NaN	NaN	NaN	88	0.25981	69.1936	44.6065	661.771
Q2	Lr	CIMMYT (Batan Summer 2016)	Kukri_c6669_145	IWB47327	5A	144.8	1	24.9809	15	3.02e-06	0.00357	5.52	NaN	NaN	NaN	NaN	NaN	NaN	87	0.22072	75.744	45.1294	657.47
WC	Lr	ICARDA (Marchouch Autumn 2015)	Excalibur_c24051_502	IWB24095	5A	146.5	2	8.64888	159	0.00025657	0.0268362	3.59079	0.16977	0.50117	0.47988	8.75692	17.0356	5.5431e-05	186	0.08551	0.25102	4.218	809.482
WC	Lr	ICARDA (Marchouch Autumn 2015)	Ku_c19516_384	IWB38700b	5A	199.1	2	9.28563	103	0.00014359	0.0234498	3.84288	-0.24312	1.61661	0.20516	8.79367	17.278	4.9325e-05	186	0.09123	0.2397	4.20749	808.356
WC	Lr	ICARDA (Marchouch Autumn 2015)	Tdurum_contig69148_185	IWB73142	5A	199.6	2	9.37875	98	0.00013194	0.0226466	3.87962	-0.55814	10.4659	0.00144	4.22476	7.49093	0.00681	186	0.09206	4.7058e-05	4.7058	812.541
WC	Lr	ICARDA (Marchouch Autumn 2015)	Tdurum_contig49767_723	IWB72017	5A	199.6	2	8.08599	242	0.00043066	0.0299344	3.36587	-0.49389	8.03452	0.0051	4.24824	7.44378	0.00698	185	0.08079	4.7882e-05	4.78825	810.347
WC	Lr	ICARDA (Marchouch Autumn 2015)	IACX5640	IWB35997	5A	213.8	2	8.70333	147	0.00024411	0.0268362	3.61241	0.26688	1.25222	0.26458	5.04412	16.7361	6.4053e-05	186	0.086	0.43887	3.94026	808.876
WC	Lr	ICARDA (Marchouch Autumn 2015)	Excalibur_c5398_1269	IWB27442	5A	216.3	2	10.249	55	6.0233e-05	0.0184214	4.22017	-0.29595	2.88997	0.09082	8.95031	17.6771	4.0812e-05	185	0.10024	0.14378	4.35281	802.883
WC	Lr	ICARDA (Marchouch Autumn 2015)	BobWhite_c47401_491	IWB3590	5A	216.6	2	9.76376	73	9.3537e-05	0.0209614	4.02902	-0.28622	2.56273	0.11113	8.80367	17.1982	5.1479e-05	184	0.09642	0.21968	4.2579	800.514
WC	Lr	ICARDA (Marchouch Autumn 2015)	wsnp_Ex_c2171_4073721	IWA2645	5A	217	2	13.5054	11	3.3973e-06	0.00502682	5.46887	-0.44839	7.69069	0.00613	9.33716	18.9183	2.2686e-05	183	0.12923	4.5822e-05	4.58216	793.532
WC	Lr	ICARDA (Marchouch Autumn 2015)	wsnp_Ex_c2171_4072774	IWA2641	5A	217	2	13.433	12	3.5861e-06	0.00502682	5.44538	0.43338	7.36344	0.00729	9.35217	19.1345	2.0368e-05	185	0.12741	4.5454e-05	4.54541	800.771
WC	Lr	ICARDA (Marchouch Autumn 2015)	RAC875_rep_c72499_697	IWB62878	6A	55.6	2	9.9409	62	7.9309e-05	0.0206851	4.10068	-0.020794	0.01169	0.91401	6.59621	19.8545	1.4447e-05	186	0.09704	0.40029	3.93786	806.595
WC	Lr	ICARDA (Marchouch Autumn 2015)	Tdurum_contig47663_321	IWB71835	6A	58.4	2	9.46352	92	0.00012217	0.0221053	3.91304	-0.2717	2.25736	0.13469	8.52308	16.4449	7.3739e-05	186	0.09281	0.30062	4.10327	807.736
WC	Lr	ICARDA (Marchouch Autumn 2015)	TA005759-0353	IWB66012	6A	62.1	2	8.77893	140	0.00022968	0.0268362	3.63888	-0.23967	2.68881	0.10279	3.24027	14.656	0.00017761	182	0.08843	0.1988	2.54892	705.31
WC	Lr	ICARDA (Marchouch Autumn 2015)	BobWhite_c1131_328	IWB199	6A	102	2	12.9371	15	5.511e-06	0.00615281	5.25877	-0.47009	7.19851	0.00796	8.98286	18.0556	3.3967e-05	186	0.1227	0.07458	4.356	803.808
WC	Lr	ICARDA (Marchouch Autumn 2015)	Tdurum_contig97355_136	IWB73985	6A	102.1	2	7.89645	252	0.00051271	0.0342234	3.29013	-0.49321	7.56441	0.00655	2.90929	7.36785	0.00727	185	0.07905	0.31966	4.16791	806.131
WC	Lr	ICARDA (Marchouch Autumn 2015)	Tdurum_contig62188_108	IWB72872	6A	102.6	2	15.9424	5	4.0942e-07	0.00123296	6.38783	0.67041	11.8201	0.00072382	9.0314	18.2923	3.0335e-05	186	0.14701	4.421e-05	4.42098	800.99
WC	Lr	ICARDA (Marchouch Autumn 2015)	Tdurum_contig62188_283	IWB72873	6A	102.6	2	15.7867	6	4.7612e-07	0.00123296	6.32228	0.65498	10.4552	0.00145	6.49675	18.81	2.3884e-05	183	0.14783	0.05396	4.34059	787.73
WC	Lr	ICARDA (Marchouch Autumn 2015)	Tdurum_contig62599_415	IWB72907	6A	104.2	2	11.923	26	1.3472e-05	0.00831686	4.87057	0.49496	4.99862	0.02656	8.9591	17.5449	4.3387e-05	186	0.11418	0.03865	4.48455	806.518
WC	Lr	ICARDA (Marchouch Autumn 2015)	Tdurum_contig10938_837	IWB66831	6A	106	2	9.71405	77	9.7596e-05	0.0209614	4.01057	-0.35324	2.90067	0.09023	8.56651	16.6377	6.7308e-05	185	0.0955	0.32321	4.07998	802.606
WC	Lr	ICARDA (Marchouch Autumn 2015)	Tdurum_contig43566_822	IWB71442	6A	106	2	9.59481	86	0.00010846	0.021214	3.96473	-0.3227	2.5916	0.10914	8.56591	16.6902	6.5489e-05	186	0.09398	0.31979	4.0685	807.313
WC	Lr	ICARDA (Marchouch Autumn 2015)	BS00004466_51	IWB5984	6A	115.4	2	8.23397	231	0.0003766	0.0273504	3.42412	-0.036243	0.03583	0.85009	8.62493	16.4019	7.5591e-05	184	0.08256	0.27758	4.23794	802.973
WC	Lr	ICARDA (Marchouch Autumn 2015)	wsnp_Ku_c28854_38769308	IWA6853	6A	116.2	2	10.4486	46	5.02e-05	0.0178128	4.2993	0.40017	2.98001	0.08597	8.78296	16.9659	5.7328e-05	186	0.10149	0.11641	4.3771	807.534
WC	Lr	ICARDA (Marchouch Autumn 2015)	Tdurum_contig51566_561	IWB72190	6A	116.2	2	8.32818	210	0.00034418	0.0268362	3.46321	-0.00678	0.00149	0.96926	8.64901	16.6526	6.6689e-05	186	0.0826	0.26905	4.20381	809.977
WC	Lr	ICARDA (Marchouch Autumn 2015)	wsnp_BE489894A_Ta_2_1	IWA214	6A	116.2	2	8.27972	225	0.00036047	0.0268362	3.44313	0.00305	0.00028765	0.98649	8.64683	16.5594	6.9904e-05	185	0.08257	0.27151	4.22443	805.532
WC	Lr	ICARDA (Marchouch Autumn 2015)	wsnp_Ex_c7002_12063380	IWA4603	6A	117.7	2	8.28085	224	0.0003601	0.0268362	3.44358	-0.036743	0.03957	0.84253	8.61739	16.4505	7.3688e-05	185	0.08258	0.27903	4.21253	805.391
WC	Lr	ICARDA (Marchouch Autumn 2015)	tplb0025h02_894	IWB74235	6A	122.1	2	8.35266	202	0.00033653	0.0268362	3.47298	0.04033	0.04096	0.83984	8.67371	16.7053	6.5013e-05	186	0.08282	0.2679	4.2045	809.955
WC	Lr	ICARDA (Marchouch Autumn 2015)	Tdurum_contig55573_506	IWB72460	6A	126.5	2	8.63766	161	0.00025972	0.0268362	3.58549	0.11899	0.48708	0.48611	8.72284	16.8141	6.1813e-05	185	0.08583	0.23753	4.26289	805.139
WC	Lr	ICARDA (Marchouch Autumn 2015)	Tdurum_contig59339_428	IWB72634	6A	127.7	2	7.85339	254	0.00054077	0.0358122	3.26699	0.79128	11.2028	0.00099868	2.39714	4.66253	0.03218	177	0.08193	0.9333	3.07469	757.901
WC	Lr	ICARDA (Marchouch Autumn 2015)	Excalibur_c5082_158	IWB27178	6A	130	2	9.37472	99	0.00013429	0.0228171	3.87196	-0.2473	1.93109	0.16637	8.57623	16.5123	7.2258e-05	180	0.09481	0.28439	4.15002	782.709
WC	Lr	ICARDA (Marchouch Autumn 2015)	Tdurum_contig5486_177	IWB72401	6B	52	2	10.6393	44	4.2425e-05	0.0162189	4.37238	-0.38028	3.41573	0.06618	8.82402	17.1097	5.3602e-05	185	0.10366	0.11595	4.38869	802.598
WC	Lr	ICARDA (Marchouch Autumn 2015)	Tdurum_contig48939_754	IWB71937	6B	52.5	2	10.3785	49	5.3763e-05	0.0178128	4.26952	0.36408	3.06069	0.08188	8.82865	17.0181	5.6139e-05	184	0.10187	0.12217	4.41255	800.533
WC	Lr	ICARDA (Marchouch Autumn 2015)	Kukri_c5147_1856	IWB46163	6B	56	2	8.31821	217	0.00035056	0.0268362	3.45524	0.05479	0.09134	0.76283	8.57847	16.5487	7.085e-05	181	0.0846	0.3277	4.11107	786.993
WC	Lr	ICARDA (Marchouch Autumn 2015)	RAC875_c25902_594	IWB55864	6B	57	2	8.03807	244	0.00045402	0.031217	3.34293	-0.025753	0.02081	0.88547	8.61723	16.0581	9.0005e-05	180	0.08241	0.29093	4.31548	789.26
WC	Lr	ICARDA (Marchouch Autumn 2015)	Tdurum_contig75763_741	IWB73308	6B	145.3	2	10.8885	40	3.4255e-05	0.014265	4.46528	0.27522	2.14763	0.14453	8.92914	19.0145	2.1732e-05	182	0.10739	0.12801	4.0232	776.333
WC	Lr	ICARDA (Marchouch Autumn 2015)	Kukri_c24296_273	IWB42949	6B	145.3	2	10.4375	48	5.1577e-05	0.0178128	4.28754	-0.26039	1.67256	0.19758	8.87788	18.6187	2.6362e-05	180	0.10444	0.14901	4.04138	769.916
WC	Lr	ICARDA (Marchouch Autumn 2015)	Tdurum_contig18322_311	IWB68721	6B	145.3	2	9.99412	60	7.5589e-05	0.0206851	4.12154	-0.39158	3.44575	0.065	8.33781	15.9172	9.5258e-05	186	0.09751	0.34472	4.01412	806.621
WC	Lr	ICARDA (Marchouch Autumn 2015)	Tdurum_contig68452_377	IWB73109	6B	145.3	2	9.8088	72	8.9363e-05	0.0208774	4.04884	0.35269	2.99534	0.08517	8.39335	16.0393	8.9769e-05	186	0.09587	0.32138	4.05663	807.064
WC	Lr	ICARDA (Marchouch Autumn 2015)	Ra_c44434_409	IWB52104	6B	145.3	2	9.53065	91	0.00011691	0.0216104	3.93215	0.32512	2.87939	0.09147	8.44062	15.6589	0.00010945	179	0.09673	0.31864	4.21395	781.613
WC	Lr	ICARDA (Marchouch Autumn 2015)	Excalibur_c4261_342	IWB26364	6B	145.3	2	9.45066	95	0.00012537	0.0221984	3.90181	0.30776	2.44874	0.11939	8.35704	15.8996	9.719e-05	180	0.09551	0.37227	4.01574	782.307
WC	Lr	ICARDA (Marchouch Autumn 2015)	Ra_c39588_830	IWB52005	6B	145.3	2	9.26647	104	0.00014743	0.0238454	3.83141	-0.28579	2.34624	0.12733	8.41262	15.7528	0.00010397	182	0.09288	0.33053	4.14931	794.009
WC	Lr	ICARDA (Marchouch Autumn 2015)	Kukri_c20590_210	IWB42344	6B	145.3	2	9.23244	105	0.0001524	0.0244145	3.81702	0.31581	2.66889	0.10408	8.2626	15.3053	0.00012952	181	0.09304	0.39423	4.0671	788.664
WC	Lr	ICARDA (Marchouch Autumn 2015)	Tdurum_contig42927_1141	IWB71379	6B	147.7	2	9.86666	67	8.481e-05	0.0206851	4.07155	0.36095	3.36413	0.06824	8.29857	15.841	9.8857e-05	186	0.09638	0.38031	3.96892	806.777
WC	Lr	ICARDA (Marchouch Autumn 2015)	CAP7_rep_c12573_126	IWB14375	6B	148	2	10.3625	51	5.4694e-05	0.0178128	4.26206	0.44383	4.59972	0.0333	8.22341	15.4821	0.00011839	183	0.10223	0.4076	3.96795	794.312
WC	Lr	ICARDA (Marchouch Autumn 2015)	Tdurum_contig55744_822	IWB72471	6B	148	2	10.3094	52	5.6894e-05	0.0178128	4.24493	-0.41702	4.2568	0.04049	8.2469	15.7556	0.00010305	186	0.10028	0.39732	3.92586	805.956
WC	Lr	ICARDA (Marchouch Autumn 2015)	RAC875_c5413_1266	IWB59006	6B	148.2	2	10.3094	53	5.6894e-05	0.0178128	4.24493	0.41702	4.2568	0.04049	8.2469	15.7556	0.00010305	186	0.10028	0.39732	3.92586	805.956
WC	Lr	ICARDA (Marchouch Autumn 2015)	RAC875_c5413_1237	IWB59005	6B	148.2	2	9.94632	61	7.9122e-05	0.0206851	4.1017	0.37133	3.5692	0.06043	8.30587	15.7911	0.00010148	185	0.09756	0.37609	3.99317	802.239
WC	Lr	ICARDA (Marchouch Autumn 2015)	wsnp_Ex_c54772_57527555	IWA4245	6B	148.2	2	9.51456	89	0.00011664	0.0216104	3.93315	0.29991	2.58601	0.10952	8.37392	16.0013	9.1444e-05	186	0.09327	0.3513	4.0258	807.534
WC	Lr	ICARDA (Marchouch Autumn 2015)	Tdurum_contig50822_456	IWB72122	6B	152.2	2	8.98209	128	0.00018927	0.0247347	3.72292	0.27627	1.76592	0.18552	8.34404	15.9014	9.5992e-05	186	0.08851	0.39079	3.99348	808.157
WC	Lr	ICARDA (Marchouch Autumn 2015)	RAC875_c101541_132	IWB52925	6B	154.6	2	8.2052	235	0.00038737	0.0274344	3.41187	0.01516	0.00698	0.93349	8.65518	16.4019	7.5743e-05	183	0.08271	0.2696	4.27743	798.705
WC	Lr	ICARDA (Marchouch Autumn 2015)	Tdurum_contig62873_597	IWB72917	7B	92	2	8.30208	219	0.00035252	0.0268362	3.45282	0.03363	0.02901	0.86494	8.6247	16.5936	6.862e-05	186	0.08236	0.28428	4.18107	809.794
WC	Lr	ICARDA (Marchouch Autumn 2015)	BobWhite_rep_c63008_468	IWB5325	7B	92.9	2	9.93635	63	7.9636e-05	0.0206851	4.09889	-0.012108	0.00359	0.95227	6.59223	19.7449	1.5214e-05	186	0.097	0.40047	3.93781	806.497
WC	Lr	ICARDA (Marchouch Autumn 2015)	Tdurum_contig59440_1621	IWB72641	7B	92.9	2	8.38727	198	0.00032784	0.0268362	3.48434	-0.10619	0.3093	0.57879	8.65522	16.5056	7.2039e-05	183	0.08439	0.27942	4.23989	797.748
WC	Lr	ICARDA (Marchouch Autumn 2015)	wsnp_be518436B_Ta_2_1	IWA354	7B	93.9	2	11.9509	25	1.3192e-05	0.00831686	4.87969	0.58334	5.23993	0.02321	8.80678	16.8772	5.996e-05	185	0.11497	0.04827	4.47949	801.653
WC	Lr	ICARDA (Marchouch Autumn 2015)	IACX1332	IWB35736	7B	93.9	2	11.0947	37	2.8143e-05	0.0127944	4.55063	-0.49045	3.89768	0.04984	8.77403	16.8582	6.0383e-05	186	0.1071	0.08266	4.41867	806.929
WC	Lr	ICARDA (Marchouch Autumn 2015)	GENE-4403_405	IWB33945	7B	93.9	2	9.55532	87	0.00011294	0.0216104	3.94715	-0.32688	2.14614	0.14465	8.55371	16.1477	8.5499e-05	184	0.09455	0.21695	4.26834	800.669
WC	Lr	ICARDA (Marchouch Autumn 2015)	Kukri_c12317_336	IWB40799	7B	94.2	2	9.73466	74	9.6755e-05	0.0209614	4.01433	-0.35415	2.42564	0.12112	8.65572	16.1802	8.4668e-05	181	0.0976	0.17081	4.40746	789.219
WC	Lr	ICARDA (Marchouch Autumn 2015)	Tdurum_contig19022_1524	IWB68767	7B	94.2	2	9.6794	81	0.00010145	0.0209614	3.99375	-0.33816	2.26519	0.13405	8.65676	16.2677	8.0989e-05	182	0.09662	0.17414	4.38147	793.818
WC	Lr	ICARDA (Marchouch Autumn 2015)	Kukri_c12317_179	IWB40798	7B	94.2	2	8.99888	124	0.00018841	0.0247347	3.7249	0.21695	1.01359	0.3154	8.59519	16.4668	7.3707e-05	181	0.0909	0.25478	4.19508	785.98
WC	Lr	ICARDA (Marchouch Autumn 2015)	GENE-3849_98	IWB33623	7B	94.2	2	8.95479	130	0.00019486	0.0252134	3.71028	0.20891	0.97828	0.32393	8.65321	16.4282	7.4637e-05	184	0.08914	0.21537	4.30015	801.8
WC	Lr	ICARDA (Marchouch Autumn 2015)	RAC875_rep_c106651_635	IWB61624	7B	94.2	2	8.9267	131	0.00019908	0.0255628	3.70097	-0.19637	0.86659	0.35312	8.63234	16.5059	7.1594e-05	186	0.08801	0.22377	4.2502	809.013
WC	Lr	ICARDA (Marchouch Autumn 2015)	RAC875_c15681_1839	IWB54129	7B	94.2	2	8.80093	138	0.00022466	0.0268362	3.64847	0.19897	0.86581	0.35335	8.63516	16.2568	8.1256e-05	183	0.08818	0.22261	4.32193	797.717
WC	Lr	ICARDA (Marchouch Autumn 2015)	RAC875_rep_c106651_490	IWB61623	7B	94.2	2	8.70783	149	0.00024557	0.0268362	3.60982	0.20134	0.87099	0.35193	8.62711	16.0689	8.9354e-05	181	0.08822	0.22327	4.3652	790.726
WC	Lr	ICARDA (Marchouch Autumn 2015)	Excalibur_c41771_990	IWB26274	7B	94.6	2	9.14957	111	0.00016431	0.0247347	3.78434	0.2672	1.48043	0.2253	8.66996	16.1767	8.4809e-05	181	0.09228	0.19061	4.4077	790.398
WC	Lr	ICARDA (Marchouch Autumn 2015)	Tdurum_contig4937_295	IWB71965	7B	94.6	2	9.10459	112	0.0001744	0.0247347	3.75845	0.2924	1.72776	0.19045	8.61953	15.8208	0.00010243	173	0.09573	0.23443	4.41811	758.011
WC	Lr	ICARDA (Marchouch Autumn 2015)	Tdurum_contig25895_484	IWB69212	7B	94.6	2	9.06888	113	0.00017526	0.0247347	3.75632	0.2245	1.11973	0.29136	8.64995	16.4748	7.2823e-05	185	0.08973	0.2088	4.28953	804.375
WC	Lr	ICARDA (Marchouch Autumn 2015)	RAC875_c68398_75	IWB60181	7B	94.6	2	9.03208	115	0.00018085	0.0247347	3.74268	-0.21008	1.00015	0.31858	8.64888	16.5548	6.9919e-05	186	0.08896	0.21299	4.2636	808.933
WC	Lr	ICARDA (Marchouch Autumn 2015)	Tdurum_contig101572_103	IWB66304	7B	95	2	8.68719	156	0.00025235	0.0268362	3.598	-0.21544	1.04798	0.30738	8.66624	15.8474	0.00010028	177	0.08985	0.20897	4.48313	776.655
WC	Lr	ICARDA (Marchouch Autumn 2015)	Excalibur_c16661_122	IWB22830	7B	98	2	8.23554	233	0.00037885	0.0273504	3.42153	-0.035019	0.03587	0.84999	8.57262	16.4523	7.4382e-05	180	0.08426	0.33423	4.12504	784.447
WC	Lr	ICARDA (Marchouch Autumn 2015)	RAC875_c570_302	IWB59247	7B	112.5	2	9.89742	65	8.2486e-05	0.0206851	4.08362	-0.33997	2.93167	0.08853	8.47869	16.2523	8.0954e-05	186	0.09666	0.2748	4.12382	807.1
WC	Lr	ICARDA (Marchouch Autumn 2015)	IACX1805	IWB35797	7B	112.5	2	9.71506	75	9.7271e-05	0.0209614	4.01202	0.31171	2.57456	0.1103	8.50014	16.2945	7.9315e-05	186	0.09504	0.2709	4.13807	807.464
WC	Lr	ICARDA (Marchouch Autumn 2015)	BobWhite_c5961_849	IWB4041	7B	112.5	2	9.64994	83	0.00010343	0.0209614	3.98535	0.31083	2.54092	0.11265	8.49874	16.2037	8.3045e-05	185	0.09493	0.27304	4.15929	803.078
WC	Lr	ICARDA (Marchouch Autumn 2015)	Tdurum_contig16482_252	IWB68549	7B	113.4	2	8.38657	197	0.00032683	0.0268362	3.48568	0.1006	0.17271	0.67819	8.68379	16.696	6.5438e-05	185	0.08354	0.26747	4.22425	805.248
WC	Lr	ICARDA (Marchouch Autumn 2015)	Tdurum_contig9966_646	IWB74071	7B	120.4	2	8.70212	148	0.00024438	0.0268362	3.61193	0.15493	0.59131	0.44289	8.73167	16.9687	5.7248e-05	186	0.08599	0.24946	4.21809	809.379
WC	Lr	ICARDA (Marchouch Autumn 2015)	Kukri_c21628_1215	IWB42528	7B	120.4	2	8.62932	162	0.0002612	0.0268362	3.58303	-0.14548	0.48953	0.48502	8.71663	16.9152	5.8747e-05	186	0.08533	0.2557	4.21134	809.465
WC	Lr	ICARDA (Marchouch Autumn 2015)	Tdurum_contig90495_232	IWB73755	7B	120.4	2	8.5448	168	0.00028221	0.0268362	3.54943	0.12898	0.35103	0.55425	8.70675	16.8697	6.0049e-05	186	0.08456	0.2591	4.20973	809.585
WC	Lr	ICARDA (Marchouch Autumn 2015)	Tdurum_contig69011_566	IWB73136	7B	120.4	2	8.52261	171	0.000288	0.0268362	3.54061	0.12459	0.31798	0.57351	8.70273	16.854	6.0506e-05	186	0.08436	0.26064	4.20828	809.609
WC	Lr	ICARDA (Marchouch Autumn 2015)	TA001994-0398	IWB65482	7B	120.4	2	8.3985	194	0.00032268	0.0268362	3.49123	0.06445	0.0992	0.75315	8.68093	16.7569	6.341e-05	186	0.08324	0.2627	4.21068	809.857
WC	Lr	ICARDA (Marchouch Autumn 2015)	BS00075332_51	IWB10797	7B	120.4	2	8.36895	200	0.00033339	0.0268362	3.47705	-0.030072	0.02458	0.87559	8.5768	16.697	6.5679e-05	183	0.08422	0.32576	4.07169	793.912
WC	Lr	ICARDA (Marchouch Autumn 2015)	BobWhite_c8890_279	IWB4539	7B	137.4	2	10.1809	56	6.3872e-05	0.0191856	4.19469	-0.37546	3.2015	0.07521	8.51799	16.2902	7.9479e-05	186	0.09915	0.22748	4.18754	806.916
WC	Lr	ICARDA (Marchouch Autumn 2015)	wsnp_BE605194B_Ta_2_7	IWA395	7B	138.5	2	9.69196	79	9.9566e-05	0.0209614	4.00189	0.26691	2.14252	0.14497	8.70817	16.7573	6.3529e-05	185	0.09531	0.18707	4.3005	803.642
WC	Lr	ICARDA (Marchouch Autumn 2015)	Tdurum_contig14821_751	IWB68305	7B	140.6	2	8.77464	139	0.00022917	0.0268362	3.63984	-0.17478	0.95131	0.33067	8.58163	16.412	7.5072e-05	185	0.08707	0.27599	4.1909	804.525
WC	Lr	ICARDA (Marchouch Autumn 2015)	Excalibur_c31707_302	IWB25127	7B	150.9	2	8.46997	179	0.00030336	0.0268362	3.51804	0.111	0.32848	0.56726	8.64157	16.4202	7.4926e-05	184	0.08472	0.25266	4.26658	802.841
WC	Lr	ICARDA (Marchouch Autumn 2015)	BS00047083_51	IWB8451	7B	151.6	2	9.00735	117	0.00018536	0.0247347	3.73198	0.19851	1.313	0.25334	8.68198	16.8112	6.1898e-05	185	0.08917	0.26443	4.19875	804.151
WC	Lr	ICARDA (Marchouch Autumn 2015)	Tdurum_contig4658_346	IWB71691	7B	151.6	2	8.46828	178	0.00030269	0.0268362	3.519	0.08091	0.18474	0.66783	8.64952	16.6188	6.7789e-05	186	0.08387	0.2543	4.22097	809.852
WC	Lr	ICARDA (Marchouch Autumn 2015)	BobWhite_c1802_456	IWB1121	7B	151.6	2	8.40557	193	0.00032179	0.0268362	3.49243	0.08276	0.18651	0.66635	8.66533	16.49	7.2437e-05	184	0.08413	0.24834	4.27682	803.02
Durum	Lr	CIMMYT (Batan Summer 2016)	Tdurum_contig29880_329	IWB69905	7B	200.1	1	19.7767	14	1.98e-05	0.0171	4.7	NaN	NaN	NaN	NaN	NaN	NaN	119	0.14354	119.018	300.34	1061.86
Durum	Lr	ICARDA (Allal Tazi Autumn 2016)	Tdurum_contig29880_329	IWB69905	7B	200.1	1	18.8854	11	3.01e-05	0.033	4.52	NaN	NaN	NaN	NaN	NaN	NaN	116	0.14105	96.6753	589.721	1087.9
Durum	Lr	ICARDA (Allal Tazi Autumn 2016)	Kukri_c81094_434	IWB47876	7B	200.1	1	17.89	15	4.72e-05	0.038	4.33	NaN	NaN	NaN	NaN	NaN	NaN	116	0.13461	99.7093	599.824	1090.2
WC	Lr	ICARDA (Marchouch Autumn 2015)	GENE-4848_348	IWB34193	7B	202.9	2	10.1373	58	6.8091e-05	0.0197476	4.16691	0.14195	0.67797	0.4114	9.19286	19.6848	1.6061e-05	177	0.10329	0.18763	4.03189	758.065
WC	Lr	CIMMYT (Batan Summer 2016)	GENE-4848_95	IWB34196	7B	206.3	2	16.5975	4	2.0008e-07	0.000841386	6.6988	13.6876	32.6969	3.6121e-08	2.24852	0.04712	0.82836	214	0.13423	158.189	165.006	1846.44
Durum	Lr	CIMMYT (Batan Summer 2016)	GENE-4848_95	IWB34196	7B	206.3	1	26.175	8	1.16e-06	0.00176	5.93	NaN	NaN	NaN	NaN	NaN	NaN	124	0.17546	156.222	243.445	1104.05
Durum	Lr	CIMMYT (Obregon Autumn 2017)	GENE-4848_95	IWB34196	7B	206.3	1	23.3952	9	3.86e-06	0.00518	5.41	NaN	NaN	NaN	NaN	NaN	NaN	124	0.15981	197.881	317.155	1135.16
WC	Lr	CIMMYT (Obregon Autumn 2017)	GENE-4848_95	IWB34196	7B	206.3	2	12.9517	4	4.8568e-06	0.0204241	5.31365	14.6078	25.8075	8.1206e-07	6.33187	0.25272	0.61568	218	0.10663	223.379	256.875	1968.22
WC	Lr	CIMMYT (Batan Summer 2016)	RAC875_c61016_73	IWB59570	7B	206.9	1	47.3224	1	7.0805e-11	1.19101e-06	10.1499	NaN	NaN	NaN	NaN	NaN	NaN	207	0.1868	120.651	190.742	1782.09
WC	Lr	CIMMYT (Obregon Autumn 2017)	RAC875_c61016_73	IWB59570	7B	206.9	1	47.208	1	7.1273e-11	1.19888e-06	10.1471	NaN	NaN	NaN	NaN	NaN	NaN	211	0.1835	151.763	300.026	1895.67
WC	Lr	ICARDA (Allal Tazi Autumn 2016)	RAC875_c61016_73	IWB59570	7B	206.9	1	32.7749	1	3.5825e-08	0.00031404	7.44581	NaN	NaN	NaN	NaN	NaN	NaN	209	0.13612	95.3006	545.975	1947.99
Durum	Lr	CIMMYT (Batan Summer 2016)	RAC875_c61016_73	IWB59570	7B	206.9	1	34.3235	3	4.61e-08	0.000185	7.34	NaN	NaN	NaN	NaN	NaN	NaN	115	0.23117	118.536	288.435	1023.47
Durum	Lr	CIMMYT (Obregon Autumn 2017)	RAC875_c61016_73	IWB59570	7B	206.9	1	31.1378	2	1.64e-07	0.000888	6.78	NaN	NaN	NaN	NaN	NaN	NaN	115	0.21438	144.446	386.742	1053.33
Durum	Lr	ICARDA (Allal Tazi Autumn 2016)	RAC875_c61016_73	IWB59570	7B	206.9	1	26.6637	4	1.06e-06	0.0032	5.97	NaN	NaN	NaN	NaN	NaN	NaN	113	0.19226	134.772	486.895	1050.83
WC	Lr	CIMMYT (Batan Summer 2016)	wsnp_RFL_Contig3269_3313084	IWA8448a	7B	208.1	2	19.8371	2	1.2409e-08	0.000104366	7.90626	-14.696	33.8274	2.1612e-08	-17.406	2.73917	0.09937	216	0.15517	158.334	163.117	1862.71
WC	Lr	CIMMYT (Obregon Autumn 2017)	wsnp_RFL_Contig3269_3313084	IWA8448a	7B	208.1	2	18.7131	2	3.1424e-08	0.000264292	7.50274	-16.764	31.5939	5.7486e-08	-19.338	2.43008	0.12047	220	0.14594	198.471	275.119	1985.25
Durum	Lr	CIMMYT (Obregon Autumn 2017)	RAC875_c34939_86	IWB57014	7B	208.1	1	27.8874	5	5.75e-07	0.00139	6.24	NaN	NaN	NaN	NaN	NaN	NaN	122	0.1873	193.9	304.888	1112.95
Durum	Lr	CIMMYT (Batan Summer 2016)	RAC875_c34939_86	IWB57014	7B	208.1	1	26.3201	7	1.12e-06	0.00176	5.95	NaN	NaN	NaN	NaN	NaN	NaN	122	0.17863	157.844	238.114	1085.13
Durum	Lr	CIMMYT (Obregon Autumn 2017)	wsnp_RFL_Contig3269_3313084	IWA8448a	7B	208.1	2	15.0451	7	1.43e-06	0.00246	5.85	-19.3	23.8239	3.2e-06	-32.6	3.67173	0.05766	124	0.19655	201.956	314.988	1135.59
Durum	Lr	CIMMYT (Obregon Autumn 2017)	Kukri_c2348_2340	IWB42818	7B	208.1	1	24.9108	8	2.06e-06	0.0031	5.69	NaN	NaN	NaN	NaN	NaN	NaN	121	0.1719	194.886	307.956	1103.8
Durum	Lr	CIMMYT (Batan Summer 2016)	wsnp_RFL_Contig3269_3313084	IWA8448a	7B	208.1	2	14.5115	9	2.2e-06	0.00295	5.66	-16.6	22.5185	5.67e-06	-29.6	3.91899	0.04998	124	0.19091	164.027	235.935	1104.25
Durum	Lr	CIMMYT (Batan Summer 2016)	Kukri_c2348_2340	IWB42818	7B	208.1	1	22.5189	12	5.8e-06	0.00583	5.24	NaN	NaN	NaN	NaN	NaN	NaN	121	0.158	158.845	239.361	1075.94
WC	Lr	CIMMYT (Batan Summer 2016)	RAC875_c34939_86	IWB57014	7B	208.1	2	12.5776	6	6.9097e-06	0.0193713	5.16054	11.4587	24.9033	1.259e-06	-3.3026	0.02656	0.87069	212	0.10593	165.37	167.141	1835.33
WC	Lr	CIMMYT (Batan Summer 2016)	Kukri_c2348_2340	IWB42818	7B	208.1	2	12.0435	8	1.1148e-05	0.0234401	4.9528	11.6803	23.8154	2.0886e-06	-1.0752	0.00284	0.95754	212	0.10205	162.29	165.809	1832.72
WC	Lr	CIMMYT (Obregon Autumn 2017)	Kukri_c2348_2340	IWB42818	7B	208.1	2	11.6985	6	1.5041e-05	0.0421674	4.82272	13.7529	23.3959	2.5121e-06	11.2378	0.21327	0.64468	216	0.09813	226.48	254.826	1950.94
Durum	Lr	ICARDA (Allal Tazi Autumn 2016)	wsnp_RFL_Contig3269_3313084	IWA8448a	7B	208.1	2	11.1756	12	3.54e-05	0.0334	4.45	-18.2	19.1263	2.62e-05	-23.8	1.59418	0.20918	121	0.15701	176.867	467.786	1131.42
Durum	Lr	ICARDA (Allal Tazi Autumn 2016)	RAC875_c34939_86	IWB57014	7B	208.1	1	18.4535	13	3.6e-05	0.0334	4.44	NaN	NaN	NaN	NaN	NaN	NaN	119	0.13523	190.539	458.65	1114
Durum	Lr	CIMMYT (Batan Summer 2016)	RAC875_c906_657	IWB61006	7B	210.5	1	22.7964	11	5.06e-06	0.00555	5.3	NaN	NaN	NaN	NaN	NaN	NaN	123	0.15742	160.673	260.075	1099.87
Durum	Lr	ICARDA (Allal Tazi Autumn 2016)	RAC875_c906_657	IWB61006	7B	210.5	1	22.3612	7	6.26e-06	0.0108	5.2	NaN	NaN	NaN	NaN	NaN	NaN	120	0.15818	149.934	507.794	1123.9
Durum	Lr	CIMMYT (Obregon Autumn 2017)	RAC875_c906_657	IWB61006	7B	210.5	1	19.751	13	1.96e-05	0.0182	4.71	NaN	NaN	NaN	NaN	NaN	NaN	123	0.13933	193.613	361.161	1133.13
Durum	Lr	CIMMYT (Obregon Autumn 2017)	RAC875_c48671_172	IWB58460	7B	210.6	1	28.4319	4	4.43e-07	0.00134	6.35	NaN	NaN	NaN	NaN	NaN	NaN	125	0.18652	190.059	332.274	1144.63
Durum	Lr	CIMMYT (Batan Summer 2016)	RAC875_c48671_172	IWB58460	7B	210.6	1	26.2844	6	1.1e-06	0.00176	5.96	NaN	NaN	NaN	NaN	NaN	NaN	125	0.1749	156.886	249.767	1113.9
Durum	Lr	ICARDA (Allal Tazi Autumn 2016)	RAC875_c48671_172	IWB58460	7B	210.6	1	19.0865	10	2.65e-05	0.032	4.58	NaN	NaN	NaN	NaN	NaN	NaN	122	0.13625	184.917	468.347	1143.61
WC	Lr	ICARDA (Allal Tazi Autumn 2016)	RAC875_rep_c105012_111	IWB61402	7B	211.2	1	32.5772	2	3.7339e-08	0.00031404	7.42784	NaN	NaN	NaN	NaN	NaN	NaN	218	0.13053	71.4558	590.251	2037.57
WC	Lr	CIMMYT (Batan Summer 2016)	RAC875_rep_c105012_111	IWB61402	7B	211.2	1	32.1129	3	4.6192e-08	0.000258999	7.33543	NaN	NaN	NaN	NaN	NaN	NaN	217	0.12891	166.463	164.065	1876.08
Durum	Lr	CIMMYT (Batan Summer 2016)	tplb0040b02_465	IWB74669	7B	211.2	2	17.4785	5	2.28e-07	0.000551	6.64	-15.4	34.1467	4.7e-08	-7.42	0.25162	0.61688	118	0.22999	104.697	293.268	1047.91
WC	Lr	CIMMYT (Obregon Autumn 2017)	RAC875_rep_c105012_111	IWB61402	7B	211.2	1	26.591	3	5.5969e-07	0.00313818	6.25205	NaN	NaN	NaN	NaN	NaN	NaN	221	0.10783	222.564	271.064	2001.44
Durum	Lr	CIMMYT (Obregon Autumn 2017)	RAC875_rep_c105012_111	IWB61402	7B	211.2	1	27.0096	6	8.08e-07	0.00163	6.09	NaN	NaN	NaN	NaN	NaN	NaN	125	0.17886	195.995	330.141	1145.74
Durum	Lr	ICARDA (Allal Tazi Autumn 2016)	tplb0040b02_465	IWB74669	7B	211.2	2	15.2071	5	1.4e-06	0.00338	5.85	-16.5	27.4847	7.36e-07	-26	1.89569	0.17126	115	0.2106	91.9178	567.076	1073.1
Durum	Lr	CIMMYT (Batan Summer 2016)	RAC875_rep_c105012_111	IWB61402	7B	211.2	1	23.9173	10	3.05e-06	0.00368	5.52	NaN	NaN	NaN	NaN	NaN	NaN	125	0.16169	165.544	246.151	1115.71
Durum	Lr	ICARDA (Allal Tazi Autumn 2016)	RAC875_rep_c105012_111	IWB61402	7B	211.2	1	22.4804	6	5.85e-06	0.0108	5.23	NaN	NaN	NaN	NaN	NaN	NaN	122	0.15668	176.474	462.747	1140.86
Durum	Lr	CIMMYT (Obregon Autumn 2017)	tplb0040b02_465	IWB74669	7B	211.2	2	11.9789	12	1.85e-05	0.0182	4.73	-15.1	22.9678	4.88e-06	-11.6	0.45059	0.50338	118	0.16995	167.857	372.407	1084.91
Durum	Lr	CIMMYT (Batan Summer 2016)	BS00064933_51	IWB9405	7B	211.5	2	24.9685	1	9.07e-10	1.09e-05	9.04	-20.5	49.2308	1.54e-10	22.343	1.31046	0.25463	119	0.29735	111.469	246.608	1043.94
Durum	Lr	CIMMYT (Batan Summer 2016)	tplb0045c05_154	IWB74818	7B	211.5	2	23.9855	2	1.86e-09	1.13e-05	8.73	18.4147	38.8726	7.41e-09	-24.1	4.57549	0.03451	118	0.29078	94.2535	279.321	1039.77
Durum	Lr	CIMMYT (Obregon Autumn 2017)	BS00064933_51	IWB9405	7B	211.5	2	21.1778	1	1.38e-08	0.000167	7.86	-22.1	41.834	2.35e-09	22.1918	0.98078	0.32403	119	0.26413	164.505	309.077	1077.61
Durum	Lr	CIMMYT (Batan Summer 2016)	Tdurum_contig30909_76	IWB70127	7B	211.5	2	17.7232	4	1.75e-07	0.000528	6.76	16.1024	34.8145	3.33e-08	13.8064	2.48566	0.11748	123	0.22513	110.923	285.166	1090.93
Durum	Lr	CIMMYT (Obregon Autumn 2017)	tplb0045c05_154	IWB74818	7B	211.5	2	17.5208	3	2.21e-07	0.000888	6.66	19.5149	30.2655	2.25e-07	-19.2	2.01519	0.15839	118	0.23046	144.34	380.855	1080.24
Durum	Lr	ICARDA (Allal Tazi Autumn 2016)	tplb0045c05_154	IWB74818	7B	211.5	2	17.5058	1	2.34e-07	0.00192	6.63	19.5932	29.9991	2.61e-07	-20.9	2.19569	0.14116	115	0.23494	86.6046	555.562	1069.67
Durum	Lr	ICARDA (Allal Tazi Autumn 2016)	Tdurum_contig30909_76	IWB70127	7B	211.5	2	17.0115	2	3.18e-07	0.00192	6.5	19.0437	34.007	4.82e-08	9.21675	0.71407	0.39979	120	0.22233	107.067	520.228	1116.37
Durum	Lr	ICARDA (Allal Tazi Autumn 2016)	BS00064933_51	IWB9405	7B	211.5	2	16.0743	3	6.98e-07	0.00281	6.16	-20.3	31.4687	1.42e-07	-15.2	0.34895	0.55587	116	0.21845	124.359	492.723	1078.11
WC	Lr	CIMMYT (Batan Summer 2016)	tplb0045c05_154	IWB74818	7B	211.5	2	12.2231	7	9.631e-06	0.0231433	5.01633	9.19734	19.8734	1.3584e-05	-12.526	2.79089	0.09632	207	0.10584	177.951	167.543	1798.38
Durum	Lr	CIMMYT (Obregon Autumn 2017)	Tdurum_contig30909_76	IWB70127	7B	211.5	2	12.1733	11	1.51e-05	0.0166	4.82	15.5423	22.8596	4.92e-06	19.0877	3.42511	0.06663	123	0.16636	168.1	379.235	1131.02
WC	Lr	CIMMYT (Batan Summer 2016)	Tdurum_contig30909_76	IWB70127	7B	211.5	2	11.5557	9	1.7154e-05	0.0320608	4.76563	8.34863	21.7836	5.3806e-06	11.091	2.3983	0.12294	215	0.09709	168.239	172.543	1865.77
WC	Lr	CIMMYT (Batan Summer 2016)	Excalibur_c21279_459	IWB23620	7B	212.3	2	13.0593	5	4.6372e-06	0.0156005	5.33374	-14.55	26.1135	7.4379e-07	-3.0808	0.06047	0.806	203	0.11352	168.725	158.877	1754.81
Durum	Lr	CIMMYT (Obregon Autumn 2017)	Excalibur_c21279_459	IWB23620	7B	212.3	2	13.2221	10	6.65e-06	0.00803	5.18	-20.8	22.5151	5.95e-06	-44.8	3.33357	0.07043	118	0.18429	204.561	286.679	1074.86
Durum	Lr	CIMMYT (Batan Summer 2016)	Excalibur_c21279_459	IWB23620	7B	212.3	2	13.1853	13	6.85e-06	0.00636	5.16	-18.8	23.4274	4e-06	-33.9	2.42234	0.12232	118	0.18384	161.401	225.429	1046.91
WC	Lr	CIMMYT (Obregon Autumn 2017)	Excalibur_c21279_459	IWB23620	7B	212.3	2	12.1016	5	1.0736e-05	0.0361181	4.96916	-16.235	23.0275	3.0633e-06	-18.558	1.49351	0.22307	207	0.10506	226.24	247.325	1866.96

## Sheet: QTL Lr_Seedling
Data set	Rust	Race	Experiment	Marker	SNPid	Chr	Pos	df	F	Rank	p	FDR correction	log	add_effect	add_F	add_p	dom_effect	dom_F	dom_p	errordf	MarkerR2	Genetic Var	Residual Var	-2LnLikelihood
WC	Lr	Villamarique de la Condesa	CSIC	IAAV213	IWB34506	1A	67.7	2	10.838	86	3.24e-05	0.00615	4.49	-0.0775	0.22741	0.63392	6.6185	21.5927	5.81e-06	221	0.08968	1.02588	0.90776	778.195
WC	Lr	Villamarique de la Condesa	CSIC	Ra_c6038_588	IWB52324	1A	67.8	2	11.1967	57	2.33e-05	0.00615	4.63	-0.142	0.69382	0.40577	6.65961	21.9538	4.88e-06	222	0.092	1.01521	0.91103	782.342
WC	Lr	Villamarique de la Condesa	CSIC	RAC875_c41275_131	IWB57702	1A	67.8	2	10.8644	81	3.16e-05	0.00615	4.5	0.02612	0.02706	0.86948	6.62398	21.7258	5.44e-06	222	0.08952	1.0317	0.89656	781.848
WC	Lr	Villamarique de la Condesa	CSIC	wsnp_Ex_c56097_58351893	IWA4291	1A	67.8	2	10.8307	89	3.26e-05	0.00615	4.49	0.03387	0.04211	0.8376	6.62925	21.6593	5.61e-06	222	0.08927	1.02421	0.91111	783.405
Durum	Lr	CONIL	CSIC	Kukri_c1250_634	IWB40833	1A	67.8	2	10.8684	29	4.65e-05	0.0194	4.33	0.03496	0.03766	0.84647	-3.68	21.5729	8.92e-06	119	0.15555	0.64889	0.33453	349.797
WC	Lr	Villamarique de la Condesa	CSIC	BobWhite_rep_c63278_349	IWB5360	1A	71.3	2	10.8448	85	3.23e-05	0.00615	4.49	-0.0753	0.18166	0.67037	6.6501	21.6422	5.68e-06	220	0.09011	1.02399	0.92263	777.952
WC	Lr	Villamarique de la Condesa	CSIC	RAC875_c16080_777	IWB54214	1A	71.3	2	10.6684	97	3.84e-05	0.00666	4.42	-0.007	0.00156	0.96852	6.64807	21.2958	6.8e-06	214	0.09104	1.03061	0.94438	761.204
WC	Lr	Villamarique de la Condesa	CSIC	Ra_c4159_2716	IWB52047	1A	72.7	2	12.4288	26	7.76e-06	0.00474	5.11	-0.391	3.5623	0.06044	2.76105	19.7027	1.44e-05	218	0.10276	1.5265	0.57392	769.548
WC	Lr	Villamarique de la Condesa	CSIC	wsnp_BE423455A_Ta_1_3	IWA79	4A	49.5	2	11.2385	55	2.24e-05	0.00615	4.65	-0.206	0.69512	0.40532	6.57167	21.4278	6.25e-06	223	0.09194	1.01352	0.90765	783.609
WC	Lr	Villamarique de la Condesa	CSIC	wsnp_Ex_c8131_13753986	IWA4771	4A	51.3	2	11.0666	62	2.63e-05	0.00615	4.58	0.0988	0.38638	0.53485	6.58242	21.5231	5.99e-06	222	0.09102	1.04007	0.88162	780.47
WC	Lr	Villamarique de la Condesa	CSIC	tplb0035b22_184	IWB74553	4A	51.3	2	11.0001	67	2.79e-05	0.00615	4.56	-0.0906	0.30606	0.58067	6.58455	21.4537	6.17e-06	223	0.09016	1.02741	0.89984	784.332
WC	Lr	Villamarique de la Condesa	CSIC	IAAV562	IWB35060	4A	51.3	2	10.9494	72	2.92e-05	0.00615	4.54	-0.093	0.20703	0.64955	6.58146	21.3983	6.34e-06	223	0.08978	1.02612	0.90158	784.176
WC	Lr	Villamarique de la Condesa	CSIC	wsnp_CAP7_c2243_1090229	IWA1060	4A	51.3	2	10.9494	73	2.92e-05	0.00615	4.54	0.09304	0.20703	0.64955	6.58146	21.3983	6.34e-06	223	0.08978	1.02612	0.90158	784.176
WC	Lr	Villamarique de la Condesa	CSIC	Ex_c17894_1159	IWB20000	4A	51.3	2	10.8317	87	3.25e-05	0.00615	4.49	-0.00974	0.00346	0.95317	6.61245	21.6073	5.74e-06	223	0.08891	1.02994	0.90019	784.602
WC	Lr	Villamarique de la Condesa	CSIC	wsnp_Ex_c1865_3515470	IWA2334	4A	51.3	2	9.5336	105	0.000107	0.017	3.97	0.06526	0.09403	0.75941	4.59022	18.765	2.24e-05	222	0.07942	1.10041	0.87063	784.828
WC	Lr	SPAIN 52	University of Minnesota	BS00110681_51	IWB12587	7A	187.1	2	13.5152	2	2.91e-06	0.0245	5.54	0.34885	4.3454	0.03826	-4.46	21.2495	6.83e-06	221	0.10936	2.24354	0.61398	838.993
WC	Lr	Villamarique de la Condesa	CSIC	BS00110681_51	IWB12587	7A	187.1	2	11.5398	39	1.71e-05	0.00615	4.77	-0.098	0.53524	0.46519	-3.69	22.8986	3.13e-06	221	0.09493	0.98286	0.92537	776.203
WC	Lr	SPAIN 52	University of Minnesota	BobWhite_c25105_507	IWB1874	7A	189.6	1	20.95	4	7.92e-06	0.0333	5.1	NaN	NaN	NaN	NaN	NaN	NaN	219	0.08766	2.26129	0.70621	844.076
WC	Lr	Villamarique de la Condesa	CSIC	BobWhite_c25105_507	IWB1874	7A	189.6	1	15.0846	108	0.000136	0.0212	3.87	NaN	NaN	NaN	NaN	NaN	NaN	219	0.06472	1.03591	0.96183	779.669
WC	Lr	Villamarique de la Condesa	CSIC	wsnp_Ex_c31955_40681185	IWA3371	7A	192.6	2	19.9013	8	1.19e-08	2.51e-05	7.92	-0.174	1.28568	0.25812	-4.79	36.388	7.07e-09	214	0.15739	1.61451	0.51237	757.185
WC	Lr	CONIL	CSIC	wsnp_Ex_c31955_40681185	IWA3371	7A	192.6	2	18.483	7	3.96e-08	8.68e-05	7.4	-0.029	0.05496	0.81488	-3.6	35.882	8.82e-09	214	0.14782	1.11379	0.26698	658.324
WC	Lr	Villamarique de la Condesa	CSIC	Tdurum_contig62320_141	IWB72886	5B	38.1	2	11.2824	53	2.18e-05	0.00615	4.66	-0.137	1.08819	0.29803	6.56615	21.6015	5.81e-06	219	0.0938	1.00977	0.89458	768.205
WC	Lr	Villamarique de la Condesa	CSIC	wsnp_Ex_rep_c103024_88075650	IWA5079	5B	38.2	2	10.9364	78	2.99e-05	0.00615	4.52	0.08317	0.40123	0.52712	6.57917	21.5722	5.92e-06	217	0.09192	1.03285	0.88221	761.717
WC	Lr	Villamarique de la Condesa	CSIC	IAAV2507	IWB34566	5B	38.2	2	8.51337	126	0.000275	0.0366	3.56	-0.0748	0.32001	0.57218	4.39084	16.7383	6.02e-05	221	0.07183	1.09153	0.86715	779.476
WC	Lr	Villamarique de la Condesa	CSIC	wsnp_CAP8_c2693_1401039	IWA1176	5B	38.6	2	8.46318	128	0.000288	0.0379	3.54	0.04918	0.1379	0.71074	4.39739	16.8256	5.78e-05	220	0.07174	1.09701	0.86432	777.138
WC	Lr	Villamarique de la Condesa	CSIC	IAAV4252	IWB34854	5B	38.6	2	8.43387	129	0.000297	0.0387	3.53	-0.0511	0.14729	0.70152	4.39066	16.759	5.99e-05	218	0.07212	1.09922	0.8637	770.386
WC	Lr	Villamarique de la Condesa	CSIC	RAC875_c96137_101	IWB61149	5B	40.7	2	9.25651	109	0.000138	0.0212	3.86	0.15421	1.3133	0.25303	4.42163	16.9702	5.36e-05	223	0.07697	1.09803	0.86971	787.504
WC	Lr	Villamarique de la Condesa	CSIC	Tdurum_contig11277_532	IWB66993	5B	43.8	2	11.4838	41	1.82e-05	0.00615	4.74	-0.216	1.31838	0.25215	6.625	21.5639	5.94e-06	217	0.0961	1.03212	0.91126	765.945
WC	Lr	Villamarique de la Condesa	CSIC	Tdurum_contig11277_529	IWB66992	5B	44	2	11.6553	33	1.54e-05	0.00615	4.81	0.22551	1.46901	0.22679	6.60686	21.7615	5.33e-06	223	0.09502	1.01391	0.90146	783.428
WC	Lr	Villamarique de la Condesa	CSIC	Tdurum_contig11277_724	IWB66995	5B	44	2	11.6553	34	1.54e-05	0.00615	4.81	0.22551	1.46901	0.22679	6.60686	21.7615	5.33e-06	223	0.09502	1.01391	0.90146	783.428
WC	Lr	Villamarique de la Condesa	CSIC	Tdurum_contig11277_265	IWB66991	5B	44	2	11.6289	35	1.58e-05	0.00615	4.8	-0.234	1.58789	0.20896	6.53871	21.5708	5.87e-06	221	0.0956	1.00887	0.88282	773.003
WC	Lr	Villamarique de la Condesa	CSIC	Tdurum_contig53926_455	IWB72334	5B	92.6	2	11.101	59	2.55e-05	0.00615	4.59	-0.108	0.54789	0.45996	6.58745	21.439	6.23e-06	222	0.09129	1.01862	0.91223	782.853
WC	Lr	Villamarique de la Condesa	CSIC	Tdurum_contig11060_433	IWB66909	5B	93.3	2	13.1957	17	3.86e-06	0.00372	5.41	0.39098	4.17795	0.04214	6.5375	21.6433	5.65e-06	222	0.10666	1.00076	0.8836	776.433
WC	Lr	Villamarique de la Condesa	CSIC	wsnp_RFL_Contig1570_778491	IWA8252	5B	93.3	2	11.5276	40	1.75e-05	0.00615	4.76	-0.231	1.45412	0.22918	6.56774	21.1809	7.11e-06	218	0.09604	1.0335	0.90887	769.66
WC	Lr	Villamarique de la Condesa	CSIC	wsnp_Ku_c14202_22436656	IWA6516	5B	93.7	2	11.626	37	1.61e-05	0.00615	4.79	0.24595	1.65072	0.20024	6.57312	21.2528	6.9e-06	216	0.09752	1.05938	0.88226	762.593
Durum	Lr	CONIL	CSIC	Tdurum_contig54787_636	IWB72390	5B	204.7	2	21.4021	5	1.06e-08	1.79e-05	7.98	0.02015	0.02426	0.87649	-2.79	39.3333	5.53e-09	124	0.25801	1.1539	1.15e-05	364.669
WC	Lr	Villamarique de la Condesa	CSIC	Excalibur_c2207_1060	IWB23742	5B	206.1	2	11.0214	66	2.76e-05	0.00615	4.56	-0.107	0.40244	0.5265	6.62436	21.5477	5.96e-06	219	0.09183	1.03714	0.90717	772.826
Durum	Lr	CONIL	CSIC	Kukri_c637_1679	IWB47085	5B	206.1	2	19.3921	15	5.32e-08	4.28e-05	7.27	0.05031	0.11352	0.73677	2.46861	33.3165	6.55e-08	118	0.24687	1.1849	1.18e-05	349.514
WC	Lr	Villamarique de la Condesa	CSIC	wsnp_Ku_c16116_24914991	IWA6578	5B	206.2	2	10.927	77	2.99e-05	0.00615	4.52	-0.0624	0.22172	0.6382	6.6429	21.7043	5.51e-06	221	0.09036	1.02592	0.9145	779.548
WC	Lr	Villamarique de la Condesa	CSIC	wsnp_Ra_c18002_26976779	IWA7676	6B	71.6	2	11.3787	47	1.99e-05	0.00615	4.7	-0.128	0.49029	0.48454	-3.01	21.3321	6.59e-06	220	0.09413	1.48467	0.61961	779.7
WC	Lr	Villamarique de la Condesa	CSIC	BS00049941_51	IWB8575	6B	74.9	2	8.66653	118	0.000239	0.0338	3.62	-0.674	16.3013	7.48e-05	1.74954	1.20887	0.27277	219	0.07364	1.02644	0.94559	776.647
WC	Lr	Villamarique de la Condesa	CSIC	GENE-3990_27	IWB33714	6B	74.9	2	8.50542	127	0.000277	0.0366	3.56	0.60034	15.7842	9.62e-05	1.71745	1.18875	0.27677	221	0.07175	1.45885	0.33882	732.964
WC	Lr	Villamarique de la Condesa	CSIC	Kukri_c21409_283	IWB42501	6B	74.9	2	8.37139	130	0.000313	0.0404	3.51	-0.553	13.738	0.000265	2.09333	3.50172	0.06262	223	0.07013	1.06754	0.9058	789.22
WC	Lr	Villamarique de la Condesa	CSIC	Ku_c16895_793	IWB38566	7B	132	2	10.3095	99	5.27e-05	0.00896	4.28	-0.203	1.02455	0.31256	-3.67	20.5531	9.56e-06	219	0.08635	1.29665	0.38212	716.309
WC	Lr	Villamarique de la Condesa	CSIC	wsnp_Ku_c16895_25861847	IWA6608	7B	132.9	2	20.8778	7	5.06e-09	1.22e-05	8.3	-0.375	3.52877	0.06165	4.39223	35.4879	1.02e-08	219	0.16074	1.66539	0.46678	768.355
WC	Lr	CONIL	CSIC	wsnp_Ku_c16895_25861847	IWA6608	7B	132.9	2	30.6572	5	1.85e-12	6.23e-09	11.73	-0.362	5.29539	0.02233	3.74644	49.8735	2.17e-11	219	0.21938	1.12404	0.19927	652.116
WC	Lr	Villamarique de la Condesa	CSIC	Excalibur_rep_c74234_183	IWB31227	7B	138.3	2	10.8728	80	3.13e-05	0.00615	4.5	-0.0421	0.08164	0.77535	6.60239	21.5571	5.88e-06	223	0.08921	1.03042	0.89923	784.527

## Sheet: QTL Yr_Adult
Data set	Rust	Experiment	Marker	SNPid	Chr	Pos	df	F	Rank	p	FDR correction	log	add_effect	add_F	add_p	dom_effect	dom_F	dom_p	errordf	MarkerR2	Genetic Var	Residual Var	-2LnLikelihood
WC	Yr	USDA (Vernon - Spring 2015)	wsnp_Ex_rep_c66426_64644630	IWA5236	4A	46.5	1	22.2656	4	5.93e-06	0.0172	5.23	NaN	NaN	NaN	NaN	NaN	NaN	134	0.14288	26.0174	382.994	1183.61
WC	Yr	USDA (Vernon - Spring 2015)	Ra_c108749_837	IWB50863	4A	46.5	1	21.4932	6	8.19e-06	0.0172	5.09	NaN	NaN	NaN	NaN	NaN	NaN	138	0.13514	25.1705	397.889	1223.39
WC	Yr	USDA (Vernon - Spring 2015)	wsnp_Ku_c2114_4088504	IWA6702	4A	46.5	1	21.4932	7	8.19e-06	0.0172	5.09	NaN	NaN	NaN	NaN	NaN	NaN	138	0.13514	25.1705	397.889	1223.39
WC	Yr	USDA (Vernon - Spring 2015)	wsnp_Ku_c49919_55679171	IWA7124	4A	46.5	1	21.4932	8	8.19e-06	0.0172	5.09	NaN	NaN	NaN	NaN	NaN	NaN	138	0.13514	25.1705	397.889	1223.39
WC	Yr	USDA (Vernon - Spring 2015)	Excalibur_c10390_104	IWB21625	4A	46.6	2	11.5645	11	2.3e-05	0.0352	4.64	-9.42	20.6247	1.22e-05	-19.2	3.28621	0.07207	137	0.14484	25.0434	396.356	1212.93
Q2	Yr	CIMMYT (Toluca Summer 2016)	wsnp_Ex_c6748_11659366	IWA4571	5B	77.3	1	24.8083	3	3.04e-06	0.018	5.52	NaN	NaN	NaN	NaN	NaN	NaN	91	0.21529	466.312	47.5058	797.864
Q2	Yr	CIMMYT (Toluca Summer 2016)	wsnp_Ex_c16432_24932860	IWA2133	5B	77.3	1	20.2609	9	2e-05	0.0394	4.7	NaN	NaN	NaN	NaN	NaN	NaN	92	0.18092	477.889	50.6952	810.987
Q2	Yr	CIMMYT (Toluca Summer 2016)	Ku_c17792_1123	IWB38621	5B	77.4	1	23.3334	5	5.56e-06	0.0182	5.26	NaN	NaN	NaN	NaN	NaN	NaN	91	0.20511	478.984	47.0472	799.49
Q2	Yr	CIMMYT (Toluca Summer 2016)	Tdurum_contig10172_176	IWB66311	5B	77.7	1	28.2602	1	7.79e-07	0.0138	6.11	NaN	NaN	NaN	NaN	NaN	NaN	90	0.24058	409.988	55.0812	784.316
Q2	Yr	CIMMYT (Toluca Summer 2016)	Kukri_c9073_1450	IWB48223	5B	77.7	1	25.8993	2	1.96e-06	0.0174	5.71	NaN	NaN	NaN	NaN	NaN	NaN	91	0.22264	413.82	57.3015	793.801
Q2	Yr	CIMMYT (Toluca Summer 2016)	Tdurum_contig77275_259	IWB73416	5B	77.7	1	23.5275	4	5.2e-06	0.0182	5.28	NaN	NaN	NaN	NaN	NaN	NaN	90	0.20859	406.262	61.0994	786.266
Q2	Yr	USDA (Pullman - Spring 2015)	Tdurum_contig60165_722	IWB72711	5B	192.3	1	29.3773	1	4.59e-07	0.00318	6.34	NaN	NaN	NaN	NaN	NaN	NaN	95	0.23811	0.00213	213.286	770.85
Q2	Yr	USDA (Pullman - Spring 2015)	BobWhite_s66049_223	IWB5688	5B	192.3	1	29.1136	3	5.37e-07	0.00318	6.27	NaN	NaN	NaN	NaN	NaN	NaN	92	0.24238	0.00218	218.089	749.28
Q2	Yr	USDA (Pullman - Spring 2015)	Kukri_rep_c111041_218	IWB49484	5B	192.3	1	27.7439	4	9.21e-07	0.00409	6.04	NaN	NaN	NaN	NaN	NaN	NaN	92	0.23365	0.0022	219.696	749.948
Q2	Yr	USDA (Pullman - Spring 2015)	RAC875_rep_c106982_82	IWB61649	5B	192.7	1	27.2132	5	1.18e-06	0.00418	5.93	NaN	NaN	NaN	NaN	NaN	NaN	90	0.23417	0.00224	223.836	735.15

## Sheet: QTL Yr_Seedling
Data set	Rust	Race	Experiment	Marker	SNPid	Chr	Pos	df	F	Rank	p	FDR correction	log	add_effect	add_F	add_p	dom_effect	dom_F	dom_p	errordf	MarkerR2	Genetic Var	Residual Var	-2LnLikelihood
Q2	Yr	PSTV 37	University of Minnesota	Tdurum_contig62330_431	IWB72887	5A	167.1	1	22.1868	3	9.42e-06	0.0418	5.03	NaN	NaN	NaN	NaN	NaN	NaN	87	0.19328	1.23912	0.62188	284.006
Q2	Yr	PSTV 37	University of Minnesota	Tdurum_contig62330_88	IWB72888	5A	167.1	1	22.1868	4	9.42e-06	0.0418	5.03	NaN	NaN	NaN	NaN	NaN	NaN	87	0.19328	1.23912	0.62188	284.006
Q2	Yr	PSTV 37	University of Minnesota	BS00104432_51	IWB12226	5A	167.4	1	25.1636	2	2.9e-06	0.0257	5.54	NaN	NaN	NaN	NaN	NaN	NaN	85	0.2139	1.00128	0.69493	273.138
WC	Yr	PSTV 37	University of Minnesota	Kukri_rep_c105287_240	IWB49079	7B	195.1	2	14.3139	18	1.5e-06	0.00141	5.82	0.9886	27.7377	3.47e-07	-0.91	1.10581	0.29422	208	0.12148	2.00328	0.8798	806.108
Durum	Yr	PSTV 37	University of Minnesota	Kukri_rep_c105287_240	IWB49079	7B	195.1	2	14.5515	22	2.41e-06	0.00128	5.62	1.29857	27.6753	6.97e-07	-1.62	1.49059	0.22469	113	0.20616	1.73372	1.1528	454.707
Durum	Yr	PSTV 40	University of Minnesota	Kukri_rep_c105287_240	IWB49079	7B	195.1	2	10.0057	26	0.0001	0.0466	4	1.01012	19.4659	2.37e-05	0.8641	0.50789	0.47754	113	0.15158	1.57029	0.84685	434.475
WC	Yr	PSTV 37	University of Minnesota	Ku_c3676_1280	IWB39301	7B	195.9	2	30.2707	9	2.4e-12	4.49e-09	11.62	1.52722	58.2582	6.83e-13	-1.25	1.42417	0.234	222	0.215	1.70663	0.9	839.422
WC	Yr	PSTV 37	University of Minnesota	Tdurum_contig45280_451	IWB71593	7B	195.9	2	29.631	11	3.93e-12	6e-09	11.41	1.50561	56.9599	1.14e-12	-1.28	1.47117	0.22645	223	0.21067	1.7071	0.90471	842.74
WC	Yr	PSTV 37	University of Minnesota	Kukri_rep_c105287_81	IWB49081	7B	195.9	2	15.7821	17	3.97e-07	0.000393	6.4	1.14518	31.1105	7.18e-08	-0.337	0.17242	0.67838	219	0.12643	2.06422	0.79532	840.537
WC	Yr	PSTV 37	University of Minnesota	Ex_c69252_628	IWB21188	7B	195.9	2	11.8169	21	1.34e-05	0.0108	4.87	-0.96	22.6589	3.53e-06	-0.761	0.59045	0.44308	218	0.09808	2.18147	0.91717	859.696
WC	Yr	PSTV 40	University of Minnesota	Ku_c3676_1280	IWB39301	7B	195.9	2	14.9813	13	7.95e-07	0.000965	6.1	1.12332	29.9396	1.21e-07	0.42081	0.14037	0.70828	221	0.11987	1.63961	1.19993	859.78
WC	Yr	PSTV 40	University of Minnesota	Tdurum_contig45280_451	IWB71593	7B	195.9	2	14.9654	14	8.03e-07	0.000965	6.1	1.11663	29.9076	1.22e-07	0.4139	0.13636	0.71228	222	0.11928	1.63334	1.19531	863.804
WC	Yr	PSTV 40	University of Minnesota	Kukri_rep_c105287_81	IWB49081	7B	195.9	2	10.7741	19	3.46e-05	0.0306	4.46	0.9198	20.8339	8.38e-06	0.86838	1.09469	0.2966	218	0.09032	1.79366	1.09076	849.578
Durum	Yr	PSTV 37	University of Minnesota	Ku_c3676_1280	IWB39301	7B	195.9	2	23.521	10	2.29e-09	2.77e-06	8.64	1.50765	45.2969	5.86e-10	-1.4	1.43729	0.2329	123	0.27827	1.43232	1.21706	482.81
Durum	Yr	PSTV 37	University of Minnesota	Tdurum_contig45280_451	IWB71593	7B	195.9	2	22.9101	11	3.49e-09	3.83e-06	8.46	1.47924	44.0687	9.07e-10	-1.42	1.47115	0.22749	124	0.27141	1.43806	1.21636	487.942
Durum	Yr	PSTV 37	University of Minnesota	Ex_c69252_628	IWB21188	7B	195.9	2	15.5764	19	9.34e-07	0.000593	6.03	-1.29	29.5914	2.76e-07	-1.45	1.44927	0.23096	124	0.20209	1.74663	1.14423	498.032
Durum	Yr	PSTV 37	University of Minnesota	Kukri_rep_c105287_81	IWB49081	7B	195.9	2	14.6281	21	2.09e-06	0.0012	5.68	1.29914	28.9731	3.74e-07	-0.401	0.20478	0.65172	120	0.19724	1.77874	1.01124	477.751
Durum	Yr	PSTV 37	University of Minnesota	Excalibur_c3870_288	IWB25962	7B	195.9	2	13.9389	26	3.64e-06	0.00169	5.44	1.27318	27.6973	6.37e-07	-0.302	0.14016	0.70879	120	0.18979	1.70658	1.09881	478.919
Durum	Yr	PSTV 40	University of Minnesota	Ku_c3676_1280	IWB39301	7B	195.9	2	15.008	11	1.49e-06	0.00148	5.83	1.15614	29.9406	2.42e-07	0.41887	0.14164	0.70731	123	0.19745	1.23976	1.15124	470.336
Durum	Yr	PSTV 40	University of Minnesota	Tdurum_contig45280_451	IWB71593	7B	195.9	2	14.956	12	1.53e-06	0.00148	5.81	1.14405	29.8355	2.49e-07	0.41051	0.13699	0.71193	124	0.19561	1.23826	1.13805	474.374
Durum	Yr	PSTV 40	University of Minnesota	Ex_c69252_628	IWB21188	7B	195.9	2	10.5943	21	5.69e-05	0.0327	4.25	-1.01	21.1238	1.05e-05	0.33062	0.08605	0.76976	124	0.14694	1.47486	1.02851	480.474
Durum	Yr	PSTV 40	University of Minnesota	Kukri_rep_c105287_81	IWB49081	7B	195.9	2	10.1541	23	8.48e-05	0.043	4.07	0.98269	19.5556	2.17e-05	0.76445	0.86902	0.35311	120	0.14571	1.48753	0.89456	459.116
WC	Yr	PSTV 37	University of Minnesota	GENE-4900_136	IWB34230	7B	196.5	2	11.267	23	2.2e-05	0.0161	4.66	0.86988	20.5867	9.39e-06	-1.43	1.68471	0.19566	220	0.09329	2.20143	0.83127	857.794
Durum	Yr	PSTV 37	University of Minnesota	GENE-4900_136	IWB34230	7B	196.5	2	17.6288	16	1.88e-07	0.000142	6.73	1.36442	33.5592	5.51e-08	-1.63	1.87994	0.17286	123	0.22419	1.6276	1.15394	488.568
Durum	Yr	PSTV 40	University of Minnesota	GENE-4900_136	IWB34230	7B	196.5	2	12.3592	18	1.3e-05	0.00868	4.89	1.08641	24.6547	2.25e-06	0.22061	0.03878	0.84421	123	0.16845	1.35006	1.09482	473.03

## Sheet: Single spot_Sr_Adult
Data set	Rust	Experiment	Marker	SNPid	Chr	Pos	df	F	Rank	p	FDR correction	log	add_effect	add_F	add_p	dom_effect	dom_F	dom_p	errordf	MarkerR2	Genetic Var	Residual Var	-2LnLikelihood
Q2	Sr	University of Minnesota (Saint Paul Spring 2015)	Kukri_c31059_130	IWB43934	2B	140.3	1	17.542	39	7.6693e-05	0.0332062	4.11524	NaN	NaN	NaN	NaN	NaN	NaN	75	0.19163	0.00385	384.974	650.539
Q2	Sr	University of Minnesota (Saint Paul Spring 2015)	Kukri_c31059_165	IWB43935	2B	140.3	1	17.542	40	7.6693e-05	0.0332062	4.11524	NaN	NaN	NaN	NaN	NaN	NaN	75	0.19163	0.00385	384.974	650.539
Q2	Sr	University of Minnesota (Saint Paul Spring 2015)	wsnp_RFL_Contig2123_1397739	IWA8295	2B	140.3	1	17.542	41	7.6693e-05	0.0332062	4.11524	NaN	NaN	NaN	NaN	NaN	NaN	75	0.19163	0.00385	384.974	650.539
Q2	Sr	University of Minnesota (Saint Paul Spring 2015)	Kukri_c8400_2315	IWB47989	3A	119.5	1	18.764	17	4.5836e-05	0.0290904	4.33879	NaN	NaN	NaN	NaN	NaN	NaN	75	0.20228	26.5099	306.542	643.127
Q2	Sr	University of Minnesota (Saint Paul Spring 2015)	wsnp_Ex_c14400_22381382	IWA1891	3A	119.5	1	18.764	18	4.5836e-05	0.0290904	4.33879	NaN	NaN	NaN	NaN	NaN	NaN	75	0.20228	26.5099	306.542	643.127
Q2	Sr	University of Minnesota (Saint Paul Spring 2015)	wsnp_Ex_rep_c67588_66227926	IWA5419	3A	119.5	1	18.764	19	4.5836e-05	0.0290904	4.33879	NaN	NaN	NaN	NaN	NaN	NaN	75	0.20228	26.5099	306.542	643.127
Q2	Sr	University of Minnesota (Saint Paul Spring 2015)	wsnp_Ex_rep_c69314_68244036	IWA5595	3A	119.5	1	18.764	20	4.5836e-05	0.0290904	4.33879	NaN	NaN	NaN	NaN	NaN	NaN	75	0.20228	26.5099	306.542	643.127
Q2	Sr	University of Minnesota (Saint Paul Spring 2015)	wsnp_Ku_c8400_14280021	IWA7324	3A	119.5	1	18.764	21	4.5836e-05	0.0290904	4.33879	NaN	NaN	NaN	NaN	NaN	NaN	75	0.20228	26.5099	306.542	643.127
Q2	Sr	University of Minnesota (Saint Paul Spring 2015)	CAP11_c3472_60	IWB12852	3A	119.5	1	18.0873	28	6.089e-05	0.0290904	4.21545	NaN	NaN	NaN	NaN	NaN	NaN	75	0.19641	15.5976	333.372	645.495
Q2	Sr	University of Minnesota (Saint Paul Spring 2015)	Ku_c19456_645	IWB38697	3A	119.5	1	18.0873	29	6.089e-05	0.0290904	4.21545	NaN	NaN	NaN	NaN	NaN	NaN	75	0.19641	15.5976	333.372	645.495
Q2	Sr	University of Minnesota (Saint Paul Spring 2015)	RAC875_rep_c81701_424	IWB63185	3A	119.5	1	18.0873	30	6.089e-05	0.0290904	4.21545	NaN	NaN	NaN	NaN	NaN	NaN	75	0.19641	15.5976	333.372	645.495
Q2	Sr	University of Minnesota (Saint Paul Spring 2015)	wsnp_Ex_c14202_22144844	IWA1877	3A	119.5	1	18.0873	31	6.089e-05	0.0290904	4.21545	NaN	NaN	NaN	NaN	NaN	NaN	75	0.19641	15.5976	333.372	645.495
Q2	Sr	University of Minnesota (Saint Paul Spring 2015)	wsnp_Ex_c14202_22145805	IWA1879	3A	119.5	1	18.0873	32	6.089e-05	0.0290904	4.21545	NaN	NaN	NaN	NaN	NaN	NaN	75	0.19641	15.5976	333.372	645.495
Q2	Sr	University of Minnesota (Saint Paul Spring 2015)	wsnp_Ex_rep_c69314_68244502	IWA5596	3A	119.5	1	18.0873	33	6.089e-05	0.0290904	4.21545	NaN	NaN	NaN	NaN	NaN	NaN	75	0.19641	15.5976	333.372	645.495
Q2	Sr	University of Minnesota (Saint Paul Spring 2015)	wsnp_Ku_c19456_28944589	IWA6672	3A	119.5	1	18.0873	34	6.089e-05	0.0290904	4.21545	NaN	NaN	NaN	NaN	NaN	NaN	75	0.19641	15.5976	333.372	645.495
Q2	Sr	University of Minnesota (Saint Paul Spring 2015)	wsnp_Ku_c55137_59154077	IWA7169	3A	119.5	1	18.0873	35	6.089e-05	0.0290904	4.21545	NaN	NaN	NaN	NaN	NaN	NaN	75	0.19641	15.5976	333.372	645.495
Q2	Sr	University of Minnesota (Saint Paul Spring 2015)	Kukri_rep_c103783_1380	IWB48913	3A	119.5	1	16.0559	52	0.0001466	0.050047	3.83387	NaN	NaN	NaN	NaN	NaN	NaN	74	0.18029	27.6982	309.529	636.375
Q2	Sr	University of Minnesota (Saint Paul Spring 2015)	Excalibur_c48693_186	IWB26977	7A	90.9	1	24.451	4	5.9581e-06	0.0214831	5.22489	NaN	NaN	NaN	NaN	NaN	NaN	64	0.27959	3.36582	317.73	544.002

## Sheet: Single spot_Sr_Seedling
Data set	Rust	Race	Experiment	Marker	SNPid	Chr	Pos	df	F	Rank	p	FDR correction	log	add_effect	add_F	add_p	dom_effect	dom_F	dom_p	errordf	MarkerR2	Genetic Var	Residual Var	-2LnLikelihood
Q2	Sr	JRCQC	University of Minnesota	tplb0031l06_747	IWB74445	1A	112.4	1	21.6748	21	1.1219e-05	0.00948379	4.95005	NaN	NaN	NaN	NaN	NaN	NaN	90	0.19584	3.622e-05	3.62197	368.123
Q2	Sr	JRCQC	University of Minnesota	Kukri_c47131_569	IWB45733	1A	112.4	1	20.3259	25	1.961e-05	0.0135161	4.70752	NaN	NaN	NaN	NaN	NaN	NaN	91	0.18424	3.4957e-05	3.49568	368.048
Q2	Sr	JRCQC	University of Minnesota	wsnp_Ex_c19353_28290393	IWA2404	1A	112.4	1	19.5678	34	2.7399e-05	0.0138968	4.56227	NaN	NaN	NaN	NaN	NaN	NaN	90	0.18024	3.5139e-05	3.51385	365.426
Q2	Sr	JRCQC	University of Minnesota	wsnp_Ex_c19353_28290651	IWA2405	1A	112.4	1	19.5678	35	2.7399e-05	0.0138968	4.56227	NaN	NaN	NaN	NaN	NaN	NaN	90	0.18024	3.5139e-05	3.51385	365.426
durum	Sr	TRTTF	University of Minnesota	Kukri_c24669_1235	IWB43015	2A	136	2	16.8469	18	3.6637e-07	0.00023406	6.43608	-1.4799	29.8569	2.6277e-07	-3.3097	2.3396	0.1288	119	0.2221	0.76775	3.32794	512.768
WC	Sr	TRTTF	University of Minnesota	Tdurum_contig80351_311	IWB73472	2A	154.6	2	19.9736	2	1.0837e-08	8.42676e-05	7.96509	-1.4492	39.6786	1.631e-09	1.6738	3.08494	0.08042	219	0.15484	0.8486	2.58198	902.624
durum	Sr	TRTTF	University of Minnesota	Tdurum_contig80351_311	IWB73472	2A	154.6	1	33.8437	5	4.9886e-08	0.000107668	7.30202	NaN	NaN	NaN	NaN	NaN	NaN	122	0.21849	0.56144	3.60658	526.62
Q2	Sr	TTTTF	University of Minnesota	GENE-3343_183	IWB33344	3A	83.5	1	52.1431	1	1.5916e-10	2.03234e-06	9.79817	NaN	NaN	NaN	NaN	NaN	NaN	91	0.36684	4.224e-05	4.224	385.081
Q2	Sr	TTTTF	University of Minnesota	Excalibur_c24051_1028	IWB24094	5A	146.5	1	52.0998	2	2.2897e-10	2.03234e-06	9.64022	NaN	NaN	NaN	NaN	NaN	NaN	84	0.38564	4.2665e-05	4.26653	356.968
Q2	Sr	TRTTF	University of Minnesota	CAP12_c2759_111	IWB13329	1B	65.2	1	33.8774	1	8.9055e-08	0.000326348	7.05034	NaN	NaN	NaN	NaN	NaN	NaN	91	0.27347	0.33934	1.56793	320.401
Q2	Sr	JRCQC	University of Minnesota	Kukri_c22155_1010	IWB42604	1B	68.1	1	39.1954	5	1.2049e-08	4.27788e-05	7.91905	NaN	NaN	NaN	NaN	NaN	NaN	93	0.29875	0.04591	2.88596	361.134
WC	Sr	TKTTF	University of Minnesota	BS00011892_51	IWB6488	1B	155.3	1	25.3201	1	1.0022e-06	0.016858	5.99905	NaN	NaN	NaN	NaN	NaN	NaN	223	0.10237	4.62518	2.91313	1081.44
Q2	Sr	TRTTF	University of Minnesota	BobWhite_c35035_317	IWB2746	6B	140.1	1	27.5128	12	1.0095e-06	0.00149339	5.99589	NaN	NaN	NaN	NaN	NaN	NaN	92	0.23215	0.05048	2.15131	332.642
Q2	Sr	TTTTF	University of Minnesota	BobWhite_c41356_62	IWB3164	7B	13.8	1	37.6731	3	4.8752e-08	0.000288482	7.31201	NaN	NaN	NaN	NaN	NaN	NaN	69	0.35651	0.00215	4.73926	298.829
Q2	Sr	TPMKC	University of Minnesota	RAC875_c315_1309	IWB56619	7B	67.9	1	26.4162	1	1.5634e-06	0.0277535	5.80593	NaN	NaN	NaN	NaN	NaN	NaN	92	0.22441	1.77297	0.36782	317.293

## Sheet: Single spot_Lr_Adult
Data set	Rust	Experiment	Marker	SNPid	Chr	Pos	df	F	Rank	p	FDR correction	log	add_effect	add_F	add_p	dom_effect	dom_F	dom_p	errordf	MarkerR2	Genetic Var	Residual Var	-2LnLikelihood
WC	Lr	ICARDA (Marchouch Autumn 2015)	Tdurum_contig64795_432	IWB73002	2B	148.6	1	20.6751	21	9.7874e-06	0.00783971	5.00933	NaN	NaN	NaN	NaN	NaN	NaN	187	0.10004	4.6394e-05	4.63937	813.28
WC	Lr	ICARDA (Marchouch Autumn 2015)	RFL_Contig5709_3005	IWB65092	3B	9.6	2	60.7751	1	6.0746e-21	1.02181e-16	20.2165	-0.032363	0.03952	0.84264	19.1628	121.453	5.7932e-22	183	0.40041	0.13413	2.83163	719.708
Durum	Lr	ICARDA (Marchouch Autumn 2015)	RFL_Contig5709_3005	IWB65092	3B	9.6	2	47.8439	1	1.85e-15	2.23421e-11	14.73	0.02259	0.00862	0.92621	18.6493	95.3784	2.24e-16	105	0.47884	0.52972	2.91	433.337
WC	Lr	ICARDA (Marchouch Autumn 2015)	RAC875_rep_c103774_289	IWB61356	4A	143	2	12.8779	16	5.8525e-06	0.00615281	5.23266	1.14604	25.5958	1.0188e-06	-1.4309	0.87408	0.35106	184	0.12338	4.5821e-05	4.58205	798.891
WC	Lr	ICARDA (Marchouch Autumn 2015)	BS00068557_51	IWB10345	4B	53	2	21.9124	3	3.4559e-09	1.93772e-05	8.46144	-0.015752	0.00723	0.93236	9.77212	43.779	4.654e-10	170	0.20585	0.73319	3.29677	729.219
Durum	Lr	ICARDA (Allal Tazi Autumn 2016)	RAC875_c32826_485	IWB56768	4B	91.7	1	20.533	8	1.39e-05	0.0209	4.86	NaN	NaN	NaN	NaN	NaN	NaN	122	0.14507	154.727	503.362	1143.39
Durum	Lr	ICARDA (Allal Tazi Autumn 2016)	TA011464-0382	IWB66095	4B	91.7	1	19.5527	9	2.18e-05	0.0292	4.66	NaN	NaN	NaN	NaN	NaN	NaN	120	0.14112	155.698	499.012	1124.18
Durum	Lr	ICARDA (Allal Tazi Autumn 2016)	Excalibur_c24614_1203	IWB24190	4B	91.7	1	17.8714	14	4.66e-05	0.038	4.33	NaN	NaN	NaN	NaN	NaN	NaN	120	0.13057	157.184	510.618	1126.23
WC	Lr	ICARDA (Marchouch Autumn 2015)	Tdurum_contig11413_700	IWB67075	6A	34.9	2	15.4907	8	6.0587e-07	0.00127392	6.21762	0.22014	0.5955	0.44129	5.49236	28.112	3.2575e-07	185	0.14411	0.64845	3.4205	793.139
Durum	Lr	ICARDA (Marchouch Autumn 2015)	Tdurum_contig11413_700	IWB67075	6A	34.9	2	12.4227	4	1.44e-05	0.0434	4.84	0.31403	0.7632	0.38432	5.62043	22.1942	7.58e-06	106	0.19129	1.51984	3.57866	485.209

## Sheet: Single spot_Lr_Seedling
Data set	Rust	Trait	Trait	Marker	SNPid	Chr	Pos	df	F	Rank	p	FDR correction	log	add_effect	add_F	add_p	dom_effect	dom_F	dom_p	errordf	MarkerR2	Genetic Var	Residual Var	-2LnLikelihood
Durum	Lr	CONIL	CSIC	Kukri_c2446_683	IWB42976	1A	10.6	2	16.9026	20	3.31e-07	0.0002	6.48	-0.00925	0.00636	0.93659	-2.11	33.0572	6.75e-08	123	0.21687	1.22704	1.23e-05	367.54
WC	Lr	Villamarique de la Condesa	CSIC	Tdurum_contig13937_2280	IWB68105	1A	29.5	2	12.8646	21	5.19e-06	0.00416	5.29	-0.271	3.80374	0.0524	6.58744	22.1709	4.4e-06	222	0.10428	0.97745	0.88933	775.266
Durum	Lr	CONIL	CSIC	wsnp_Ex_rep_c66982_65424216	IWA5342	2A	2.3	2	15.3153	21	1.21e-06	0.000693	5.92	-0.0478	0.10056	0.75172	-1.94	28.0713	5.44e-07	120	0.19961	1.17915	1.18e-05	353.786
WC	Lr	Villamarique de la Condesa	CSIC	wsnp_Ex_rep_c103167_88181968	IWA5087	2A	39.6	2	12.6687	25	6.2e-06	0.00417	5.21	-0.0995	0.74296	0.38965	6.70325	24.3016	1.62e-06	221	0.10327	0.90016	0.86112	758.847
Durum	Lr	CONIL	CSIC	Excalibur_c14953_899	IWB22520	2A	169.3	2	18.892	16	7.36e-08	5.55e-05	7.13	-0.148	0.86238	0.35494	-1.92	30.5473	1.93e-07	121	0.23868	1.18305	1.18e-05	358.461
Durum	Lr	CONIL	CSIC	D_contig24918_195	IWB16205	2A	210.8	2	20.1781	13	2.64e-08	2.45e-05	7.58	-0.593	8.39662	0.00445	-1.75	15.5629	0.000133	124	0.2469	1.17119	1.17e-05	365.336
Durum	Lr	CONIL	CSIC	D_GDS7LZN02FLXUH_84	IWB19373	3A	79	2	21.0924	9	1.47e-08	1.98e-05	7.83	-0.091	0.53221	0.46713	-2.8	42.078	2.14e-09	119	0.26083	1.17166	1.17e-05	353.008
WC	Lr	SPAIN 52	University of Minnesota	Ex_c22149_916	IWB20155	3A	97	2	12.8984	3	5.22e-06	0.0293	5.28	0.22345	1.472	0.2264	3.64855	25.7961	8.39e-07	210	0.10987	3.50881	0.18107	817.587
WC	Lr	Villamarique de la Condesa	CSIC	Ex_c22149_916	IWB20155	3A	97	2	32.912	4	3.75e-13	1.58e-09	12.43	0.00284	0.000464	0.98284	6.93546	64.7302	6.35e-14	210	0.2395	1.50532	0.36067	709.565
WC	Lr	CONIL	CSIC	Ex_c22149_916	IWB20155	3A	97	2	41.8391	3	5.22e-16	2.93e-12	15.28	0.02066	0.03212	0.85793	5.3366	81.55	1.15e-16	210	0.2857	1.28082	0.15077	637.101
Durum	Lr	CONIL	CSIC	Ku_c4231_940	IWB39410	3A	160.5	2	13.1698	26	6.88e-06	0.00319	5.16	0.00347	0.000589	0.98068	-1.99	22.9005	4.99e-06	119	0.18248	1.28082	1.28e-05	359.863
WC	Lr	CONIL	CSIC	Tdurum_contig41185_259	IWB70645	4A	11.7	2	14.0283	16	1.84e-06	0.00193	5.74	-0.0886	0.70858	0.40082	-6.56	27.9634	2.97e-07	222	0.11265	0.56255	0.57679	667.673
WC	Lr	Villamarique de la Condesa	CSIC	wsnp_BF474615A_Ta_1_1	IWA482	4A	69.3	2	13.1075	19	4.21e-06	0.00373	5.38	-0.499	4.50601	0.0349	6.32051	19.4605	1.61e-05	219	0.10733	0.99584	0.92223	770.749
WC	Lr	SPAIN 52	University of Minnesota	wsnp_Ex_c32414_41076471	IWA3391	5A	199.1	2	16.8161	1	1.63e-07	0.00274	6.79	1.06345	22.4862	3.84e-06	1.92814	8.53648	0.00385	217	0.13467	2.78104	0.35967	823.835
WC	Lr	Villamarique de la Condesa	CSIC	wsnp_Ex_c32414_41076471	IWA3391	5A	199.1	2	13.5449	15	2.87e-06	0.00311	5.54	0.55633	8.1561	0.00471	2.80115	19.3503	1.71e-05	217	0.11136	1.56853	0.56382	766.784
WC	Lr	CONIL	CSIC	wsnp_Ex_c32414_41076471	IWA3391	5A	199.1	2	10.5097	22	4.41e-05	0.0337	4.36	0.37253	5.95061	0.01552	1.97686	15.4965	0.000111	217	0.08868	0.93847	0.36453	662.26
WC	Lr	CONIL	CSIC	Ku_c11950_931	IWB38287	6A	43.1	2	14.8894	12	8.62e-07	0.00121	6.06	-0.0381	0.1287	0.72012	-5.83	29.6584	1.37e-07	221	0.11922	0.60584	0.54062	663.907
Durum	Lr	CONIL	CSIC	Ku_c11950_931	IWB38287	6A	43.1	2	14.6439	23	2.02e-06	0.00106	5.7	0.04303	0.12116	0.72839	-5.58	29.1101	3.45e-07	122	0.19486	0.6004	0.32499	351.968
Durum	Lr	CONIL	CSIC	Tdurum_contig59351_418	IWB72636	6A	62	2	17.7087	17	1.85e-07	0.000131	6.73	0.06474	0.15241	0.69694	2.46159	33.2433	6.54e-08	120	0.22851	1.22375	1.22e-05	359.476
Durum	Lr	CONIL	CSIC	Excalibur_c17050_570	IWB22903	6A	93.3	2	21.4141	8	1.19e-08	1.79e-05	7.92	0.07104	0.18915	0.66443	2.83054	39.1564	6.65e-09	118	0.26507	1.15328	1.15e-05	348.934
WC	Lr	Villamarique de la Condesa	CSIC	BS00063363_51	IWB9043	7A	180.3	2	8.63797	121	0.000244	0.0339	3.61	-0.0153	0.01253	0.91098	-6.72	17.2705	4.63e-05	223	0.0722	1.03296	0.92948	788.627
Durum	Lr	Villamarique de la Condesa	CSIC	Kukri_c22389_788	IWB42643	7A	180.3	2	10.3073	19	7.27e-05	0.0439076	4.14	-0.0644	0.2102	0.64742	-6.38	20.4418	1.43e-05	124	0.14354	0.74405	0.534	397.682
Durum	Lr	Villamarique de la Condesa	CSIC	BS00063363_51	IWB9043	7A	180.3	2	10.1826	21	8.09e-05	0.0464808	4.09	-0.0124	0.00775	0.92999	-6.38	20.3505	1.48e-05	124	0.14205	0.74705	0.53321	397.852
Durum	Lr	CONIL	CSIC	Tdurum_contig51348_327	IWB72175	1B	42.2	2	20.8408	10	1.74e-08	2.09e-05	7.76	0.07591	0.19814	0.65704	2.7899	38.1908	9.28e-09	120	0.25697	1.15114	1.15e-05	354.423
WC	Lr	Villamarique de la Condesa	CSIC	GENE-1150_214	IWB32261	1B	54.5	2	13.4965	16	2.96e-06	0.00311	5.53	-0.525	4.94998	0.02711	6.92508	24.2455	1.66e-06	221	0.10928	0.98422	0.87705	769.288
WC	Lr	Villamarique de la Condesa	CSIC	wsnp_Ku_c20139_29729256	IWA6684	1B	56.7	2	12.9997	20	4.64e-06	0.0039	5.33	-0.0242	0.02732	0.86887	-3.6	25.9276	7.66e-07	219	0.10655	1.2835	0.69404	768.378
WC	Lr	CONIL	CSIC	wsnp_Ku_c20139_29729256	IWA6684	1B	56.7	2	10.8873	21	3.11e-05	0.0249	4.51	0.02806	0.05719	0.81122	-2.57	21.3403	6.58e-06	219	0.09081	0.83861	0.42165	668.658
WC	Lr	Villamarique de la Condesa	CSIC	Kukri_rep_c115898_504	IWB49695	1B	82.8	2	16.5458	9	2.05e-07	0.000383	6.69	-0.158	0.96731	0.32645	-4.97	33.0349	3.04e-08	218	0.1323	1.60349	0.51555	770.084
WC	Lr	CONIL	CSIC	Kukri_rep_c115898_504	IWB49695	1B	82.8	2	18.1082	9	5.33e-08	9.97e-05	7.27	-0.0519	0.15748	0.69188	-3.83	35.9329	8.42e-09	218	0.14302	1.14148	0.25077	669.375
WC	Lr	Villamarique de la Condesa	CSIC	BS00000651_51	IWB5761	1B	92.8	2	23.7653	6	5.22e-10	1.46e-06	9.28	0.29519	2.70653	0.10147	5.03543	40.0653	1.52e-09	206	0.18778	1.7667	0.41929	728.105
WC	Lr	CONIL	CSIC	BS00000651_51	IWB5761	1B	92.8	2	22.3731	6	1.63e-09	4.56e-06	8.79	0.13406	0.8546	0.35634	3.94763	40.4305	1.3e-09	206	0.17913	1.17982	0.24387	636.97
WC	Lr	CONIL	CSIC	Tdurum_contig13516_251	IWB67997	1B	130.2	2	14.33	14	1.41e-06	0.00169	5.85	0.12968	1.28593	0.25803	-6.45	27.3527	3.94e-07	221	0.11525	0.55627	0.58589	664.824
Durum	Lr	CONIL	CSIC	GENE-3071_60	IWB33207	2B	0	2	21.2904	7	1.17e-08	1.79e-05	7.93	-0.0355	0.04794	0.82705	2.72783	37.6016	1.11e-08	123	0.2587	1.16041	1.16e-05	361.732
WC	Lr	Villamarique de la Condesa	CSIC	BS00072619_51	IWB10616	2B	17.7	2	9.86155	103	7.97e-05	0.013	4.1	-0.133	0.79234	0.37438	-4.9	19.1207	1.91e-05	217	0.08367	1.04955	0.91545	767.438
WC	Lr	CONIL	CSIC	BS00072619_51	IWB10616	2B	17.7	2	10.1565	23	6.09e-05	0.0445	4.22	-0.179	2.38885	0.12367	-3.72	18.2582	2.89e-05	217	0.08596	0.60453	0.59233	661.917
Durum	Lr	Villamarique de la Condesa	CSIC	BS00072619_51	IWB10616	2B	17.7	2	10.3336	20	7.28e-05	0.0439076	4.14	-0.135	0.72624	0.39582	-6.28	19.8286	1.92e-05	120	0.14797	0.7442	0.53097	384.627
WC	Lr	CONIL	CSIC	D_GDEEGVY01DXTWK_75	IWB19030	2B	94.2	2	10.9823	20	2.88e-05	0.0242	4.54	-0.0534	0.06972	0.792	-3.54	21.9641	4.94e-06	215	0.09308	0.96574	0.19087	612.725
WC	Lr	CONIL	CSIC	Ra_c4096_921	IWB52028	3B	89.1	2	14.2578	15	1.51e-06	0.00169	5.82	0.03026	0.02327	0.8789	-6.53	28.5051	2.32e-07	221	0.11474	0.55069	0.56338	657.493
WC	Lr	Villamarique de la Condesa	CSIC	RAC875_c42186_335	IWB57820	3B	142.5	2	27.5967	5	2e-11	6.73e-08	10.7	-0.0711	0.19771	0.65701	5.83128	52.5449	6.97e-12	222	0.19984	1.72215	0.3854	771.085
WC	Lr	CONIL	CSIC	RAC875_c42186_335	IWB57820	3B	142.5	2	37.8655	4	7.23e-15	3.04e-11	14.14	-0.0603	0.22362	0.63676	4.68002	71.0563	4.48e-15	222	0.2552	1.22267	0.156	662.25
Durum	Lr	CONIL	CSIC	BobWhite_c23052_196	IWB1663	3B	149.8	2	16.9154	19	3.24e-07	0.0002	6.49	0.09796	0.60472	0.43828	2.06637	28.8457	3.77e-07	124	0.21559	1.21992	1.22e-05	370.91
WC	Lr	CONIL	CSIC	Kukri_c48601_98	IWB45892	3B	209.1	2	13.7107	17	2.45e-06	0.00242	5.61	0.02771	0.07651	0.78235	-6.48	27.4184	3.82e-07	221	0.11083	0.55736	0.58861	665.468
WC	Lr	CONIL	CSIC	Kukri_c31350_287	IWB43967	4B	51.1	2	14.5211	13	1.21e-06	0.00157	5.92	0.0083	0.00245	0.96058	-5.82	28.1647	2.76e-07	217	0.11851	0.61413	0.5512	655.054
WC	Lr	Villamarique de la Condesa	CSIC	Tdurum_contig26884_227	IWB69295	4B	92.3	2	13.7278	13	2.43e-06	0.00311	5.62	0.3074	5.21473	0.02336	6.67507	22.4529	3.88e-06	219	0.11185	0.971	0.92166	768.095
Durum	Lr	CONIL	CSIC	Ku_c2885_1277	IWB39068	4B	135.5	2	19.8589	14	3.55e-08	3.06e-05	7.45	-0.096	0.40405	0.52622	2.57697	38.3864	8.44e-09	121	0.2453	1.15887	1.16e-05	354.936
Durum	Lr	SPAIN 52	University of Minnesota	Kukri_c37603_123	IWB44712	5B	16.7	2	13.325	2	5.83e-06	0.0351969	5.23	-0.118	0.26813	0.60553	-2.43	25.0976	1.86e-06	123	0.17916	2.6062	2.61e-05	459.129
WC	Lr	Villamarique de la Condesa	CSIC	wsnp_Ku_c3102_5810751	IWA6894	5B	107.6	2	13.8157	12	2.24e-06	0.00311	5.65	0.3552	3.98318	0.0472	6.28816	22.5217	3.75e-06	220	0.11203	1.30945	0.3908	725.663
WC	Lr	CONIL	CSIC	RFL_Contig3835_475	IWB64503	5B	143	2	12.3213	18	8.43e-06	0.00787	5.07	-0.0446	0.11318	0.73687	-2.77	24.0129	1.85e-06	223	0.09991	0.99747	0.32528	680.443
WC	Lr	Villamarique de la Condesa	CSIC	wsnp_Ku_c15761_24469459	IWA6570	6B	89.6	2	13.638	14	2.61e-06	0.00311	5.58	-0.0159	0.00822	0.92784	-3.52	26.4659	5.93e-07	221	0.1103	1.50987	0.58346	779.177
Durum	Lr	CONIL	CSIC	Tdurum_contig94541_217	IWB73914	6B	100.2	2	31.4059	2	9.58e-12	5.78e-08	11.02	0.35489	5.5525	0.02003	-2.62	41.2704	2.62e-09	124	0.33784	1.02965	1.03e-05	349.677
Durum	Lr	CONIL	CSIC	CAP7_c5075_412	IWB14152	6B	100.2	2	23.9581	3	1.67e-09	6.73e-06	8.78	0.31022	3.85961	0.05174	-2.48	31.2725	1.4e-07	123	0.28198	1.12397	1.12e-05	357.062
WC	Lr	Villamarique de la Condesa	CSIC	wsnp_BQ169669B_Ta_2_2	IWA632	7B	72.9	2	12.3561	29	8.17e-06	0.00474	5.09	0.29618	2.78121	0.09679	6.58936	21.7543	5.35e-06	223	0.10016	1.01718	0.8891	781.907

[truncated: 1 more sheets: Single spot_Yr_Seedling]
