# Supplementary material for: Genome-wide association study of common resistance to rust species in tetraploid wheat
Source: Front Plant Sci. 2024 Jan 3;14:1290643. doi: 10.3389/fpls.2023.1290643 (PMC10792004; doi:10.3389/fpls.2023.1290643)
Supplement: Supplementary file 8 [file Table_8.xlsx]

## Sheet: Foglio1
Chr.	Start	End	Name	HC/LC	Annotation
chr1B	375381007	375384354	Name=TRITD1Bv1G123860.5	primconf=HC	Lysine-specific%20demethylase
chr1B	375381007	375384396	Name=TRITD1Bv1G123860.6	primconf=HC	Lysine-specific%20demethylase
chr1B	375381007	375385702	Name=TRITD1Bv1G123860.7	primconf=HC	Lysine-specific%20demethylase
chr1B	375385943	375386395	Name=TRITD1Bv1G123870.1	primconf=LC	Polyribonucleotide%20nucleotidyltransferase%20G
chr1B	375429751	375430071	Name=TRITD1Bv1G123880.1	primconf=LC	Copper%20chaperone%20for%20superoxide%20dismutase%20G
chr1B	375732376	375732699	Name=TRITD1Bv1G123890.1	primconf=LC	Retrotransposon%20protein,%20putative,%20Ty3-gypsy%20subclass
chr1B	375744758	375745117	Name=TRITD1Bv1G123900.1	primconf=LC	Retrovirus-related%20Pol%20polyprotein%20from%20transposon%20TNT%201-94%20TE
chr1B	375745823	375746962	Name=TRITD1Bv1G123910.1	primconf=LC	Retrovirus-related%20Pol%20polyprotein%20from%20transposon%20TNT%201-94
chr1B	375747603	375747923	Name=TRITD1Bv1G123920.1	primconf=LC	Retrovirus-related%20Pol%20polyprotein%20from%20transposon%20TNT%201-94
chr1B	375787358	375787666	Name=TRITD1Bv1G123930.1	primconf=LC	Undecaprenyl%20pyrophosphate%20synthetase%20family%20protein%20G
chr1B	375821851	375822177	Name=TRITD1Bv1G123940.1	primconf=LC	Retrovirus-related%20Pol%20polyprotein%20from%20transposon%20TNT%201-94%20TE
chr1B	375856602	375856898	Name=TRITD1Bv1G123950.1	primconf=LC	Retrovirus-related%20Pol%20polyprotein%20from%20transposon%20TNT%201-94
chr1B	375857371	375857727	Name=TRITD1Bv1G123960.1	primconf=LC	Retrovirus-related%20Pol%20polyprotein%20from%20transposon%20TNT%201-94%20TE
chr1B	375876798	375877148	Name=TRITD1Bv1G123970.1	primconf=LC	Transposon%20protein,%20putative,%20Mutator%20sub-class
chr1B	375877609	375878352	Name=TRITD1Bv1G123980.1	primconf=LC	Transposon%20protein,%20putative,%20Mutator%20sub-class,%20expressed%20TE
chr1B	376032903	376033322	Name=TRITD1Bv1G123990.1	primconf=LC	Replication-associated%20protein%20G
chr1B	376084531	376084905	Name=TRITD1Bv1G124000.1	primconf=LC	Retrotransposon%20protein,%20putative,%20Ty3-gypsy%20subclass%20TE
chr1B	376156319	376156645	Name=TRITD1Bv1G124010.1	primconf=LC	Nucleotide-diphospho-sugar%20transferase%20family%20protein%20G
chr1B	376193814	376194227	Name=TRITD1Bv1G124020.1	primconf=LC	ATP-dependent%20DNA%20helicase%20PIF1
chr1B	376194564	376196498	Name=TRITD1Bv1G124030.1	primconf=LC	Helicase-like%20protein
chr1B	376194564	376196936	Name=TRITD1Bv1G124030.2	primconf=LC	Helicase-like%20protein
chr1B	376196952	376198433	Name=TRITD1Bv1G124040.1	primconf=LC	AT%20hook%20motif-containing%20protein,%20putative
chr1B	376201052	376201402	Name=TRITD1Bv1G124050.1	primconf=LC	staurosporin%20and%20temperature%20sensitive%203-like%20A%20G
chr1B	376237754	376238131	Name=TRITD1Bv1G124060.1	primconf=LC	Retrovirus-related%20Pol%20polyprotein%20from%20transposon%20TNT%201-94
chr1B	376238793	376239191	Name=TRITD1Bv1G124070.1	primconf=LC	Retrovirus-related%20Pol%20polyprotein%20from%20transposon%20TNT%201-94%20TE
chr1B	376241784	376242149	Name=TRITD1Bv1G124080.1	primconf=LC	Alanine--tRNA%20ligase%20G
chr1B	376256701	376257231	Name=TRITD1Bv1G124090.1	primconf=LC	2-oxoglutarate%20(2OG)%20and%20Fe(II)-dependent%20oxygenase%20superfamily%20protein%20G
chr1B	376274329	376276971	Name=TRITD1Bv1G124100.1	primconf=HC	Xyloglucan%20endotransglucosylase%2Fhydrolase
chr1B	376274329	376276971	Name=TRITD1Bv1G124100.2	primconf=HC	Xyloglucan%20endotransglucosylase%2Fhydrolase
chr1B	376276219	376276971	Name=TRITD1Bv1G124100.3	primconf=HC	Xyloglucan%20endotransglucosylase%2Fhydrolase
chr1B	376280994	376281395	Name=TRITD1Bv1G124110.1	primconf=LC	Calcium-transporting%20ATPase
chr1B	376298189	376298578	Name=TRITD1Bv1G124120.1	primconf=LC	Retrovirus-related%20Pol%20polyprotein%20from%20transposon%20TNT%201-94
chr1B	376305522	376306148	Name=TRITD1Bv1G124130.1	primconf=HC	tRNA-specific%202-thiouridylase%20MnmA%20G
chr1B	376311253	376311939	Name=TRITD1Bv1G124140.1	primconf=LC	Retrovirus-related%20Pol%20polyprotein%20from%20transposon%20TNT%201-94
chr1B	376324223	376324624	Name=TRITD1Bv1G124150.1	primconf=LC	Transposon%20Ty3-I%20Gag-Pol%20polyprotein
chr1B	376367432	376367905	Name=TRITD1Bv1G124160.1	primconf=LC	Retrotransposon%20protein,%20putative,%20Ty3-gypsy%20subclass%20TE
chr1B	376397287	376397766	Name=TRITD1Bv1G124170.1	primconf=LC	Retrovirus-related%20Pol%20polyprotein%20from%20transposon%20TNT%201-94
chr1B	376428884	376430549	Name=TRITD1Bv1G124180.1	primconf=HC	Chalcone-flavanone%20isomerase%20family%20protein%20G
chr1B	376428884	376430549	Name=TRITD1Bv1G124180.2	primconf=HC	Chalcone-flavanone%20isomerase%20family%20protein%20G
chr1B	376428884	376430549	Name=TRITD1Bv1G124180.3	primconf=HC	Chalcone-flavanone%20isomerase%20family%20protein%20G
chr1B	376498347	376498709	Name=TRITD1Bv1G124190.1	primconf=LC	Retrotransposon%20protein,%20putative,%20unclassified
chr1B	376535625	376535945	Name=TRITD1Bv1G124200.1	primconf=LC	Retrotransposon%20protein,%20putative,%20Ty3-gypsy%20subclass%20TE
chr1B	376542901	376543239	Name=TRITD1Bv1G124210.1	primconf=LC	2-C-methyl-D-erythritol%204-phosphate%20cytidylyltransferase%20G
chr1B	376551016	376551444	Name=TRITD1Bv1G124220.1	primconf=LC	Gag-pol%20polyprotein
chr1B	376552117	376552416	Name=TRITD1Bv1G124230.1	primconf=LC	Anthranilate%20synthase%20component%20I-1,%20chloroplastic%20G
chr1B	376786834	376787178	Name=TRITD1Bv1G124240.1	primconf=LC	Olfactory%20receptor%205C1%20G
chr1B	376953638	376954126	Name=TRITD1Bv1G124250.1	primconf=LC	AccD%20G
chr1B	376955141	376957499	Name=TRITD1Bv1G124260.1	primconf=HC	Cellulose%20synthase-like%20protein
chr1B	376955141	376959407	Name=TRITD1Bv1G124260.2	primconf=HC	Cellulose%20synthase-like%20protein
chr1B	376955936	376959407	Name=TRITD1Bv1G124260.3	primconf=HC	Cellulose%20synthase
chr1B	376960293	376962071	Name=TRITD1Bv1G124270.1	primconf=HC	Pentatricopeptide%20repeat-containing%20family%20protein
chr1B	376960578	376962461	Name=TRITD1Bv1G124270.2	primconf=HC	Pentatricopeptide%20repeat-containing%20protein,%20putative
chr1B	376961922	376962545	Name=TRITD1Bv1G124280.1	primconf=LC	Altered%20inheritance%20of%20mitochondria%20protein%209,%20mitochondrial%20G
chr1B	376963485	376966538	Name=TRITD1Bv1G124290.1	primconf=HC	26S%20proteasome%20non-ATPase%20regulatory%20subunit-like%20protein
chr1B	376963485	376966538	Name=TRITD1Bv1G124290.3	primconf=HC	26S%20proteasome%20non-ATPase%20regulatory%20subunit-like%20protein
chr1B	376963485	376966538	Name=TRITD1Bv1G124290.4	primconf=HC	26S%20proteasome%20non-ATPase%20regulatory%20subunit-like%20protein
chr1B	376963485	376966538	Name=TRITD1Bv1G124290.2	primconf=HC	26S%20proteasome%20regulatory%20subunit%20family%20protein
chr1B	376963658	376966538	Name=TRITD1Bv1G124290.5	primconf=HC	26S%20proteasome%20non-ATPase%20regulatory%20subunit%2013
chr1B	376964554	376966538	Name=TRITD1Bv1G124290.6	primconf=HC	26S%20proteasome%20non-ATPase%20regulatory%20subunit%2013%20G
chr1B	376968345	376969190	Name=TRITD1Bv1G124300.1	primconf=LC	Ribonuclease%20H-like%20superfamily%20protein
chr1B	377189128	377189490	Name=TRITD1Bv1G124310.1	primconf=LC	cellulose%20synthase-like%20B6%20G
chr1B	377211273	377211950	Name=TRITD1Bv1G124320.1	primconf=LC	Transposon%20Ty3-I%20Gag-Pol%20polyprotein
chr1B	377217939	377218238	Name=TRITD1Bv1G124330.1	primconf=LC	30S%20ribosomal%20protein%20S5%20G
chr1B	377221700	377222077	Name=TRITD1Bv1G124340.1	primconf=LC	Retrovirus-related%20Pol%20polyprotein%20from%20transposon%20TNT%201-94
chr1B	377229349	377230644	Name=TRITD1Bv1G124350.1	primconf=LC	Chaperone%20DnaJ-domain%20superfamily%20protein%20G
chr1B	377229415	377230551	Name=TRITD1Bv1G124360.1	primconf=HC	Ubiquinone%2Fmenaquinone%20biosynthesis%20C-methyltransferase%20UbiE
chr1B	377281412	377282680	Name=TRITD1Bv1G124370.1	primconf=LC	PATELLIN%202%20G
chr1B	377310956	377311255	Name=TRITD1Bv1G124380.1	primconf=LC	Retrotransposon%20protein,%20putative,%20Ty1-copia%20subclass%20TE
chr1B	377359409	377359900	Name=TRITD1Bv1G124390.1	primconf=LC	Pol%20polyprotein
chr1B	377382129	377382509	Name=TRITD1Bv1G124400.1	primconf=LC	Eukaryotic%20translation%20initiation%20factor%203%20subunit%20C%20G
chr1B	377382832	377384471	Name=TRITD1Bv1G124410.1	primconf=LC	glutamate%20receptor%203.5%20G
chr1B	377387260	377387586	Name=TRITD1Bv1G124420.1	primconf=LC	NAC%20domain%20containing%20protein%201%20G
chr1B	377418527	377418853	Name=TRITD1Bv1G124430.1	primconf=LC	Retrotransposon%20protein,%20putative,%20Ty3-gypsy%20subclass
chr1B	377443728	377446012	Name=TRITD1Bv1G124440.1	primconf=HC	Antiholin-like%20protein%20LrgB
chr1B	377443728	377446146	Name=TRITD1Bv1G124440.2	primconf=HC	Antiholin-like%20protein%20lrgB
chr1B	377443728	377446146	Name=TRITD1Bv1G124440.3	primconf=HC	Antiholin-like%20protein%20lrgB
chr1B	377446798	377448925	Name=TRITD1Bv1G124450.1	primconf=HC	Choline-phosphate%20cytidylyltransferase
chr1B	377446798	377448925	Name=TRITD1Bv1G124450.2	primconf=HC	Choline-phosphate%20cytidylyltransferase
chr1B	377446798	377448925	Name=TRITD1Bv1G124450.3	primconf=HC	Choline-phosphate%20cytidylyltransferase
chr1B	377464167	377464487	Name=TRITD1Bv1G124460.1	primconf=LC	Transposon%20protein,%20putative,%20Mutator%20sub-class%20TE
chr1B	377479685	377483804	Name=TRITD1Bv1G124470.1	primconf=HC	4-coumarate--CoA%20ligase%20family%20protein
chr1B	377481520	377483381	Name=TRITD1Bv1G124470.2	primconf=HC	4-coumarate--CoA%20ligase%20family%20protein
chr1B	377680671	377682653	Name=TRITD1Bv1G124480.1	primconf=HC	ERD%20(Early-responsive%20to%20dehydration%20stress)%20family%20protein
chr1B	377680671	377685648	Name=TRITD1Bv1G124480.2	primconf=HC	ERD%20(Early-responsive%20to%20dehydration%20stress)%20family%20protein
chr1B	377683295	377685648	Name=TRITD1Bv1G124480.3	primconf=HC	ERD%20(Early-responsive%20to%20dehydration%20stress)%20family%20protein
chr1B	377704802	377705200	Name=TRITD1Bv1G124490.1	primconf=LC	ATP-dependent%20DNA%20helicase
chr1B	377744697	377745092	Name=TRITD1Bv1G124500.1	primconf=LC	Retrotransposon%20protein,%20putative,%20Ty3-gypsy%20subclass
chr1B	377918233	377918697	Name=TRITD1Bv1G124510.1	primconf=LC	Mediator%20of%20RNA%20polymerase%20II%20transcription%20subunit%2013-like%20G
chr1B	378238741	378238935	Name=TRITD1Bv1G124520.1	primconf=LC	RNA-directed%20DNA%20polymerase%20(Reverse%20transcriptase)%20TE
chr1B	378363386	378367182	Name=TRITD1Bv1G124530.4	primconf=HC	Protein%20kinase%20family%20protein
chr1B	378363386	378367182	Name=TRITD1Bv1G124530.5	primconf=HC	Protein%20kinase%20family%20protein
chr1B	378363386	378364737	Name=TRITD1Bv1G124530.1	primconf=HC	receptor%20kinase%201
chr1B	378363386	378364965	Name=TRITD1Bv1G124530.2	primconf=HC	receptor%20kinase%201
chr1B	378363386	378365138	Name=TRITD1Bv1G124530.3	primconf=HC	receptor%20kinase%201
chr1B	378365253	378367182	Name=TRITD1Bv1G124530.6	primconf=HC	Protein%20kinase%20family%20protein
chr1B	378368903	378371154	Name=TRITD1Bv1G124540.1	primconf=HC	Cytochrome%20P450%20family%20protein
chr1B	378368906	378371154	Name=TRITD1Bv1G124540.2	primconf=HC	Cytochrome%20P450%20family%20protein
chr1B	378369518	378370458	Name=TRITD1Bv1G124540.3	primconf=HC	Cytochrome%20P450%20family%20protein
chr1B	378369518	378370971	Name=TRITD1Bv1G124540.4	primconf=HC	Cytochrome%20P450%20family%20protein
chr1B	378369518	378371154	Name=TRITD1Bv1G124540.5	primconf=HC	Cytochrome%20P450%20family%20protein
chr1B	378369859	378370050	Name=TRITD1Bv1G124540.6	primconf=HC	Abscisic%20acid%208%27-hydroxylase%201
chr1B	378374858	378377780	Name=TRITD1Bv1G124550.2	primconf=HC	Sugar%20transporter%20family%20protein
chr1B	378374858	378378484	Name=TRITD1Bv1G124550.4	primconf=HC	Sugar%20transporter%20family%20protein
chr1B	378374858	378377638	Name=TRITD1Bv1G124550.1	primconf=HC	Sugar%20transporter,%20putative
chr1B	378374858	378377780	Name=TRITD1Bv1G124550.3	primconf=HC	Sugar%20transporter,%20putative
chr1B	378374944	378378484	Name=TRITD1Bv1G124550.5	primconf=HC	Sugar%20transporter%20family%20protein
chr1B	378384905	378385300	Name=TRITD1Bv1G124560.1	primconf=LC	RING%2FU-box%20superfamily%20protein%20G
chr1B	378405418	378405825	Name=TRITD1Bv1G124570.1	primconf=LC	Neuropathy%20target%20esterase%20sws%20G
chr1B	378409935	378410700	Name=TRITD1Bv1G124580.1	primconf=LC	GRF%20zinc%20finger%20family%20protein%20TE?
chr1B	378411697	378412962	Name=TRITD1Bv1G124590.1	primconf=HC	NADH%20dehydrogenase%20[ubiquinone]%201%20alpha%20subcomplex%20subunit%2012
chr1B	378411697	378414099	Name=TRITD1Bv1G124590.2	primconf=HC	NADH%20dehydrogenase%20[ubiquinone]%201%20alpha%20subcomplex%20subunit%2012
chr1B	378433893	378434198	Name=TRITD1Bv1G124600.1	primconf=LC	Retrovirus-related%20Pol%20polyprotein%20from%20transposon%20TNT%201-94%20TE
chr1B	378434199	378434594	Name=TRITD1Bv1G124610.1	primconf=LC	Retrovirus-related%20Pol%20polyprotein%20from%20transposon%20TNT%201-94%20TE
chr1B	378475809	378476246	Name=TRITD1Bv1G124620.1	primconf=LC	Retrotransposon%20protein,%20putative,%20Ty3-gypsy%20subclass
chr1B	378484305	378484736	Name=TRITD1Bv1G124630.1	primconf=LC	Gag-Pol%20polyprotein
chr1B	378494334	378495457	Name=TRITD1Bv1G124640.1	primconf=HC	WRKY%20family%20transcription%20factor
chr1B	378494864	378495457	Name=TRITD1Bv1G124640.2	primconf=HC	WRKY%20transcription%20factor,%20putative
chr1B	378496048	378496386	Name=TRITD1Bv1G124650.1	primconf=LC	dgd1%20suppressor%201%20G
chr1B	378496734	378499926	Name=TRITD1Bv1G124660.1	primconf=HC	50S%20ribosomal%20protein%20L35
chr1B	378496734	378499926	Name=TRITD1Bv1G124660.2	primconf=HC	50S%20ribosomal%20protein%20L35
chr1B	378499405	378499926	Name=TRITD1Bv1G124660.3	primconf=HC	50S%20ribosomal%20protein%20L35
chr1B	378523224	378524405	Name=TRITD1Bv1G124670.1	primconf=LC	Retrovirus-related%20Pol%20polyprotein%20from%20transposon%20TNT%201-94
chr1B	378644300	378644608	Name=TRITD1Bv1G124680.1	primconf=LC	Retrotransposon%20protein,%20putative,%20unclassified
chr1B	378646651	378646998	Name=TRITD1Bv1G124690.1	primconf=LC	Retrotransposon%20protein,%20putative,%20unclassified
chr1B	378777990	378778298	Name=TRITD1Bv1G124700.1	primconf=LC	Gag%20protein%20TE
chr1B	378805321	378805659	Name=TRITD1Bv1G124710.1	primconf=LC	Aspartyl%2Fglutamyl-tRNA(Asn%2FGln)%20amidotransferase%20subunit%20B%20G
chr1B	378817818	378819586	Name=TRITD1Bv1G124720.2	primconf=HC	Peptide%20transporter
chr1B	378817818	378820280	Name=TRITD1Bv1G124720.3	primconf=HC	Peptide%20transporter
chr1B	378817818	378820317	Name=TRITD1Bv1G124720.4	primconf=HC	Peptide%20transporter
chr1B	378817818	378828432	Name=TRITD1Bv1G124720.5	primconf=HC	Peptide%20transporter
chr1B	378817818	378818971	Name=TRITD1Bv1G124720.1	primconf=HC	Peptide%20transporter%20PTR2%20G
chr1B	378818064	378820317	Name=TRITD1Bv1G124720.6	primconf=HC	Peptide%20transporter
chr1B	378818064	378828432	Name=TRITD1Bv1G124720.7	primconf=HC	Peptide%20transporter
chr1B	378827695	378831973	Name=TRITD1Bv1G124720.8	primconf=HC	Peptide%20transporter,%20putative
chr1B	378829601	378831973	Name=TRITD1Bv1G124720.9	primconf=HC	Peptide%20transporter
chr1B	379186700	379187149	Name=TRITD1Bv1G124730.1	primconf=LC	Retrovirus-related%20Pol%20polyprotein%20from%20transposon%20opus%20TE
chr1B	379230027	379230491	Name=TRITD1Bv1G124740.1	primconf=LC	O-phosphoserine--tRNA(Cys)%20ligase%20G
chr1B	379266715	379267161	Name=TRITD1Bv1G124750.1	primconf=LC	Membrane%20protein%20insertase%20YidC%202%20G
chr1B	379279011	379279457	Name=TRITD1Bv1G124760.1	primconf=LC	Retrotransposon%20protein,%20putative,%20Ty3-gypsy%20subclass
chr1B	379281120	379281713	Name=TRITD1Bv1G124770.1	primconf=LC	Retrovirus-related%20Pol%20polyprotein%20from%20transposon%20TNT%201-94
chr1B	379318200	379318523	Name=TRITD1Bv1G124780.1	primconf=LC	NAD(P)-binding%20Rossmann-fold%20superfamily%20protein%20G
chr1B	379341219	379342192	Name=TRITD1Bv1G124790.1	primconf=HC	ADP-ribosylation%20factor
chr1B	379341219	379342754	Name=TRITD1Bv1G124790.2	primconf=HC	ADP-ribosylation%20factor
chr1B	379341219	379343135	Name=TRITD1Bv1G124790.4	primconf=HC	ADP-ribosylation%20factor
chr1B	379341219	379343135	Name=TRITD1Bv1G124790.3	primconf=HC	ADP-ribosylation%20factor,%20putative,%20expressed
chr1B	379344283	379344789	Name=TRITD1Bv1G124800.1	primconf=HC	RmlC-like%20cupins%20superfamily%20protein
chr1B	379345347	379345709	Name=TRITD1Bv1G124810.1	primconf=LC	Homeobox-leucine%20zipper%20protein%20HOX20%20G
chr1B	379374345	379375067	Name=TRITD1Bv1G124820.1	primconf=LC	Retrovirus-related%20Pol%20polyprotein%20from%20transposon%20TNT%201-94
chr1B	379375929	379376411	Name=TRITD1Bv1G124830.1	primconf=LC	Retrovirus-related%20Pol%20polyprotein%20from%20transposon%20TNT%201-94
chr1B	379391208	379392575	Name=TRITD1Bv1G124840.3	primconf=LC	RING%20finger%20protein%205%20G
chr1B	379391208	379392575	Name=TRITD1Bv1G124840.1	primconf=LC	RING%2FU-box%20protein
chr1B	379391208	379392575	Name=TRITD1Bv1G124840.2	primconf=LC	RING%2FU-box%20protein
chr1B	379469902	379475422	Name=TRITD1Bv1G124850.1	primconf=HC	Kinase-like%20protein
chr1B	379469902	379475422	Name=TRITD1Bv1G124850.2	primconf=HC	Kinase-like%20protein
chr1B	379470673	379475422	Name=TRITD1Bv1G124850.3	primconf=HC	Kinase-like%20protein
chr1B	379472967	379475422	Name=TRITD1Bv1G124850.4	primconf=HC	Kinase-like%20protein
chr1B	379472967	379475422	Name=TRITD1Bv1G124850.5	primconf=HC	Kinase-like%20protein
chr1B	379473702	379475422	Name=TRITD1Bv1G124850.6	primconf=HC	Kinase-like%20protein
chr1B	379473796	379475422	Name=TRITD1Bv1G124850.7	primconf=HC	Kinase-like%20protein
chr1B	379522259	379522600	Name=TRITD1Bv1G124860.1	primconf=LC	Ribosomal%20RNA%20small%20subunit%20methyltransferase%20A%20G
chr1B	379604559	379604927	Name=TRITD1Bv1G124870.1	primconf=LC	Retrovirus-related%20Pol%20polyprotein%20from%20transposon%20TNT%201-94%20TE
chr1B	379618026	379618808	Name=TRITD1Bv1G124880.1	primconf=LC	Retrovirus-related%20Pol%20polyprotein%20from%20transposon%20opus
chr1B	379706033	379706539	Name=TRITD1Bv1G124890.1	primconf=LC	soluble%20N-ethylmaleimide-sensitive%20factor%20adaptor%20protein%2030%20G
chr1B	379752474	379755074	Name=TRITD1Bv1G124900.2	primconf=HC	stress%20response%20protein
chr1B	379752474	379755074	Name=TRITD1Bv1G124900.3	primconf=HC	stress%20response%20protein
chr1B	379752474	379755074	Name=TRITD1Bv1G124900.4	primconf=HC	stress%20response%20protein
chr1B	379752474	379754629	Name=TRITD1Bv1G124900.1	primconf=HC	stress%20response%20protein%20G
chr1B	379755665	379755967	Name=TRITD1Bv1G124910.1	primconf=LC	basic%20helix-loop-helix%20(bHLH)%20DNA-binding%20superfamily%20protein%20G
chr1B	379815055	379815624	Name=TRITD1Bv1G124920.1	primconf=LC	Retrovirus-related%20Pol%20polyprotein%20from%20transposon%20TNT%201-94
chr1B	379878610	379878921	Name=TRITD1Bv1G124930.1	primconf=LC	Retrovirus-related%20Pol%20polyprotein%20from%20transposon%20TNT%201-94
chr1B	379880986	379881664	Name=TRITD1Bv1G124940.1	primconf=LC	Gibberellin%2020-oxidase%20G
chr1B	379882143	379883098	Name=TRITD1Bv1G124950.1	primconf=LC	Protein%20FAR1-RELATED%20SEQUENCE%205
chr1B	379883171	379883804	Name=TRITD1Bv1G124960.1	primconf=LC	FAR1-related%20sequence%205%20TE
chr1B	379884120	379884974	Name=TRITD1Bv1G124970.1	primconf=LC	Carbamoyl-phosphate%20synthase%20small%20chain%20G
chr1B	379895961	379896539	Name=TRITD1Bv1G124980.1	primconf=LC	Retrotransposon%20protein,%20putative,%20Ty3-gypsy%20subclass
chr1B	379899103	379900502	Name=TRITD1Bv1G124990.1	primconf=LC	Glutamate--tRNA%20ligase%20G
chr1B	379899103	379900864	Name=TRITD1Bv1G124990.2	primconf=LC	Histone-lysine%20N-methyltransferase,%20H3%20lysine-79%20specific%20G
chr1B	379900069	379900502	Name=TRITD1Bv1G124990.3	primconf=LC	Glutamate--tRNA%20ligase%20G
chr1B	379900069	379900864	Name=TRITD1Bv1G124990.4	primconf=LC	Glutamate--tRNA%20ligase%20G
chr1B	379900556	379900864	Name=TRITD1Bv1G124990.5	primconf=LC	8-amino-7-oxononanoate%20synthase%20G
chr1B	379900952	379902126	Name=TRITD1Bv1G125000.2	primconf=LC	Serine%2Fthreonine-protein%20kinase%20PAK%205%20G
chr1B	379900952	379902126	Name=TRITD1Bv1G125000.1	primconf=LC	Ulp1%20protease%20family%20protein
chr1B	379903138	379905202	Name=TRITD1Bv1G125010.2	primconf=LC	Phosphatidylserine%20decarboxylase%20proenzyme%201,%20mitochondrial%20G
chr1B	379903138	379905202	Name=TRITD1Bv1G125010.3	primconf=LC	Phosphatidylserine%20decarboxylase%20proenzyme%201,%20mitochondrial%20G
chr1B	379903138	379905202	Name=TRITD1Bv1G125010.4	primconf=LC	Phosphatidylserine%20decarboxylase%20proenzyme%201,%20mitochondrial%20G
chr1B	379903138	379904039	Name=TRITD1Bv1G125010.1	primconf=LC	TRAF-like%20superfamily%20protein%20G
chr1B	379903841	379905202	Name=TRITD1Bv1G125010.6	primconf=LC	Glycine%20dehydrogenase%20(decarboxylating)%20G
chr1B	379903841	379905202	Name=TRITD1Bv1G125010.5	primconf=LC	Phosphatidylserine%20decarboxylase%20proenzyme%201,%20mitochondrial%20G
chr1B	379903851	379905202	Name=TRITD1Bv1G125010.7	primconf=LC	Phosphatidylserine%20decarboxylase%20proenzyme%201,%20mitochondrial%20G
chr1B	379906238	379907222	Name=TRITD1Bv1G125020.5	primconf=LC	P-glycoprotein%2011%20G
chr1B	379906238	379906935	Name=TRITD1Bv1G125020.1	primconf=LC	P-loop%20nucleoside%20triphosphate%20hydrolases%20superfamily%20protein%20with%20CH%20(Calponin%20Homology)%20domain-containing%20protein%20G
chr1B	379906238	379907222	Name=TRITD1Bv1G125020.4	primconf=LC	Pyruvate%20dehydrogenase%20E1%20component%20subunit%20alpha%20G
chr1B	379906238	379906969	Name=TRITD1Bv1G125020.2	primconf=LC	Shikimate%20kinase%20G
chr1B	379906238	379906969	Name=TRITD1Bv1G125020.3	primconf=LC	Shikimate%20kinase%20G
chr1B	379934326	379934892	Name=TRITD1Bv1G125030.1	primconf=LC	Zinc%20finger%20protein
chr1B	379992323	379992661	Name=TRITD1Bv1G125040.1	primconf=LC	Nucleoside%20permease%20NupC%20G
chr1B	379992552	379992875	Name=TRITD1Bv1G125040.2	primconf=LC	N-succinylarginine%20dihydrolase%20G
chr1B	380057989	380058768	Name=TRITD1Bv1G125050.1	primconf=LC	RNA-directed%20DNA%20polymerase%20(reverse%20transcriptase)-related%20family%20protein
chr1B	380058768	380059232	Name=TRITD1Bv1G125050.2	primconf=LC	LINE-1%20reverse%20transcriptase%20like%20TE
chr1B	380059470	380059787	Name=TRITD1Bv1G125060.1	primconf=LC	LINE-1%20reverse%20transcriptase%20like
chr1B	380059983	380060879	Name=TRITD1Bv1G125070.1	primconf=LC	Retrotransposon%20protein,%20putative,%20unclassified
chr1B	380065493	380066614	Name=TRITD1Bv1G125080.1	primconf=HC	Urea-proton%20symporter%20DUR3
chr1B	380065493	380066725	Name=TRITD1Bv1G125080.2	primconf=HC	Urea-proton%20symporter%20DUR3
chr1B	380065493	380067896	Name=TRITD1Bv1G125080.3	primconf=HC	Urea-proton%20symporter%20DUR3
chr1B	380100663	380100962	Name=TRITD1Bv1G125090.1	primconf=LC	Retrovirus-related%20Pol%20polyprotein%20from%20transposon%20TNT%201-94
chr1B	380223712	380224044	Name=TRITD1Bv1G125100.1	primconf=LC	2-isopropylmalate%20synthase%201%20G
chr1B	380317497	380318234	Name=TRITD1Bv1G125110.1	primconf=LC	Retrovirus-related%20Pol%20polyprotein%20from%20transposon%20TNT%201-94
chr1B	380528122	380532506	Name=TRITD1Bv1G125120.1	primconf=HC	Ankyrin%20repeat%20family%20protein
chr1B	380533027	380535610	Name=TRITD1Bv1G125130.1	primconf=HC	ATP-dependent%20Clp%20protease%20proteolytic%20subunit
chr1B	380536189	380536875	Name=TRITD1Bv1G125140.1	primconf=HC	zinc%20finger%20B-box%20protein%20TE?
chr1B	380536189	380537643	Name=TRITD1Bv1G125140.2	primconf=HC	zinc%20finger%20B-box%20protein%20TE?
chr1B	380578188	380578571	Name=TRITD1Bv1G125150.1	primconf=LC	Retrovirus-related%20Pol%20polyprotein%20from%20transposon%20TNT%201-94
chr1B	380597844	380598143	Name=TRITD1Bv1G125160.1	primconf=LC	Retrotransposon%20protein,%20putative,%20Ty3-gypsy%20subclass%20TE
chr1B	380615657	380616079	Name=TRITD1Bv1G125170.1	primconf=LC	delta1-pyrroline-5-carboxylate%20synthase%201%20G
chr1B	380658309	380659796	Name=TRITD1Bv1G125180.1	primconf=LC	DNA-directed%20RNA%20polymerase%20subunit%20beta%27%27%20G
chr1B	380688381	380688698	Name=TRITD1Bv1G125190.1	primconf=LC	Retrotransposon%20protein,%20putative,%20Ty3-gypsy%20subclass
chr1B	380731587	380731889	Name=TRITD1Bv1G125200.1	primconf=LC	Methylcobamide:CoM%20methyltransferase%20MtbA%20G
chr1B	380766696	380767403	Name=TRITD1Bv1G125210.1	primconf=LC	Retrovirus-related%20Pol%20polyprotein%20from%20transposon%20TNT%201-94
chr1B	380988026	380988544	Name=TRITD1Bv1G125220.1	primconf=LC	Transposon%20Ty3-I%20Gag-Pol%20polyprotein%20TE
chr1B	381010170	381010589	Name=TRITD1Bv1G125230.1	primconf=LC	Retrotransposon%20protein,%20putative,%20unclassified
chr1B	381012686	381013213	Name=TRITD1Bv1G125240.1	primconf=LC	Retrotransposon%20protein,%20putative,%20unclassified
chr1B	381036006	381036392	Name=TRITD1Bv1G125250.1	primconf=LC	Retrovirus-related%20Pol%20polyprotein%20from%20transposon%20TNT%201-94
chr1B	381083645	381083965	Name=TRITD1Bv1G125260.1	primconf=LC	3-hydroxy-3-methylglutaryl%20coenzyme%20A%20reductase%20G
chr1B	381093082	381093609	Name=TRITD1Bv1G125270.1	primconf=LC	Retrotransposon%20protein,%20putative,%20unclassified
chr1B	381116838	381118436	Name=TRITD1Bv1G125280.1	primconf=HC	S-adenosyl-L-methionine-dependent%20methyltransferases%20superfamily%20protein
chr1B	381116838	381118646	Name=TRITD1Bv1G125280.2	primconf=HC	S-adenosyl-L-methionine-dependent%20methyltransferases%20superfamily%20protein
chr1B	381116838	381118781	Name=TRITD1Bv1G125280.3	primconf=HC	S-adenosyl-L-methionine-dependent%20methyltransferases%20superfamily%20protein
chr1B	381116838	381118781	Name=TRITD1Bv1G125280.4	primconf=HC	S-adenosyl-L-methionine-dependent%20methyltransferases%20superfamily%20protein
chr1B	381116838	381118836	Name=TRITD1Bv1G125280.5	primconf=HC	S-adenosyl-L-methionine-dependent%20methyltransferases%20superfamily%20protein
chr1B	381116838	381118836	Name=TRITD1Bv1G125280.6	primconf=HC	S-adenosyl-L-methionine-dependent%20methyltransferases%20superfamily%20protein
chr1B	381116838	381118836	Name=TRITD1Bv1G125280.7	primconf=HC	S-adenosyl-L-methionine-dependent%20methyltransferases%20superfamily%20protein
chr1B	381116838	381118836	Name=TRITD1Bv1G125280.8	primconf=HC	S-adenosyl-L-methionine-dependent%20methyltransferases%20superfamily%20protein
chr1B	381116838	381118836	Name=TRITD1Bv1G125280.9	primconf=HC	S-adenosyl-L-methionine-dependent%20methyltransferases%20superfamily%20protein
chr1B	381117393	381118630	Name=TRITD1Bv1G125280.10	primconf=HC	S-adenosyl-L-methionine-dependent%20methyltransferases%20superfamily%20protein
chr1B	381118451	381118902	Name=TRITD1Bv1G125290.1	primconf=LC	Calcium-dependent%20phosphotriesterase%20superfamily%20protein%20G
chr1B	381119516	381126727	Name=TRITD1Bv1G125300.3	primconf=HC	DNA%20replication%20and%20repair%20recF
chr1B	381119516	381131305	Name=TRITD1Bv1G125300.4	primconf=HC	DNA%20replication%20and%20repair%20recF
chr1B	381119516	381121975	Name=TRITD1Bv1G125300.1	primconf=HC	DNA%20replication%20and%20repair%20recF%20G
chr1B	381119516	381122225	Name=TRITD1Bv1G125300.2	primconf=HC	DNA%20replication%20and%20repair%20recF%20G
chr1B	381120597	381127566	Name=TRITD1Bv1G125300.5	primconf=HC	DNA%20replication%20and%20repair%20recF
chr1B	381121158	381131305	Name=TRITD1Bv1G125300.6	primconf=HC	Serrate%20RNA%20effector%20molecule
chr1B	381122238	381123046	Name=TRITD1Bv1G125300.7	primconf=HC	ATP%20synthase%20CF1%20epsilon%20subunit
chr1B	381128159	381131305	Name=TRITD1Bv1G125300.8	primconf=HC	Galactose-binding%20protein%20isoform%201
chr1B	381128850	381131305	Name=TRITD1Bv1G125300.9	primconf=HC	Galactose-binding%20protein%20isoform%201
chr1B	381138412	381139371	Name=TRITD1Bv1G125310.1	primconf=LC	Transposase
chr1B	381225899	381226291	Name=TRITD1Bv1G125320.1	primconf=LC	Retrotransposon%20protein,%20putative,%20Ty3-gypsy%20subclass
chr1B	381251223	381252977	Name=TRITD1Bv1G125330.1	primconf=HC	CASP-like%20protein
chr1B	381275775	381277735	Name=TRITD1Bv1G125340.1	primconf=HC	primconf
chr1B	381283662	381283958	Name=TRITD1Bv1G125350.1	primconf=LC	Retrovirus-related%20Pol%20polyprotein%20from%20transposon%20TNT%201-94
chr1B	381290259	381290600	Name=TRITD1Bv1G125360.1	primconf=LC	Retrovirus-related%20Pol%20polyprotein%20from%20transposon%20TNT%201-94
chr1B	381291324	381291917	Name=TRITD1Bv1G125370.1	primconf=LC	Retrovirus-related%20Pol%20polyprotein%20from%20transposon%20TNT%201-94
chr1B	381389367	381389771	Name=TRITD1Bv1G125380.1	primconf=LC	Coatomer%20subunit%20beta%27
chr1B	381418597	381418896	Name=TRITD1Bv1G125390.1	primconf=LC	Antitoxin%20VapB1%20G
chr1B	381486411	381487704	Name=TRITD1Bv1G125400.1	primconf=HC	Phosphatidylinositol%20transfer%20protein
chr1B	381486411	381489526	Name=TRITD1Bv1G125400.2	primconf=HC	Phosphatidylinositol%20transfer%20protein
chr1B	381722114	381722443	Name=TRITD1Bv1G125410.1	primconf=LC	Retrotransposon%20protein,%20putative,%20Ty1-copia%20subclass%20TE
chr1B	381740212	381740686	Name=TRITD1Bv1G125420.1	primconf=LC	Retinoblastoma-binding%20protein%205%20G
chr1B	381776044	381776502	Name=TRITD1Bv1G125430.1	primconf=LC	basic%20helix-loop-helix%20(bHLH)%20DNA-binding%20superfamily%20protein%20G
chr1B	381875224	381890792	Name=TRITD1Bv1G125440.2	primconf=HC	N-alpha-acetyltransferase%2025,%20NatB%20auxiliary%20subunit
chr1B	381875224	381892096	Name=TRITD1Bv1G125440.3	primconf=HC	N-alpha-acetyltransferase%2025,%20NatB%20auxiliary%20subunit
chr1B	381875224	381892096	Name=TRITD1Bv1G125440.4	primconf=HC	N-alpha-acetyltransferase%2025,%20NatB%20auxiliary%20subunit
chr1B	381875224	381877538	Name=TRITD1Bv1G125440.1	primconf=HC	N-alpha-acetyltransferase%2025,%20NatB%20auxiliary%20subunit%20G
chr1B	381884309	381892096	Name=TRITD1Bv1G125440.5	primconf=HC	N-alpha-acetyltransferase%2025,%20NatB%20auxiliary%20subunit
chr1B	381884389	381892096	Name=TRITD1Bv1G125440.6	primconf=HC	N-alpha-acetyltransferase%2025,%20NatB%20auxiliary%20subunit
chr1B	381900841	381901476	Name=TRITD1Bv1G125450.1	primconf=LC	Retrovirus-related%20Pol%20polyprotein%20from%20transposon%20TNT%201-94
chr1B	381904192	381904611	Name=TRITD1Bv1G125460.1	primconf=LC	Retrovirus-related%20Pol%20polyprotein%20from%20transposon%20TNT%201-94
chr1B	381909127	381909744	Name=TRITD1Bv1G125470.1	primconf=LC	Retrovirus-related%20Pol%20polyprotein%20from%20transposon%20TNT%201-94
chr1B	381911200	381911745	Name=TRITD1Bv1G125480.1	primconf=LC	Retrovirus-related%20Pol%20polyprotein%20from%20transposon%20TNT%201-94
chr1B	381911791	381912156	Name=TRITD1Bv1G125490.1	primconf=LC	Reverse%20transcriptase
chr1B	381937638	381937964	Name=TRITD1Bv1G125500.1	primconf=LC	Transposable%20element%20protein,%20putative%20TE
chr1B	381959439	381960427	Name=TRITD1Bv1G125510.1	primconf=HC	PLAC8%20family%20protein%20G
chr1B	381959469	381960251	Name=TRITD1Bv1G125510.2	primconf=HC	PLAC8%20family%20protein%20G
chr1B	381959469	381960427	Name=TRITD1Bv1G125510.3	primconf=HC	PLAC8%20family%20protein%20G
chr1B	381963244	381963609	Name=TRITD1Bv1G125520.1	primconf=LC	Reverse%20transcriptase
chr1B	382009527	382009895	Name=TRITD1Bv1G125530.1	primconf=LC	Retrovirus-related%20Pol%20polyprotein%20from%20transposon%20TNT%201-94
chr1B	382011973	382012275	Name=TRITD1Bv1G125540.1	primconf=LC	Retrotransposon%20protein,%20putative,%20Ty1-copia%20subclass%20TE
chr1B	382023464	382024099	Name=TRITD1Bv1G125550.1	primconf=LC	Retrovirus-related%20Pol%20polyprotein%20from%20transposon%20TNT%201-94%20TE
chr1B	382072108	382072476	Name=TRITD1Bv1G125560.1	primconf=LC	Retrovirus-related%20Pol%20polyprotein%20from%20transposon%20TNT%201-94%20TE
chr1B	382075393	382075704	Name=TRITD1Bv1G125570.1	primconf=LC	Retrovirus-related%20Pol%20polyprotein%20from%20transposon%20TNT%201-94%20TE
chr1B	382093401	382093733	Name=TRITD1Bv1G125580.1	primconf=LC	Retrotransposon%20protein,%20putative,%20unclassified
chr1B	382104023	382104902	Name=TRITD1Bv1G125590.1	primconf=HC	Expansin-like%20protein
chr1B	382166063	382166476	Name=TRITD1Bv1G125600.1	primconf=LC	Retrovirus-related%20Pol%20polyprotein%20from%20transposon%20TNT%201-94%20TE
chr1B	382171826	382172131	Name=TRITD1Bv1G125610.1	primconf=LC	Retrovirus-related%20Pol%20polyprotein%20from%20transposon%20TNT%201-94
chr1B	382182379	382182687	Name=TRITD1Bv1G125620.1	primconf=LC	F-box%20family%20protein
chr1B	382185755	382186634	Name=TRITD1Bv1G125630.1	primconf=HC	Expansin-like%20protein
chr1B	382186139	382186465	Name=TRITD1Bv1G125640.1	primconf=LC	cytochrome%20P450,%20family%2096,%20subfamily%20A,%20polypeptide%2015%20G
chr1B	382267970	382268329	Name=TRITD1Bv1G125650.1	primconf=HC	Expansin-like%20protein
chr1B	382269119	382271727	Name=TRITD1Bv1G125660.1	primconf=HC	E2%20ubiquitin-conjugating-like%20enzyme
chr1B	382269119	382271727	Name=TRITD1Bv1G125660.2	primconf=HC	E2%20ubiquitin-conjugating-like%20enzyme
chr1B	382269119	382271727	Name=TRITD1Bv1G125660.3	primconf=HC	E2%20ubiquitin-conjugating-like%20enzyme
chr1B	382334108	382334437	Name=TRITD1Bv1G125670.1	primconf=LC	Retrovirus-related%20Pol%20polyprotein%20from%20transposon%20TNT%201-94%20TE
chr1B	382334509	382334991	Name=TRITD1Bv1G125680.1	primconf=LC	Retrovirus-related%20Pol%20polyprotein%20from%20transposon%20TNT%201-94%20TE
chr1B	382335895	382336257	Name=TRITD1Bv1G125690.1	primconf=LC	Retrovirus-related%20Pol%20polyprotein%20from%20transposon%20TNT%201-94
chr1B	382344111	382344776	Name=TRITD1Bv1G125700.1	primconf=LC	Retrovirus-related%20Pol%20polyprotein%20from%20transposon%20TNT%201-94
chr1B	382383229	382383546	Name=TRITD1Bv1G125710.1	primconf=LC	Gamma-aminobutyric%20acid%20receptor%20subunit%20beta-3%20G
chr1B	382392527	382393528	Name=TRITD1Bv1G125720.1	primconf=LC	MADS-box%20transcription%20factor
chr1B	382408710	382409132	Name=TRITD1Bv1G125730.1	primconf=HC	MADS-box%20transcription%20factor
chr1B	382408764	382409132	Name=TRITD1Bv1G125730.2	primconf=HC	MADS-box%20transcription%20factor
chr1B	382472041	382472409	Name=TRITD1Bv1G125740.1	primconf=LC	Acetyl-coenzyme%20A%20carboxylase%20carboxyl%20transferase%20subunit%20beta,%20chloroplastic%20G
chr1B	382668668	382669030	Name=TRITD1Bv1G125750.1	primconf=LC	Copia-type%20pol%20polyprotein%20TE
chr1B	382769003	382802678	Name=TRITD1Bv1G125760.1	primconf=HC	MADS-box%20transcription%20factor
chr1B	382810890	382811306	Name=TRITD1Bv1G125770.1	primconf=LC	G1%2FS-specific%20cyclin-E%20protein%20G
chr1B	382825687	382826244	Name=TRITD1Bv1G125780.1	primconf=LC	Retrovirus-related%20Pol%20polyprotein%20from%20transposon%20TNT%201-94
chr1B	382826509	382826979	Name=TRITD1Bv1G125790.1	primconf=LC	Retrovirus-related%20Pol%20polyprotein%20from%20transposon%20TNT%201-94
chr1B	382827631	382827936	Name=TRITD1Bv1G125800.1	primconf=LC	Retrovirus-related%20Pol%20polyprotein%20from%20transposon%20TNT%201-94
chr1B	382906342	382908939	Name=TRITD1Bv1G125810.1	primconf=LC	TLD-domain%20containing%20nucleolar%20protein%20G
chr1B	382979674	382980348	Name=TRITD1Bv1G125820.1	primconf=LC	Retrovirus-related%20Pol%20polyprotein%20from%20transposon%20TNT%201-94
chr1B	382994468	382995378	Name=TRITD1Bv1G125830.1	primconf=HC	Protein%20curvature%20thylakoid%20chloroplastic-like
chr1B	382994468	382995528	Name=TRITD1Bv1G125830.2	primconf=HC	Protein%20curvature%20thylakoid%20chloroplastic-like
chr1B	383086439	383086828	Name=TRITD1Bv1G125840.1	primconf=LC	Myosin%20phosphatase%20Rho-interacting%20protein%20G
chr1B	383086835	383087506	Name=TRITD1Bv1G125850.1	primconf=LC	Transposon%20Ty3-I%20Gag-Pol%20polyprotein
chr1B	383208876	383210018	Name=TRITD1Bv1G125860.1	primconf=HC	Peroxidase
chr1B	383212339	383213040	Name=TRITD1Bv1G125870.1	primconf=LC	Transposon%20Ty3-I%20Gag-Pol%20polyprotein
chr1B	383233877	383234353	Name=TRITD1Bv1G125880.1	primconf=LC	Transposon%20protein,%20putative,%20CACTA,%20En%2FSpm%20sub-class
chr1B	383246523	383247818	Name=TRITD1Bv1G125890.1	primconf=HC	Peroxidase
chr1B	383246523	383247818	Name=TRITD1Bv1G125890.2	primconf=HC	Peroxidase
chr1B	383250494	383250898	Name=TRITD1Bv1G125900.1	primconf=LC	like%20SEX4%201%20G
chr1B	383313498	383313929	Name=TRITD1Bv1G125910.1	primconf=LC	Tetratricopeptide%20repeat%20(TPR)-like%20superfamily%20protein%20G
chr1B	383344987	383345298	Name=TRITD1Bv1G125920.1	primconf=LC	Ribonucleoside-diphosphate%20reductase%20subunit%20alpha%20G
chr1B	383440862	383441419	Name=TRITD1Bv1G125930.1	primconf=LC	Eukaryotic%20translation%20initiation%20factor%204%20gamma%202%20G
chr1B	383489578	383490543	Name=TRITD1Bv1G125940.1	primconf=LC	Retrovirus-related%20Pol%20polyprotein%20from%20transposon%20TNT%201-94
chr1B	383518572	383518868	Name=TRITD1Bv1G125950.1	primconf=LC	RNA-directed%20DNA%20polymerase%20(reverse%20transcriptase)-related%20family%20protein
chr1B	383530736	383531050	Name=TRITD1Bv1G125960.1	primconf=LC	Retrovirus-related%20Pol%20polyprotein%20from%20transposon%20TNT%201-94
chr1B	383532771	383533187	Name=TRITD1Bv1G125970.1	primconf=LC	Retrovirus-related%20Pol%20polyprotein%20from%20transposon%20TNT%201-94
chr1B	383544305	383544667	Name=TRITD1Bv1G125980.1	primconf=LC	Pol%20polyprotein
chr1B	383553150	383553467	Name=TRITD1Bv1G125990.1	primconf=LC	Transposable%20element%20protein,%20putative%20TE
chr1B	383584395	383584745	Name=TRITD1Bv1G126000.1	primconf=LC	Retrovirus-related%20Pol%20polyprotein%20from%20transposon%20TNT%201-94
chr1B	383591909	383592211	Name=TRITD1Bv1G126010.1	primconf=LC	Retrovirus-related%20Pol%20polyprotein%20from%20transposon%20TNT%201-94
chr1B	383592710	383593318	Name=TRITD1Bv1G126020.1	primconf=LC	Retrovirus-related%20Pol%20polyprotein%20from%20transposon%20TNT%201-94
chr1B	383593322	383593804	Name=TRITD1Bv1G126030.1	primconf=LC	Retrovirus-related%20Pol%20polyprotein%20from%20transposon%20TNT%201-94
chr1B	383609038	383609910	Name=TRITD1Bv1G126040.1	primconf=HC	B3%20domain-containing%20protein
chr1B	383612416	383615697	Name=TRITD1Bv1G126050.1	primconf=LC	LINE-1%20reverse%20transcriptase%20like
chr1B	383616007	383616762	Name=TRITD1Bv1G126060.1	primconf=LC	Rhodanese%2FCell%20cycle%20control%20phosphatase%20superfamily%20protein%20G
chr1B	383626149	383627273	Name=TRITD1Bv1G126070.1	primconf=LC	Gypsy%2FTy3%20element%20polyprotein,%20putative
chr1B	383627283	383628101	Name=TRITD1Bv1G126080.1	primconf=LC	Transposon%20Ty3-I%20Gag-Pol%20polyprotein%20TE
chr1B	383628246	383629673	Name=TRITD1Bv1G126090.1	primconf=LC	Transposon%20Ty3-I%20Gag-Pol%20polyprotein
chr1B	383629885	383630313	Name=TRITD1Bv1G126100.1	primconf=LC	Transposon%20Ty3-G%20Gag-Pol%20polyprotein
chr1B	383630347	383630676	Name=TRITD1Bv1G126110.1	primconf=LC	Transposon%20Ty3-G%20Gag-Pol%20polyprotein%20TE
chr1B	383630627	383630947	Name=TRITD1Bv1G126110.2	primconf=LC	Hemoglobin%20subunit%20alpha-A%20G
chr1B	383635658	383636155	Name=TRITD1Bv1G126120.1	primconf=LC	F-box%20and%20associated%20interaction%20domains-containing%20protein%20TE?
chr1B	383636172	383636618	Name=TRITD1Bv1G126130.1	primconf=LC	Zinc%20finger%20C-x8-C-x5-C-x3-H%20type%20family%20protein%20TE?
chr1B	383636842	383638584	Name=TRITD1Bv1G126140.1	primconf=LC	PTB%20domain%20engulfment%20adapter%20G
chr1B	383636842	383638613	Name=TRITD1Bv1G126140.2	primconf=LC	PTB%20domain%20engulfment%20adapter%20G
chr1B	383637202	383638584	Name=TRITD1Bv1G126140.3	primconf=LC	NAD(P)-binding%20Rossmann-fold%20superfamily%20protein%20G
chr1B	383642054	383642251	Name=TRITD1Bv1G126150.1	primconf=LC	Non-specific%20serine%2Fthreonine%20protein%20kinase%20G
chr1B	383677700	383678656	Name=TRITD1Bv1G126160.1	primconf=LC	Transposon%20protein,%20putative,%20Pong%20sub-class
chr1B	383806054	383812991	Name=TRITD1Bv1G126170.1	primconf=LC	Tobamovirus%20multiplication-like%20protein
chr1B	383806072	383808664	Name=TRITD1Bv1G126170.2	primconf=LC	Tobamovirus%20multiplication%20protein
chr1B	383806072	383808708	Name=TRITD1Bv1G126170.3	primconf=LC	Tobamovirus%20multiplication%20protein
chr1B	383806072	383809232	Name=TRITD1Bv1G126170.4	primconf=LC	Tobamovirus%20multiplication%20protein
chr1B	383806072	383809232	Name=TRITD1Bv1G126170.5	primconf=LC	Tobamovirus%20multiplication%20protein
chr1B	383806072	383809472	Name=TRITD1Bv1G126170.6	primconf=LC	Tobamovirus%20multiplication%20protein
chr1B	383806072	383809650	Name=TRITD1Bv1G126170.8	primconf=LC	Tobamovirus%20multiplication%20protein
chr1B	383806072	383809472	Name=TRITD1Bv1G126170.7	primconf=LC	Tobamovirus%20multiplication-like%20protein
chr1B	383806766	383809971	Name=TRITD1Bv1G126170.9	primconf=LC	Tobamovirus%20multiplication%20protein%203
chr1B	383809142	383809790	Name=TRITD1Bv1G126170.10	primconf=LC	Tobamovirus%20multiplication%201%20homolog%203
chr1B	383809142	383812991	Name=TRITD1Bv1G126170.11	primconf=LC	Tobamovirus%20multiplication%201%20homolog%203
chr1B	383907332	383913820	Name=TRITD1Bv1G126180.1	primconf=HC	p-loop%20containing%20nucleoside%20triphosphate%20hydrolases%20superfamily%20protein
chr1B	383907409	383913278	Name=TRITD1Bv1G126180.2	primconf=HC	p-loop%20containing%20nucleoside%20triphosphate%20hydrolases%20superfamily%20protein
chr1B	383907409	383913820	Name=TRITD1Bv1G126180.3	primconf=HC	p-loop%20containing%20nucleoside%20triphosphate%20hydrolases%20superfamily%20protein
chr1B	383907409	383913820	Name=TRITD1Bv1G126180.4	primconf=HC	p-loop%20containing%20nucleoside%20triphosphate%20hydrolases%20superfamily%20protein
chr1B	383907409	383913820	Name=TRITD1Bv1G126180.5	primconf=HC	p-loop%20containing%20nucleoside%20triphosphate%20hydrolases%20superfamily%20protein
chr1B	383909024	383911615	Name=TRITD1Bv1G126180.6	primconf=HC	p-loop%20containing%20nucleoside%20triphosphate%20hydrolases%20superfamily%20protein
chr1B	383910259	383913820	Name=TRITD1Bv1G126180.7	primconf=HC	p-loop%20containing%20nucleoside%20triphosphate%20hydrolases%20superfamily%20protein
chr1B	383937710	383938072	Name=TRITD1Bv1G126190.1	primconf=LC	Retrovirus-related%20Pol%20polyprotein%20from%20transposon%20TNT%201-94
chr1B	383943660	383943968	Name=TRITD1Bv1G126200.1	primconf=LC	Retrovirus-related%20Pol%20polyprotein%20from%20transposon%20TNT%201-94
chr1B	383963095	383963466	Name=TRITD1Bv1G126210.1	primconf=LC	Retrovirus-related%20Pol%20polyprotein%20from%20transposon%20412%20family
chr1B	383964235	383964651	Name=TRITD1Bv1G126220.1	primconf=LC	Gag-Pol%20polyprotein
chr1B	383966010	383966735	Name=TRITD1Bv1G126230.1	primconf=LC	Pol%20polyprotein
chr1B	383987188	383987493	Name=TRITD1Bv1G126240.1	primconf=LC	2-dehydro-3-deoxyphosphooctonate%20aldolase%20G
chr1B	383991846	383992370	Name=TRITD1Bv1G126250.1	primconf=LC	Retrotransposon%20protein,%20putative,%20Ty3-gypsy%20subclass
chr1B	383993403	383993717	Name=TRITD1Bv1G126260.1	primconf=LC	Gamma-glutamyl%20phosphate%20reductase%20G
chr1B	384023006	384023332	Name=TRITD1Bv1G126270.1	primconf=LC	Retrovirus-related%20Pol%20polyprotein%20from%20transposon%20TNT%201-94%20TE
chr1B	384079050	384081813	Name=TRITD1Bv1G126280.1	primconf=HC	Protoheme%20IX%20farnesyltransferase
chr1B	384080023	384081813	Name=TRITD1Bv1G126280.2	primconf=HC	receptor-like%20kinase%20in%20flowers%201%20G
chr1B	384098205	384098816	Name=TRITD1Bv1G126290.1	primconf=LC	Retrovirus-related%20Pol%20polyprotein%20from%20transposon%20TNT%201-94
chr1B	384120576	384121370	Name=TRITD1Bv1G126300.1	primconf=LC	Retrovirus-related%20Pol%20polyprotein%20from%20transposon%20TNT%201-94
chr1B	384122682	384123275	Name=TRITD1Bv1G126310.1	primconf=LC	Retrovirus-related%20Pol%20polyprotein%20from%20transposon%20TNT%201-94
chr1B	384166621	384167190	Name=TRITD1Bv1G126320.1	primconf=LC	Retrotransposon%20protein,%20putative,%20Ty3-gypsy%20subclass
chr1B	384183980	384184435	Name=TRITD1Bv1G126330.1	primconf=LC	Retrovirus-related%20Pol%20polyprotein%20from%20transposon%20TNT%201-94
chr1B	384215860	384216450	Name=TRITD1Bv1G126340.1	primconf=LC	Retrovirus-related%20Pol%20polyprotein%20from%20transposon%20TNT%201-94
chr1B	384267618	384269033	Name=TRITD1Bv1G126350.1	primconf=HC	Myb%20transcription%20factor
chr1B	384267897	384268370	Name=TRITD1Bv1G126360.1	primconf=LC	Transcription%20factor%20Maf%20G
chr1B	384271333	384272457	Name=TRITD1Bv1G126370.1	primconf=LC	Eukaryotic%20translation%20initiation%20factor%203%20subunit%20A%20G
chr1B	384275063	384275374	Name=TRITD1Bv1G126380.1	primconf=HC	Histone%20H4
chr1B	384275063	384275374	Name=TRITD1Bv1G126380.2	primconf=HC	Histone%20H4
chr1B	384275063	384275374	Name=TRITD1Bv1G126380.3	primconf=HC	Histone%20H4
chr1B	384296865	384297221	Name=TRITD1Bv1G126390.1	primconf=LC	Retrovirus-related%20Pol%20polyprotein%20from%20transposon%20TNT%201-94%20TE
chr1B	384297750	384298124	Name=TRITD1Bv1G126400.1	primconf=LC	Retrovirus-related%20Pol%20polyprotein%20from%20transposon%20TNT%201-94
chr1B	384389605	384389937	Name=TRITD1Bv1G126410.1	primconf=LC	Retrotransposon%20protein,%20putative,%20Ty3-gypsy%20subclass
chr1B	384467668	384467991	Name=TRITD1Bv1G126420.1	primconf=LC	Retrotransposon%20protein,%20putative,%20unclassified%20TE
chr1B	384538967	384541399	Name=TRITD1Bv1G126430.1	primconf=HC	Protein%20PLASTID%20MOVEMENT%20IMPAIRED%201
chr1B	384538967	384541399	Name=TRITD1Bv1G126430.2	primconf=HC	Protein%20PLASTID%20MOVEMENT%20IMPAIRED%201
chr1B	384541674	384541982	Name=TRITD1Bv1G126440.1	primconf=LC	Sodium%20channel%20protein%20type%2010%20subunit%20alpha%20G
chr1B	384566582	384567046	Name=TRITD1Bv1G126450.1	primconf=LC	Myosin%20phosphatase%20Rho-interacting%20protein%20G
chr1B	384624298	384624678	Name=TRITD1Bv1G126460.1	primconf=LC	Retrovirus-related%20Pol%20polyprotein%20from%20transposon%20TNT%201-94
chr1B	384718668	384719171	Name=TRITD1Bv1G126470.1	primconf=LC	Transposable%20element%20protein,%20putative,%20Retrotrans_gag%20TE
chr1B	384721372	384721824	Name=TRITD1Bv1G126480.1	primconf=LC	Retrovirus-related%20Pol%20polyprotein%20from%20transposon%20opus%20TE
chr1B	384733717	384734433	Name=TRITD1Bv1G126490.1	primconf=LC	Retrovirus-related%20Pol%20polyprotein%20from%20transposon%20TNT%201-94
chr1B	384754033	384756180	Name=TRITD1Bv1G126500.1	primconf=LC	Retrovirus-related%20Pol%20polyprotein%20from%20transposon%20TNT%201-94
chr1B	384769041	384769469	Name=TRITD1Bv1G126510.1	primconf=LC	Retrovirus-related%20Pol%20polyprotein%20from%20transposon%20TNT%201-94
chr1B	384770286	384770588	Name=TRITD1Bv1G126520.1	primconf=LC	Retrovirus-related%20Pol%20polyprotein%20from%20transposon%20TNT%201-94
chr1B	384782816	384783541	Name=TRITD1Bv1G126530.1	primconf=LC	Retrovirus-related%20Pol%20polyprotein%20from%20transposon%20TNT%201-94%20TE
chr1B	384784856	384785320	Name=TRITD1Bv1G126540.1	primconf=LC	Retrovirus-related%20Pol%20polyprotein%20from%20transposon%20TNT%201-94
chr1B	384791242	384791970	Name=TRITD1Bv1G126550.1	primconf=LC	Retrovirus-related%20Pol%20polyprotein%20from%20transposon%20TNT%201-94
chr1B	384800173	384800679	Name=TRITD1Bv1G126560.1	primconf=LC	Retrovirus-related%20Pol%20polyprotein%20from%20transposon%20TNT%201-94
chr1B	384800818	384801603	Name=TRITD1Bv1G126570.1	primconf=LC	Retrovirus-related%20Pol%20polyprotein%20from%20transposon%20TNT%201-94
chr1B	384801898	384802233	Name=TRITD1Bv1G126580.1	primconf=LC	Retrovirus-related%20Pol%20polyprotein%20from%20transposon%20TNT%201-94
chr1B	384802455	384802970	Name=TRITD1Bv1G126590.1	primconf=LC	Retrovirus-related%20Pol%20polyprotein%20from%20transposon%20TNT%201-94
chr1B	384811472	384814291	Name=TRITD1Bv1G126600.10	primconf=HC	Monosaccharide-sensing%20protein%202
chr1B	384811472	384814527	Name=TRITD1Bv1G126600.11	primconf=HC	Monosaccharide-sensing%20protein%202
chr1B	384811472	384814527	Name=TRITD1Bv1G126600.12	primconf=HC	Monosaccharide-sensing%20protein%202
chr1B	384811472	384814937	Name=TRITD1Bv1G126600.13	primconf=HC	Monosaccharide-sensing%20protein%202
chr1B	384811472	384814937	Name=TRITD1Bv1G126600.14	primconf=HC	Monosaccharide-sensing%20protein%202
chr1B	384811472	384814937	Name=TRITD1Bv1G126600.15	primconf=HC	Monosaccharide-sensing%20protein%202
chr1B	384811472	384814937	Name=TRITD1Bv1G126600.17	primconf=HC	Monosaccharide-sensing%20protein%202
chr1B	384811472	384814937	Name=TRITD1Bv1G126600.18	primconf=HC	Monosaccharide-sensing%20protein%202
chr1B	384811472	384814937	Name=TRITD1Bv1G126600.19	primconf=HC	Monosaccharide-sensing%20protein%202
chr1B	384811472	384814937	Name=TRITD1Bv1G126600.20	primconf=HC	Monosaccharide-sensing%20protein%202
chr1B	384811472	384814937	Name=TRITD1Bv1G126600.21	primconf=HC	Monosaccharide-sensing%20protein%202
chr1B	384811472	384814937	Name=TRITD1Bv1G126600.22	primconf=HC	Monosaccharide-sensing%20protein%202
chr1B	384811472	384814937	Name=TRITD1Bv1G126600.23	primconf=HC	Monosaccharide-sensing%20protein%202
chr1B	384811472	384814954	Name=TRITD1Bv1G126600.24	primconf=HC	Monosaccharide-sensing%20protein%202
chr1B	384811472	384814250	Name=TRITD1Bv1G126600.7	primconf=HC	Monosaccharide-sensing%20protein%202
chr1B	384811472	384814291	Name=TRITD1Bv1G126600.8	primconf=HC	Monosaccharide-sensing%20protein%202
chr1B	384811472	384814291	Name=TRITD1Bv1G126600.9	primconf=HC	Monosaccharide-sensing%20protein%202
chr1B	384811472	384814937	Name=TRITD1Bv1G126600.16	primconf=HC	Tonoplast%20monosaccharide%20transporter%202
chr1B	384811472	384812565	Name=TRITD1Bv1G126600.1	primconf=HC	Tonoplast%20monosaccharide%20transporter%202
chr1B	384811472	384812614	Name=TRITD1Bv1G126600.2	primconf=HC	Tonoplast%20monosaccharide%20transporter%202
chr1B	384811472	384812614	Name=TRITD1Bv1G126600.3	primconf=HC	Tonoplast%20monosaccharide%20transporter%202
chr1B	384811472	384812680	Name=TRITD1Bv1G126600.4	primconf=HC	Tonoplast%20monosaccharide%20transporter%202
chr1B	384811472	384812680	Name=TRITD1Bv1G126600.5	primconf=HC	Tonoplast%20monosaccharide%20transporter%202
chr1B	384811472	384813526	Name=TRITD1Bv1G126600.6	primconf=HC	Tonoplast%20monosaccharide%20transporter%202
chr1B	384812454	384814937	Name=TRITD1Bv1G126600.25	primconf=HC	Monosaccharide-sensing%20protein%202
chr1B	384812454	384814937	Name=TRITD1Bv1G126600.26	primconf=HC	Monosaccharide-sensing%20protein%202
chr1B	384812522	384814937	Name=TRITD1Bv1G126600.27	primconf=HC	Monosaccharide-sensing%20protein%202
chr1B	384814339	384814937	Name=TRITD1Bv1G126600.28	primconf=HC	Tonoplast%20monosaccharide%20transporter%202
chr1B	384818417	384818839	Name=TRITD1Bv1G126610.1	primconf=LC	Transposon%20protein,%20putative,%20Mutator%20sub-class
chr1B	384820610	384820990	Name=TRITD1Bv1G126620.1	primconf=LC	inner%20centromere%20protein,%20ARK-binding%20region%20protein%20G
chr1B	384846863	384847285	Name=TRITD1Bv1G126630.1	primconf=LC	Transposon%20Ty3-I%20Gag-Pol%20polyprotein
chr1B	384908754	384909128	Name=TRITD1Bv1G126640.1	primconf=LC	Retrotransposon%20protein,%20putative,%20unclassified
chr1B	384925702	384926151	Name=TRITD1Bv1G126650.1	primconf=LC	Pol%20polyprotein
chr1B	384938277	384938648	Name=TRITD1Bv1G126660.1	primconf=LC	Transposon%20Ty3-I%20Gag-Pol%20polyprotein%20TE
chr1B	384971745	384972080	Name=TRITD1Bv1G126670.1	primconf=LC	Retrovirus-related%20Pol%20polyprotein%20from%20transposon%20TNT%201-94%20TE
chr1B	385005702	385006364	Name=TRITD1Bv1G126680.1	primconf=LC	Transposable%20element%20protein,%20putative,%20Retrotrans_gag
chr1B	385028351	385028647	Name=TRITD1Bv1G126690.1	primconf=LC	Pol%20polyprotein
chr1B	385030246	385030701	Name=TRITD1Bv1G126700.1	primconf=LC	Retrovirus-related%20Pol%20polyprotein%20from%20transposon%20TNT%201-94%20TE
chr1B	385070368	385070694	Name=TRITD1Bv1G126710.1	primconf=LC	Retrovirus-related%20Pol%20polyprotein%20from%20transposon%20TNT%201-94
chr1B	385085034	385085675	Name=TRITD1Bv1G126720.1	primconf=LC	Retrovirus-related%20Pol%20polyprotein%20from%20transposon%20opus
chr1B	385140707	385141021	Name=TRITD1Bv1G126730.1	primconf=LC	Retrotransposon%20protein,%20putative,%20unclassified
chr1B	385209792	385210805	Name=TRITD1Bv1G126740.1	primconf=LC	phospholipase-like%20protein%20(PEARLI%204)%20family%20protein%20G
chr1B	385209813	385210031	Name=TRITD1Bv1G126750.1	primconf=HC	RING%2FU-box%20superfamily%20protein
chr1B	385212609	385212917	Name=TRITD1Bv1G126760.1	primconf=LC	Homeodomain-like%20superfamily%20protein%20G
chr1B	385213272	385215350	Name=TRITD1Bv1G126770.1	primconf=HC	Pentatricopeptide%20repeat-containing%20protein,%20putative
chr1B	385301815	385302129	Name=TRITD1Bv1G126780.1	primconf=LC	2-oxoglutarate%20(2OG)%20and%20Fe(II)-dependent%20oxygenase%20superfamily%20protein%20G
chr1B	385317854	385318333	Name=TRITD1Bv1G126790.1	primconf=LC	Retrovirus-related%20Pol%20polyprotein%20from%20transposon%20TNT%201-94%20TE
chr1B	385330185	385333413	Name=TRITD1Bv1G126800.1	primconf=HC	MLO-like%20protein
chr1B	385330185	385334177	Name=TRITD1Bv1G126800.2	primconf=HC	MLO-like%20protein
chr1B	385330185	385334177	Name=TRITD1Bv1G126800.3	primconf=HC	MLO-like%20protein
chr1B	385330971	385334177	Name=TRITD1Bv1G126800.4	primconf=HC	MLO-like%20protein
chr1B	385331589	385334177	Name=TRITD1Bv1G126800.5	primconf=HC	MLO-like%20protein
chr1B	385331967	385334177	Name=TRITD1Bv1G126800.6	primconf=HC	MLO-like%20protein
chr1B	385332808	385334177	Name=TRITD1Bv1G126800.7	primconf=HC	MLO-like%20protein
chr1B	385363463	385363840	Name=TRITD1Bv1G126810.1	primconf=LC	Retrotransposon%20protein,%20putative,%20Ty3-gypsy%20subclass%20TE
chr1B	385363951	385364625	Name=TRITD1Bv1G126820.1	primconf=LC	Retrotransposon%20protein,%20putative,%20Ty3-gypsy%20subclass
chr1B	385365784	385366221	Name=TRITD1Bv1G126830.1	primconf=LC	Secretory%20phospholipase%20A2%20receptor%20G
chr1B	385372209	385372793	Name=TRITD1Bv1G126840.1	primconf=LC	DNA%20repair%20and%20meiosis%20protein%20(Mre11)%20G
chr1B	385380250	385382521	Name=TRITD1Bv1G126850.1	primconf=HC	Carboxypeptidase
chr1B	385380361	385381147	Name=TRITD1Bv1G126850.2	primconf=HC	Carboxypeptidase
chr1B	385380361	385382521	Name=TRITD1Bv1G126850.3	primconf=HC	Carboxypeptidase
chr1B	385380361	385382521	Name=TRITD1Bv1G126850.4	primconf=HC	Carboxypeptidase
chr1B	385384743	385385048	Name=TRITD1Bv1G126860.1	primconf=LC	Eyes%20absent-like%20protein%204%20G
chr1B	385502233	385502616	Name=TRITD1Bv1G126870.1	primconf=LC	Retrotransposon%20protein,%20putative,%20Ty3-gypsy%20subclass%20TE
chr1B	385625207	385625515	Name=TRITD1Bv1G126880.1	primconf=LC	Retrovirus-related%20Pol%20polyprotein%20from%20transposon%20TNT%201-94%20TE
chr1B	385633881	385634252	Name=TRITD1Bv1G126890.1	primconf=LC	Retrotransposon%20protein,%20putative,%20Ty3-gypsy%20subclass
chr1B	385646523	385647793	Name=TRITD1Bv1G126900.1	primconf=HC	Protein%20phosphatase%202C%20containing%20protein,%20expressed
chr1B	385646523	385649360	Name=TRITD1Bv1G126900.2	primconf=HC	Protein%20phosphatase%202C%20containing%20protein,%20expressed
chr1B	385646864	385649360	Name=TRITD1Bv1G126900.3	primconf=HC	Protein%20phosphatase%202C%20containing%20protein,%20expressed
chr1B	385669718	385672829	Name=TRITD1Bv1G126910.1	primconf=HC	MYB%20transcription%20factor-like
chr1B	385670209	385672829	Name=TRITD1Bv1G126910.2	primconf=HC	MYB%20transcription%20factor-like
chr1B	385739705	385741994	Name=TRITD1Bv1G126920.1	primconf=HC	Carboxypeptidase
chr1B	385741185	385741994	Name=TRITD1Bv1G126920.2	primconf=HC	Carboxypeptidase
chr1B	385832225	385832590	Name=TRITD1Bv1G126930.1	primconf=LC	Zinc%20finger%20CCCH%20domain-containing%20protein%203%20TE?
chr1B	385878684	385879466	Name=TRITD1Bv1G126940.1	primconf=LC	Retrovirus-related%20Pol%20polyprotein%20from%20transposon%20opus%20TE
chr1B	385932089	385932334	Name=TRITD1Bv1G126950.1	primconf=LC	3-octaprenyl-4-hydroxybenzoate%20carboxy-lyase%20G
chr1B	385932114	385956980	Name=TRITD1Bv1G126950.2	primconf=LC	2-oxoglutarate%20(2OG)%20and%20Fe(II)-dependent%20oxygenase%20superfamily%20protein
chr1B	385932114	385958874	Name=TRITD1Bv1G126950.3	primconf=LC	NAD-dependent%20protein%20deacetylase%20HST1-like%20protein
chr1B	385965221	385965824	Name=TRITD1Bv1G126960.1	primconf=LC	Ubiquitin,%20putative
chr1B	385965333	385965809	Name=TRITD1Bv1G126960.2	primconf=LC	Ubiquitin,%20putative
chr1B	385965333	385965923	Name=TRITD1Bv1G126960.3	primconf=LC	Ubiquitin,%20putative
chr1B	385971267	385971848	Name=TRITD1Bv1G126970.1	primconf=LC	Transposon%20protein,%20putative,%20Mutator%20sub-class
chr1B	385978864	385979610	Name=TRITD1Bv1G126980.1	primconf=LC	Retrovirus-related%20Pol%20polyprotein%20from%20transposon%20TNT%201-94
chr1B	385985437	385985682	Name=TRITD1Bv1G126990.1	primconf=HC	Metallothionein
chr1B	385987870	386000091	Name=TRITD1Bv1G127000.1	primconf=LC	Retrotransposon%20protein,%20putative,%20Ty1-copia%20subclass
chr1B	385998789	386000799	Name=TRITD1Bv1G127000.2	primconf=LC	Retrotransposon%20protein,%20putative,%20Ty1-copia%20subclass
chr1B	385999396	386000958	Name=TRITD1Bv1G127000.3	primconf=LC	Retrotransposon%20protein,%20putative,%20Ty1-copia%20subclass
chr1B	386009798	386010772	Name=TRITD1Bv1G127010.1	primconf=LC	Retrovirus-related%20Pol%20polyprotein%20from%20transposon%20TNT%201-94
chr1B	386052880	386053407	Name=TRITD1Bv1G127020.1	primconf=LC	Retrovirus-related%20Pol%20polyprotein%20from%20transposon%20TNT%201-94
chr1B	386063079	386063741	Name=TRITD1Bv1G127030.1	primconf=LC	L-cysteine:1D-myo-inositol%202-amino-2-deoxy-alpha-D-glucopyranoside%20ligase%20G
chr1B	386063855	386064313	Name=TRITD1Bv1G127040.1	primconf=LC	F-box%20protein,%20putative%20TE?
chr1B	386067518	386068934	Name=TRITD1Bv1G127050.1	primconf=HC	Ubiquitin,%20putative
chr1B	386092094	386092897	Name=TRITD1Bv1G127060.1	primconf=LC	Retrotransposon%20protein,%20putative,%20Ty3-gypsy%20subclass
chr1B	386129284	386129640	Name=TRITD1Bv1G127070.1	primconf=LC	Retrovirus-related%20Pol%20polyprotein%20from%20transposon%20TNT%201-94
chr1B	386155961	386156272	Name=TRITD1Bv1G127080.1	primconf=LC	Retrovirus-related%20Pol%20polyprotein%20from%20transposon%20TNT%201-94
chr1B	386213099	386213512	Name=TRITD1Bv1G127090.1	primconf=LC	Retrotransposon%20protein,%20putative,%20Ty3-gypsy%20subclass
chr1B	386227607	386227918	Name=TRITD1Bv1G127100.1	primconf=LC	RNA%20recognition%20motif%20(RRM)-containing%20protein%20G
chr1B	386241678	386242802	Name=TRITD1Bv1G127110.1	primconf=LC	Retrovirus-related%20Pol%20polyprotein%20from%20transposon%20TNT%201-94
chr1B	386301730	386302212	Name=TRITD1Bv1G127120.1	primconf=LC	Retrovirus-related%20Pol%20polyprotein%20from%20transposon%20TNT%201-94
chr1B	386303101	386303604	Name=TRITD1Bv1G127130.1	primconf=LC	homeodomain%20GLABROUS%202%20G
chr1B	386310748	386311101	Name=TRITD1Bv1G127140.1	primconf=LC	Retrovirus-related%20Pol%20polyprotein%20from%20transposon%20TNT%201-94%20TE
chr1B	386311654	386315987	Name=TRITD1Bv1G127150.1	primconf=HC	Ubiquitin-like%20protein
chr1B	386311654	386315987	Name=TRITD1Bv1G127150.2	primconf=HC	Ubiquitin-like%20protein
chr1B	386311654	386315987	Name=TRITD1Bv1G127150.3	primconf=HC	Ubiquitin-like%20protein
chr1B	386311937	386314134	Name=TRITD1Bv1G127150.4	primconf=HC	Ubiquitin%201
chr1B	386312668	386315987	Name=TRITD1Bv1G127150.5	primconf=HC	Ubiquitin-like%20protein
chr1B	386312718	386315987	Name=TRITD1Bv1G127150.6	primconf=HC	Ubiquitin-like%20protein
chr1B	386312867	386314134	Name=TRITD1Bv1G127150.7	primconf=HC	Ubiquitin%201
chr1B	386358902	386359210	Name=TRITD1Bv1G127160.1	primconf=LC	Retrovirus-related%20Pol%20polyprotein%20from%20transposon%20TNT%201-94
chr1B	386360063	386360419	Name=TRITD1Bv1G127170.1	primconf=LC	Retrovirus-related%20pol%20polyprotein
chr1B	386458594	386458971	Name=TRITD1Bv1G127180.1	primconf=LC	Retrovirus-related%20Pol%20polyprotein%20from%20transposon%20TNT%201-94%20TE
chr1B	386459512	386460414	Name=TRITD1Bv1G127190.1	primconf=LC	Retrovirus-related%20Pol%20polyprotein%20from%20transposon%20TNT%201-94
chr1B	386464496	386465080	Name=TRITD1Bv1G127200.1	primconf=LC	Retrovirus-related%20Pol%20polyprotein%20from%20transposon%20TNT%201-94
chr1B	386465651	386466196	Name=TRITD1Bv1G127210.1	primconf=LC	Retrovirus-related%20Pol%20polyprotein%20from%20transposon%20TNT%201-94
chr1B	386475709	386476011	Name=TRITD1Bv1G127220.1	primconf=LC	Retrotransposon%20protein,%20putative,%20Ty3-gypsy%20subclass
chr1B	386490466	386491419	Name=TRITD1Bv1G127230.1	primconf=LC	Retrovirus-related%20Pol%20polyprotein%20LINE-1
chr1B	386492022	386492732	Name=TRITD1Bv1G127240.1	primconf=LC	inner%20centromere%20protein,%20ARK-binding%20region%20protein%20G
chr1B	386535772	386536140	Name=TRITD1Bv1G127250.1	primconf=LC	Serine%2Fthreonine-protein%20phosphatase%20G
chr1B	386561364	386561741	Name=TRITD1Bv1G127260.1	primconf=LC	Spermidine%20synthase%201%20G
chr1B	386585565	386586254	Name=TRITD1Bv1G127270.1	primconf=LC	SLAC1%20homologue%203%20G
chr1B	386695581	386696105	Name=TRITD1Bv1G127280.1	primconf=LC	Retrotransposon%20protein,%20putative,%20unclassified%20TE
chr1B	386749209	386749544	Name=TRITD1Bv1G127290.1	primconf=LC	Retrovirus-related%20Pol%20polyprotein%20from%20transposon%2017.6%20TE
chr1B	386764336	386767019	Name=TRITD1Bv1G127300.1	primconf=HC	Pentatricopeptide%20repeat-containing%20protein
chr1B	386764437	386767019	Name=TRITD1Bv1G127300.2	primconf=HC	Pentatricopeptide%20repeat-containing%20protein
chr1B	386764437	386767019	Name=TRITD1Bv1G127300.3	primconf=HC	Pentatricopeptide%20repeat-containing%20protein
chr1B	386770181	386771923	Name=TRITD1Bv1G127310.1	primconf=LC	Retrotransposon%20protein,%20putative,%20unclassified
chr1B	386772213	386773178	Name=TRITD1Bv1G127320.1	primconf=LC	Sec-independent%20protein%20translocase%20protein%20TatB%20G
chr1B	386779542	386779883	Name=TRITD1Bv1G127330.1	primconf=LC	Retrovirus-related%20Pol%20polyprotein%20from%20transposon%20TNT%201-94%20TE
chr1B	386779829	386780197	Name=TRITD1Bv1G127330.2	primconf=LC	Retrovirus-related%20Pol%20polyprotein%20from%20transposon%20TNT%201-94
chr1B	386796008	386796910	Name=TRITD1Bv1G127340.1	primconf=HC	Expansin-like%20protein
chr1B	386798566	386799564	Name=TRITD1Bv1G127350.1	primconf=LC	Flowering%20time%20control%20protein%20FPA
chr1B	386852985	386858631	Name=TRITD1Bv1G127360.1	primconf=LC	Flowering%20time%20control%20protein%20FPA%20G
chr1B	387012243	387012653	Name=TRITD1Bv1G127370.1	primconf=LC	LINE-1%20reverse%20transcriptase%20homolog
chr1B	387052718	387053038	Name=TRITD1Bv1G127380.1	primconf=LC	Retrovirus-related%20Pol%20polyprotein%20from%20transposon%20TNT%201-94
chr1B	387246127	387246621	Name=TRITD1Bv1G127390.1	primconf=LC	Retrovirus-related%20Pol%20polyprotein%20from%20transposon%20TNT%201-94%20TE
chr1B	387247153	387247761	Name=TRITD1Bv1G127400.1	primconf=LC	Retrovirus-related%20Pol%20polyprotein%20from%20transposon%20TNT%201-94
chr1B	387308508	387308879	Name=TRITD1Bv1G127410.1	primconf=LC	GMP%20synthase%20[glutamine-hydrolyzing]%20G
chr1B	387341886	387342774	Name=TRITD1Bv1G127420.1	primconf=LC	DUF241%20domain%20protein%20(DUF241)
chr1B	387400357	387400800	Name=TRITD1Bv1G127430.1	primconf=LC	Retrovirus-related%20Pol%20polyprotein%20from%20transposon%20TNT%201-94
chr1B	387475629	387476012	Name=TRITD1Bv1G127440.1	primconf=LC	sacI%20homology%20domain-containing%20protein%20%2F%20WW%20domain-containing%20protein%20G
chr1B	387607867	387608871	Name=TRITD1Bv1G127450.1	primconf=HC	primconf
chr1B	387608999	387609283	Name=TRITD1Bv1G127460.1	primconf=HC	primconf
chr1B	387639657	387644832	Name=TRITD1Bv1G127470.1	primconf=HC	Protein%20kinase%20family%20protein,%20putative,%20expressed
chr1B	387639657	387645008	Name=TRITD1Bv1G127470.2	primconf=HC	Protein%20kinase%20family%20protein,%20putative,%20expressed
chr1B	387639657	387645255	Name=TRITD1Bv1G127470.3	primconf=HC	Protein%20kinase%20family%20protein,%20putative,%20expressed
chr1B	387720863	387721207	Name=TRITD1Bv1G127480.1	primconf=LC	ESAT-6%20secretion%20machinery%20protein%20EssB%20G
chr1B	387741781	387742161	Name=TRITD1Bv1G127490.1	primconf=HC	Endochitinase%20(Chitinase)
chr1B	387794676	387795167	Name=TRITD1Bv1G127500.1	primconf=LC	Transposon%20protein,%20putative,%20CACTA,%20En%2FSpm%20sub-class%20TE
chr1B	387826401	387826886	Name=TRITD1Bv1G127510.1	primconf=LC	Retrotransposon%20protein,%20putative,%20Ty3-gypsy%20subclass
chr1B	387827232	387827753	Name=TRITD1Bv1G127520.1	primconf=LC	Retrotransposon%20protein,%20putative,%20Ty3-gypsy%20subclass
chr1B	387869740	387870120	Name=TRITD1Bv1G127530.1	primconf=HC	Endochitinase%20(Chitinase)
chr1B	387908649	387908984	Name=TRITD1Bv1G127540.1	primconf=LC	chromatin%20remodeling%20factor18%20G
chr1B	387928058	387928411	Name=TRITD1Bv1G127550.1	primconf=LC	Retrotransposon%20protein,%20putative,%20unclassified%20TE
chr1B	387991007	387991351	Name=TRITD1Bv1G127560.1	primconf=LC	Inhibitor%20of%20nuclear%20factor%20kappa-B%20kinase%20subunit%20beta%20G
chr1B	388084420	388085352	Name=TRITD1Bv1G127570.1	primconf=HC	Adipocyte%20plasma%20membrane-associated%20protein
chr1B	388086888	388087457	Name=TRITD1Bv1G127580.1	primconf=LC	RNA-directed%20DNA%20polymerase%20(reverse%20transcriptase)-related%20family%20protein%20TE
chr1B	388087661	388088050	Name=TRITD1Bv1G127590.1	primconf=LC	RNA-directed%20DNA%20polymerase%20(Reverse%20transcriptase)-related%20family%20protein%20TE
chr1B	388123409	388124287	Name=TRITD1Bv1G127600.1	primconf=HC	Glutathione%20S-transferase
chr1B	388141349	388142074	Name=TRITD1Bv1G127610.1	primconf=LC	Retrovirus-related%20Pol%20polyprotein%20LINE-1
chr1B	388142126	388142551	Name=TRITD1Bv1G127620.1	primconf=LC	RNA-directed%20DNA%20polymerase%20(Reverse%20transcriptase)%20TE
chr1B	388143023	388143802	Name=TRITD1Bv1G127630.1	primconf=LC	Polynucleotidyl%20transferase,%20ribonuclease%20H-like%20superfamily%20protein
chr1B	388162852	388163157	Name=TRITD1Bv1G127640.1	primconf=LC	DNA%20replication%20terminus%20site-binding%20protein%20G
chr1B	388357153	388357476	Name=TRITD1Bv1G127650.1	primconf=LC	Transposable%20element%20protein,%20putative,%20Retrotrans_gag%20TE
chr1B	388373954	388374184	Name=TRITD1Bv1G127660.1	primconf=LC	YTH%20family%20protein%20G
chr1B	388476735	388479434	Name=TRITD1Bv1G127670.2	primconf=HC	DDB1-and%20CUL4-associated%20factor
chr1B	388476735	388479434	Name=TRITD1Bv1G127670.1	primconf=HC	Transducin%2FWD-like%20repeat-protein
chr1B	388477154	388479434	Name=TRITD1Bv1G127670.3	primconf=HC	DDB1-and%20CUL4-associated%20factor
chr1B	388477341	388479434	Name=TRITD1Bv1G127670.4	primconf=HC	DDB1-and%20CUL4-associated%20factor
chr1B	388479176	388479628	Name=TRITD1Bv1G127680.1	primconf=LC	Chaperone%20modulatory%20protein%20CbpM%20G
chr1B	388480618	388483290	Name=TRITD1Bv1G127690.1	primconf=HC	Hippocampus%20abundant%20transcript%201%20protein
chr1B	388482943	388483347	Name=TRITD1Bv1G127700.1	primconf=LC	Mediator%20of%20RNA%20polymerase%20II%20transcription%20subunit%2030%20G
chr1B	388486331	388488788	Name=TRITD1Bv1G127710.1	primconf=HC	F-box%20family%20protein
chr1B	388486869	388488788	Name=TRITD1Bv1G127710.2	primconf=HC	F-box%20family%20protein
chr1B	388486874	388488788	Name=TRITD1Bv1G127710.3	primconf=HC	F-box%20family%20protein
chr1B	388487193	388488347	Name=TRITD1Bv1G127710.4	primconf=HC	F-box%20family%20protein%20TE?
chr1B	388504889	388506094	Name=TRITD1Bv1G127720.1	primconf=HC	F-box%20domain%20containing%20protein
chr1B	388504889	388538944	Name=TRITD1Bv1G127720.2	primconf=HC	F-box%20domain%20containing%20protein
chr1B	388504889	388538944	Name=TRITD1Bv1G127720.3	primconf=HC	F-box%20domain%20containing%20protein
chr1B	388537754	388538944	Name=TRITD1Bv1G127720.4	primconf=HC	F-box%20domain%20containing%20protein
chr1B	388659413	388659712	Name=TRITD1Bv1G127730.1	primconf=LC	Retrotransposon%20protein,%20putative,%20Ty1-copia%20subclass%20TE
chr1B	388751174	388751584	Name=TRITD1Bv1G127740.1	primconf=LC	evolutionarily%20conserved%20C-terminal%20region%205%20G
chr1B	388773215	388773538	Name=TRITD1Bv1G127750.1	primconf=LC	Retrotransposon%20protein,%20putative,%20unclassified%20TE
chr1B	388788857	388789243	Name=TRITD1Bv1G127760.1	primconf=LC	Retrovirus-related%20Pol%20polyprotein%20from%20transposon%20TNT%201-94%20TE
chr1B	388871684	388872007	Name=TRITD1Bv1G127770.1	primconf=LC	Genome%20polyprotein%20TE
chr1B	388892059	388892361	Name=TRITD1Bv1G127780.1	primconf=LC	Retrovirus-related%20Pol%20polyprotein%20from%20transposon%20TNT%201-94%20TE
chr1B	388892368	388892784	Name=TRITD1Bv1G127790.1	primconf=LC	Retrovirus-related%20Pol%20polyprotein%20from%20transposon%20TNT%201-94
chr1B	388892818	388893303	Name=TRITD1Bv1G127800.1	primconf=LC	Retrovirus-related%20Pol%20polyprotein%20from%20transposon%20TNT%201-94
chr1B	388981872	388982959	Name=TRITD1Bv1G127810.1	primconf=HC	Methyltransferase
chr1B	388981872	388982963	Name=TRITD1Bv1G127810.2	primconf=HC	Methyltransferase
chr1B	388981872	388982963	Name=TRITD1Bv1G127810.3	primconf=HC	Methyltransferase
chr1B	388981887	388982963	Name=TRITD1Bv1G127810.4	primconf=HC	Methyltransferase
chr1B	388981887	388983114	Name=TRITD1Bv1G127810.5	primconf=HC	Methyltransferase
chr1B	388982295	388983114	Name=TRITD1Bv1G127810.6	primconf=HC	Methyltransferase
chr1B	389035940	389036848	Name=TRITD1Bv1G127820.1	primconf=LC	TBC1%20domain%20family%20member%2031%20G
chr1B	389037113	389037436	Name=TRITD1Bv1G127830.1	primconf=LC	Erythrocyte%20binding%20protein-like%20protein%20G
chr1B	389135241	389135552	Name=TRITD1Bv1G127840.1	primconf=LC	Retrovirus-related%20Pol%20polyprotein%20from%20transposon%20TNT%201-94
chr1B	389180237	389180578	Name=TRITD1Bv1G127850.1	primconf=LC	Coordinator%20of%20PRMT5%20and%20differentiation%20stimulator%20G
chr1B	389188469	389188834	Name=TRITD1Bv1G127860.1	primconf=LC	Retrovirus-related%20Pol%20polyprotein%20from%20transposon%20TNT%201-94
chr1B	389189333	389190457	Name=TRITD1Bv1G127870.1	primconf=LC	Retrovirus-related%20Pol%20polyprotein%20from%20transposon%20TNT%201-94
chr1B	389198005	389199701	Name=TRITD1Bv1G127880.1	primconf=LC	4-deoxy-L-threo-5-hexosulose-uronate%20ketol-isomerase
chr1B	389198005	389199701	Name=TRITD1Bv1G127880.2	primconf=LC	Two-component%20response%20regulator%20ARR1%20G
chr1B	389198947	389199701	Name=TRITD1Bv1G127880.3	primconf=LC	alternative%20NAD(P)H%20dehydrogenase%202%20G
chr1B	389204067	389205287	Name=TRITD1Bv1G127890.1	primconf=HC	F-box%20family%20protein
chr1B	389210338	389211153	Name=TRITD1Bv1G127900.1	primconf=LC	C2H2-like%20zinc%20finger%20protein%20TE?
chr1B	389244130	389244438	Name=TRITD1Bv1G127910.1	primconf=LC	Retrotransposon%20protein,%20putative,%20unclassified
chr1B	389245288	389245626	Name=TRITD1Bv1G127920.1	primconf=LC	Retrotransposon%20protein,%20putative,%20Ty3-gypsy%20subclass
chr1B	389245858	389246574	Name=TRITD1Bv1G127930.1	primconf=LC	Retrotransposon%20protein,%20putative,%20Ty3-gypsy%20subclass
chr1B	389312971	389313666	Name=TRITD1Bv1G127940.1	primconf=LC	Retrovirus-related%20Pol%20polyprotein%20from%20transposon%20TNT%201-94
chr1B	389333638	389333955	Name=TRITD1Bv1G127950.1	primconf=LC	Retrovirus-related%20Pol%20polyprotein%20from%20transposon%20TNT%201-94
chr1B	389359742	389361482	Name=TRITD1Bv1G127960.1	primconf=HC	RING%2FU-box%20superfamily%20protein
chr1B	389388827	389402187	Name=TRITD1Bv1G127970.1	primconf=HC	T-complex%20protein%201%20subunit%20alpha
chr1B	389388827	389402187	Name=TRITD1Bv1G127970.2	primconf=HC	T-complex%20protein%201%20subunit%20alpha
chr1B	389389116	389402187	Name=TRITD1Bv1G127970.3	primconf=HC	T-complex%20protein%201%20subunit%20alpha
chr1B	389428359	389428730	Name=TRITD1Bv1G127980.1	primconf=LC	Retrovirus-related%20Pol%20polyprotein%20from%20transposon%20TNT%201-94
chr1B	389440961	389441329	Name=TRITD1Bv1G127990.1	primconf=LC	Transposon%20Ty3-I%20Gag-Pol%20polyprotein
chr1B	389477976	389478383	Name=TRITD1Bv1G128000.1	primconf=LC	Retrovirus-related%20Pol%20polyprotein%20from%20transposon%20TNT%201-94%20TE
chr1B	389539638	389540000	Name=TRITD1Bv1G128010.1	primconf=LC	Retrovirus-related%20Pol%20polyprotein%20from%20transposon%20TNT%201-94
chr1B	389598414	389600175	Name=TRITD1Bv1G128020.1	primconf=HC	Protein%20phosphatase%202C
chr1B	389598414	389600401	Name=TRITD1Bv1G128020.2	primconf=HC	Protein%20phosphatase%202C
chr1B	389598414	389600530	Name=TRITD1Bv1G128020.3	primconf=HC	Protein%20phosphatase%202C
chr1B	389598414	389601386	Name=TRITD1Bv1G128020.4	primconf=HC	Protein%20phosphatase%202C
chr1B	389598414	389601616	Name=TRITD1Bv1G128020.5	primconf=HC	Protein%20phosphatase%202C
chr1B	389598414	389601772	Name=TRITD1Bv1G128020.6	primconf=HC	Protein%20phosphatase%202C
chr1B	389602576	389604634	Name=TRITD1Bv1G128030.1	primconf=HC	Magnesium%20transporter%20MRS2-like%20protein%20G
chr1B	389602576	389605121	Name=TRITD1Bv1G128030.2	primconf=HC	Magnesium%20transporter%20MRS2-like%20protein%20G
chr1B	389639324	389639623	Name=TRITD1Bv1G128040.1	primconf=LC	Retrovirus-related%20Pol%20polyprotein%20from%20transposon%20TNT%201-94%20TE
chr1B	389677114	389677419	Name=TRITD1Bv1G128050.1	primconf=LC	Retrovirus-related%20Pol%20polyprotein%20from%20transposon%20TNT%201-94%20TE
chr1B	389700113	389700448	Name=TRITD1Bv1G128060.1	primconf=LC	Pol%20G
chr1B	389744474	389744779	Name=TRITD1Bv1G128070.1	primconf=LC	Pol%20polyprotein
chr1B	389744930	389745352	Name=TRITD1Bv1G128080.1	primconf=LC	Pol%20polyprotein%20TE
chr1B	389772272	389773950	Name=TRITD1Bv1G128090.3	primconf=HC	TSA:%20Wollemia%20nobilis%20Ref_Wollemi_Transcript_5463_1093%20transcribed%20RNA%20sequence
chr1B	389772272	389773706	Name=TRITD1Bv1G128090.1	primconf=HC	TSA:%20Wollemia%20nobilis%20Ref_Wollemi_Transcript_5463_1093%20transcribed%20RNA%20sequence%20G
chr1B	389772272	389773841	Name=TRITD1Bv1G128090.2	primconf=HC	TSA:%20Wollemia%20nobilis%20Ref_Wollemi_Transcript_5464_1078%20transcribed%20RNA%20sequence
chr1B	389806087	389806452	Name=TRITD1Bv1G128100.1	primconf=LC	Retrovirus-related%20Pol%20polyprotein%20from%20transposon%20TNT%201-94
chr1B	389832219	389834094	Name=TRITD1Bv1G128110.1	primconf=HC	Methylsterol%20monooxygenase%201-2
chr1B	389832219	389834475	Name=TRITD1Bv1G128110.2	primconf=HC	Methylsterol%20monooxygenase%201-2
chr1B	389835315	389835935	Name=TRITD1Bv1G128120.1	primconf=LC	DNA-binding%20protein%20HEXBP%20G
chr1B	389835393	389837088	Name=TRITD1Bv1G128130.1	primconf=HC	primconf
chr1B	389835393	389837330	Name=TRITD1Bv1G128130.2	primconf=HC	primconf
chr1B	389835393	389837330	Name=TRITD1Bv1G128130.3	primconf=HC	primconf
chr1B	389835393	389837330	Name=TRITD1Bv1G128130.4	primconf=HC	primconf
chr1B	389838350	389838847	Name=TRITD1Bv1G128140.1	primconf=HC	Replication%20protein%20A%2070%20kDa%20DNA-binding%20subunit
chr1B	389839329	389840091	Name=TRITD1Bv1G128150.1	primconf=HC	E3%20ubiquitin-protein%20ligase%20RFWD3
chr1B	389839329	389840252	Name=TRITD1Bv1G128150.2	primconf=HC	E3%20ubiquitin-protein%20ligase%20RFWD3
chr1B	389839329	389842948	Name=TRITD1Bv1G128150.3	primconf=HC	E3%20ubiquitin-protein%20ligase%20RFWD3
chr1B	389839329	389846366	Name=TRITD1Bv1G128150.4	primconf=HC	RING%2FU-box%20superfamily%20protein
chr1B	389839329	389846366	Name=TRITD1Bv1G128150.5	primconf=HC	RING%2FU-box%20superfamily%20protein
chr1B	389847038	389847370	Name=TRITD1Bv1G128160.1	primconf=HC	Dual%20specificity%20phosphatase%20Cdc25
chr1B	389847038	389848901	Name=TRITD1Bv1G128160.2	primconf=HC	tRNA-2-methylthio-N(6)-dimethylallyladenosine%20synthase
chr1B	389847182	389848901	Name=TRITD1Bv1G128160.3	primconf=HC	tRNA-2-methylthio-N(6)-dimethylallyladenosine%20synthase
chr1B	389862137	389862442	Name=TRITD1Bv1G128170.1	primconf=LC	Retrovirus-related%20Pol%20polyprotein%20from%20transposon%20TNT%201-94
chr1B	389864415	389864783	Name=TRITD1Bv1G128180.1	primconf=LC	Auxin%20response%20factor%20G
chr1B	389908411	389908728	Name=TRITD1Bv1G128190.1	primconf=LC	Retrotransposon%20protein,%20putative,%20Ty3-gypsy%20subclass%20TE
chr1B	389997513	389997875	Name=TRITD1Bv1G128200.1	primconf=LC	Retrovirus-related%20Pol%20polyprotein%20from%20transposon%20TNT%201-94
chr1B	390039702	390040058	Name=TRITD1Bv1G128210.1	primconf=LC	Retrovirus-related%20Pol%20polyprotein%20from%20transposon%20TNT%201-94%20TE
chr1B	390058954	390061239	Name=TRITD1Bv1G128220.1	primconf=HC	RING%2FFYVE%2FPHD%20zinc%20finger%20superfamily%20protein
chr1B	390202713	390203501	Name=TRITD1Bv1G128230.1	primconf=HC	Cytochrome%20c-type%20biogenesis%20protein%20CcmE
chr1B	390283833	390285651	Name=TRITD1Bv1G128240.1	primconf=HC	U2%20small%20nuclear%20ribonucleoprotein%20auxiliary%20factor-like%20protein%20G
chr1B	390283833	390285651	Name=TRITD1Bv1G128240.2	primconf=HC	U2%20small%20nuclear%20ribonucleoprotein%20auxiliary%20factor-like%20protein%20G
chr1B	390283833	390285727	Name=TRITD1Bv1G128240.3	primconf=HC	U2%20small%20nuclear%20ribonucleoprotein%20auxiliary%20factor-like%20protein%20G
chr1B	390286253	390286588	Name=TRITD1Bv1G128250.1	primconf=LC	IQ-domain%2014%20G
chr1B	390287106	390288868	Name=TRITD1Bv1G128260.1	primconf=HC	glycosyltransferase%20family%20exostosin%20protein
chr1B	390287285	390288868	Name=TRITD1Bv1G128260.2	primconf=HC	glycosyltransferase%20family%20exostosin%20protein
chr1B	390287403	390287669	Name=TRITD1Bv1G128270.1	primconf=LC	Transducin%2FWD40%20repeat-like%20superfamily%20protein%20G
chr1B	390289194	390290006	Name=TRITD1Bv1G128280.1	primconf=LC	Pollen%20ole%20e%201%20allergen%20and%20extensin%20family%20protein
chr1B	390513552	390513923	Name=TRITD1Bv1G128290.1	primconf=LC	Transcriptional%20regulator%20ATRX%20G
chr1B	390548353	390549186	Name=TRITD1Bv1G128300.1	primconf=LC	Retrovirus-related%20Pol%20polyprotein%20from%20transposon%20TNT%201-94
chr1B	390564304	390565113	Name=TRITD1Bv1G128310.1	primconf=LC	Retrovirus-related%20Pol%20polyprotein%20from%20transposon%20TNT%201-94
chr1B	390565393	390566181	Name=TRITD1Bv1G128320.1	primconf=LC	Retrovirus-related%20Pol%20polyprotein%20from%20transposon%20TNT%201-94
chr1B	390587836	390588183	Name=TRITD1Bv1G128330.1	primconf=LC	Retrovirus-related%20Pol%20polyprotein%20from%20transposon%20TNT%201-94
chr1B	390588026	390588394	Name=TRITD1Bv1G128330.2	primconf=LC	Retrovirus-related%20Pol%20polyprotein%20from%20transposon%20TNT%201-94
chr1B	390631148	390631789	Name=TRITD1Bv1G128340.1	primconf=LC	Retrovirus-related%20Pol%20polyprotein%20from%20transposon%20TNT%201-94%20TE
chr1B	390655141	390667601	Name=TRITD1Bv1G128350.1	primconf=HC	Glycosyl%20transferase,%20family%201%20G
chr1B	390655141	390667601	Name=TRITD1Bv1G128350.2	primconf=HC	Glycosyl%20transferase,%20family%201%20G
chr1B	390655141	390667951	Name=TRITD1Bv1G128350.3	primconf=HC	Glycosyl%20transferase,%20family%201%20G
chr1B	390655141	390667951	Name=TRITD1Bv1G128350.4	primconf=HC	Glycosyl%20transferase,%20family%201%20G
chr1B	390655141	390667951	Name=TRITD1Bv1G128350.5	primconf=HC	Glycosyl%20transferase,%20family%201%20G
chr1B	390655892	390667951	Name=TRITD1Bv1G128350.6	primconf=HC	Glycosyl%20transferase,%20family%201%20G
chr1B	390655937	390661638	Name=TRITD1Bv1G128350.7	primconf=HC	Glycosyl%20transferase,%20family%201%20G
chr1B	390655937	390667090	Name=TRITD1Bv1G128350.8	primconf=HC	Glycosyl%20transferase,%20family%201%20G
chr1B	390655937	390667644	Name=TRITD1Bv1G128350.9	primconf=HC	Glycosyl%20transferase,%20family%201%20G
chr1B	390658875	390667951	Name=TRITD1Bv1G128350.10	primconf=HC	Glycosyl%20transferase,%20family%201%20G
chr1B	390659450	390667951	Name=TRITD1Bv1G128350.11	primconf=HC	Glycosyl%20transferase,%20family%201%20G
chr1B	390661589	390667951	Name=TRITD1Bv1G128350.12	primconf=HC	Glycosyl%20transferase%20family%201%20protein%20G
chr1B	390672352	390679714	Name=TRITD1Bv1G128360.1	primconf=HC	Coiled-coil%20domain-containing%20protein%20132
chr1B	390672352	390682146	Name=TRITD1Bv1G128360.2	primconf=HC	Coiled-coil%20domain-containing%20protein%20132
chr1B	390672352	390682146	Name=TRITD1Bv1G128360.3	primconf=HC	Coiled-coil%20domain-containing%20protein%20132
chr1B	390672502	390682070	Name=TRITD1Bv1G128360.4	primconf=HC	Coiled-coil%20domain-containing%20protein%20132
chr1B	390672502	390682146	Name=TRITD1Bv1G128360.5	primconf=HC	Coiled-coil%20domain-containing%20protein%20132
chr1B	390672502	390682146	Name=TRITD1Bv1G128360.6	primconf=HC	Coiled-coil%20domain-containing%20protein%20132
chr1B	390673571	390677159	Name=TRITD1Bv1G128360.7	primconf=HC	Coiled-coil%20domain-containing%20protein%20132
chr1B	390673571	390682146	Name=TRITD1Bv1G128360.8	primconf=HC	Coiled-coil%20domain-containing%20protein%20132
chr1B	390673576	390678210	Name=TRITD1Bv1G128360.9	primconf=HC	Coiled-coil%20domain-containing%20protein%20132
chr1B	390674391	390679994	Name=TRITD1Bv1G128360.10	primconf=HC	Coiled-coil%20domain-containing%20protein%20132
chr1B	390674391	390682146	Name=TRITD1Bv1G128360.11	primconf=HC	Coiled-coil%20domain-containing%20protein%20132
chr1B	390678504	390682146	Name=TRITD1Bv1G128360.12	primconf=HC	Coiled-coil%20domain-containing%20protein%20132
chr1B	390679831	390682146	Name=TRITD1Bv1G128360.13	primconf=HC	Coiled-coil%20domain-containing%20protein%20132
chr1B	390682014	390682328	Name=TRITD1Bv1G128370.1	primconf=LC	ureide%20permease%202%20G
chr1B	390683946	390685366	Name=TRITD1Bv1G128380.1	primconf=LC	zinc%20finger%20MYM-type-like%20protein
chr1B	390684761	390685366	Name=TRITD1Bv1G128380.2	primconf=LC	Zinc%20finger%20MYM-type%20protein%201%20TE?
chr1B	390704661	390705002	Name=TRITD1Bv1G128390.1	primconf=LC	Retrovirus-related%20Pol%20polyprotein%20from%20transposon%20TNT%201-94%20TE
chr1B	390894365	390896253	Name=TRITD1Bv1G128400.1	primconf=HC	Metallo-beta-lactamase-like
chr1B	390894365	390897164	Name=TRITD1Bv1G128400.2	primconf=HC	Metallo-beta-lactamase-like
chr1B	390976959	390977429	Name=TRITD1Bv1G128410.1	primconf=LC	Retrovirus-related%20Pol%20polyprotein%20from%20transposon%20TNT%201-94%20TE
chr1B	390991753	390995918	Name=TRITD1Bv1G128420.1	primconf=HC	Cytochrome%20P450%20family%20protein,%20expressed
chr1B	390991753	390996569	Name=TRITD1Bv1G128420.2	primconf=HC	Cytochrome%20P450%20family%20protein,%20expressed
chr1B	390991753	390996717	Name=TRITD1Bv1G128420.3	primconf=HC	Cytochrome%20P450%20family%20protein,%20expressed
chr1B	390991753	390996815	Name=TRITD1Bv1G128420.4	primconf=HC	Cytochrome%20P450%20family%20protein,%20expressed
chr1B	390993036	390996815	Name=TRITD1Bv1G128420.5	primconf=HC	Cytochrome%20P450%20family%20protein,%20expressed
chr1B	390994537	390996619	Name=TRITD1Bv1G128420.6	primconf=HC	Cytochrome%20P450%20family%20protein,%20expressed
chr1B	391012817	391013437	Name=TRITD1Bv1G128430.1	primconf=HC	RING%2FU-box%20superfamily%20protein,%20putative
chr1B	391016160	391020462	Name=TRITD1Bv1G128440.1	primconf=HC	F-box%20and%20Leucine%20Rich%20Repeat%20domains%20containing%20protein,%20putative%20isoform%201%20TE?
chr1B	391116705	391117022	Name=TRITD1Bv1G128450.1	primconf=LC	Retrotransposon%20protein,%20putative,%20Ty3-gypsy%20subclass
chr1B	391184465	391185091	Name=TRITD1Bv1G128460.1	primconf=HC	Late%20embryogenesis%20abundant%20(LEA)%20hydroxyproline-rich%20glycoprotein%20family,%20putative
chr1B	391200373	391214889	Name=TRITD1Bv1G128470.1	primconf=HC	Silicon%20transporter
chr1B	391265486	391266037	Name=TRITD1Bv1G128480.1	primconf=LC	Retrovirus-related%20Pol%20polyprotein%20from%20transposon%20TNT%201-94
chr1B	391278883	391279179	Name=TRITD1Bv1G128490.1	primconf=LC	Retrotransposon%20protein,%20putative,%20Ty3-gypsy%20subclass
chr1B	391353347	391353874	Name=TRITD1Bv1G128500.1	primconf=LC	Retrotransposon%20protein,%20putative,%20unclassified
chr1B	391354633	391356951	Name=TRITD1Bv1G128510.1	primconf=LC	LINE-1%20reverse%20transcriptase%20like
chr1B	391362997	391364682	Name=TRITD1Bv1G128520.1	primconf=HC	Short-chain%20dehydrogenase%2Freductase%20family%20protein
chr1B	391363305	391364682	Name=TRITD1Bv1G128520.2	primconf=HC	Short-chain%20dehydrogenase%2Freductase%20family%20protein
chr1B	391363783	391364682	Name=TRITD1Bv1G128520.3	primconf=HC	Short-chain%20dehydrogenase%2Freductase%20family%20protein
chr1B	391365120	391365914	Name=TRITD1Bv1G128530.1	primconf=HC	transmembrane%20protein%20G
chr1B	391366745	391375272	Name=TRITD1Bv1G128540.1	primconf=HC	Tetratricopeptide%20repeat-containing%20protein
chr1B	391366745	391375272	Name=TRITD1Bv1G128540.2	primconf=HC	Tetratricopeptide%20repeat-containing%20protein
chr1B	391368521	391375272	Name=TRITD1Bv1G128540.3	primconf=HC	Tetratricopeptide%20repeat-containing%20protein
chr1B	391369092	391375272	Name=TRITD1Bv1G128540.4	primconf=HC	Tetratricopeptide%20repeat-containing%20protein
chr1B	391417813	391418121	Name=TRITD1Bv1G128550.1	primconf=LC	RNA%20binding%20protein%20fox-1%20homolog%203%20G
chr1B	391450251	391450547	Name=TRITD1Bv1G128560.1	primconf=LC	Transposon%20Ty3-I%20Gag-Pol%20polyprotein
chr1B	391546908	391547288	Name=TRITD1Bv1G128570.1	primconf=LC	Retrovirus-related%20Pol%20polyprotein%20from%20transposon%20TNT%201-94
chr1B	391600303	391600611	Name=TRITD1Bv1G128580.1	primconf=LC	DHHC-type%20zinc%20finger%20family%20protein%20TE?
chr1B	391629122	391630475	Name=TRITD1Bv1G128590.1	primconf=HC	U-box%20domain-containing%20family%20protein
chr1B	391888046	391888524	Name=TRITD1Bv1G128600.1	primconf=LC	hydrolases,%20acting%20on%20ester%20bond%20G
chr1B	391973471	391973869	Name=TRITD1Bv1G128610.1	primconf=LC	Transposable%20element%20protein,%20putative,%20Retrotrans_gag%20TE
chr1B	391975429	391975887	Name=TRITD1Bv1G128620.1	primconf=LC	Transposon%20Ty3-I%20Gag-Pol%20polyprotein
chr1B	392025269	392025571	Name=TRITD1Bv1G128630.1	primconf=LC	Alpha-glucosides%20permease%20MPH3%20G
chr1B	392036979	392037314	Name=TRITD1Bv1G128640.1	primconf=LC	RNA-directed%20DNA%20polymerase%20(reverse%20transcriptase)-related%20family%20protein%20TE
chr1B	392070290	392070601	Name=TRITD1Bv1G128650.1	primconf=HC	Histone%20H4
chr1B	392070290	392070601	Name=TRITD1Bv1G128650.2	primconf=HC	Histone%20H4
chr1B	392070290	392070601	Name=TRITD1Bv1G128650.3	primconf=HC	Histone%20H4
chr1B	392070290	392070601	Name=TRITD1Bv1G128650.4	primconf=HC	Histone%20H4
chr1B	392140977	392141771	Name=TRITD1Bv1G128660.1	primconf=LC	Extended%20synaptotagmin-2%20G
chr1B	392148064	392148846	Name=TRITD1Bv1G128670.1	primconf=LC	Retrovirus-related%20Pol%20polyprotein%20from%20transposon%20TNT%201-94%20TE
chr1B	392149928	392151175	Name=TRITD1Bv1G128680.1	primconf=LC	Retrovirus-related%20Pol%20polyprotein%20from%20transposon%20TNT%201-94
chr1B	392199074	392199610	Name=TRITD1Bv1G128690.1	primconf=LC	Retrotransposon%20protein,%20putative,%20unclassified%20TE
chr1B	392199074	392199726	Name=TRITD1Bv1G128690.2	primconf=LC	Retrotransposon%20protein,%20putative,%20unclassified%20TE
chr1B	392205397	392205810	Name=TRITD1Bv1G128700.1	primconf=LC	3-hydroxyacyl-[acyl-carrier-protein]%20dehydratase%20FabZ%20G
chr1B	392293885	392294286	Name=TRITD1Bv1G128710.1	primconf=LC	Retrotransposon%20protein,%20putative,%20Ty3-gypsy%20subclass
chr1B	392353514	392353870	Name=TRITD1Bv1G128720.1	primconf=LC	Hemagglutinin%20G
chr1B	392354982	392355533	Name=TRITD1Bv1G128730.1	primconf=LC	AAA-type%20ATPase%20family%20protein%20G
chr1B	392397757	392398095	Name=TRITD1Bv1G128740.1	primconf=LC	Retrotransposon%20protein,%20putative,%20unclassified
chr1B	392413708	392414142	Name=TRITD1Bv1G128750.1	primconf=LC	Retrovirus-related%20Pol%20polyprotein%20from%20transposon%20TNT%201-94
chr1B	392435008	392437201	Name=TRITD1Bv1G128760.1	primconf=HC	Dihydrolipoamide%20acetyltransferase%20component%20of%20pyruvate%20dehydrogenase%20complex
chr1B	392435269	392437201	Name=TRITD1Bv1G128760.2	primconf=HC	Dihydrolipoamide%20acetyltransferase%20component%20of%20pyruvate%20dehydrogenase%20complex%20G
chr1B	392444846	392445349	Name=TRITD1Bv1G128770.1	primconf=LC	transferring%20glycosyl%20group%20transferase%20(DUF604)
chr1B	392450473	392450880	Name=TRITD1Bv1G128780.1	primconf=LC	Pre-mRNA-splicing%20factor%203%20G
chr1B	392527981	392528286	Name=TRITD1Bv1G128790.1	primconf=LC	serine%20carboxypeptidase-like%207%20G
chr1B	392536983	392538817	Name=TRITD1Bv1G128800.1	primconf=HC	U-box%20domain-containing%20family%20protein
chr1B	392553596	392556820	Name=TRITD1Bv1G128810.2	primconf=HC	Translocase%20of%20chloroplast
chr1B	392553596	392556820	Name=TRITD1Bv1G128810.1	primconf=HC	Translocase%20of%20chloroplast%20132,%20chloroplastic
chr1B	392553714	392556820	Name=TRITD1Bv1G128810.3	primconf=HC	Translocase%20of%20chloroplast
chr1B	392604637	392605077	Name=TRITD1Bv1G128820.1	primconf=LC	Adenylosuccinate%20lyase%20G
chr1B	392608097	392608399	Name=TRITD1Bv1G128830.1	primconf=LC	Retrovirus-related%20Pol%20polyprotein%20from%20transposon%20TNT%201-94
chr1B	392658305	392658811	Name=TRITD1Bv1G128840.1	primconf=LC	Retrovirus-related%20Pol%20polyprotein%20from%20transposon%20TNT%201-94
chr1B	392678593	392678994	Name=TRITD1Bv1G128850.1	primconf=LC	Retrotransposon%20protein,%20putative,%20unclassified
chr1B	392686739	392687062	Name=TRITD1Bv1G128860.1	primconf=LC	MADS-box%20transcription%20factor%2014%20G
chr1B	392767716	392768258	Name=TRITD1Bv1G128870.1	primconf=LC	Pyruvate%20formate-lyase%201-activating%20enzyme%20G
chr1B	392771912	392772292	Name=TRITD1Bv1G128880.1	primconf=LC	Bifunctional%20purine%20biosynthesis%20protein%20PurH%20G
chr1B	392924339	392924647	Name=TRITD1Bv1G128890.1	primconf=LC	Retrovirus-related%20Pol%20polyprotein%20from%20transposon%20TNT%201-94
chr1B	392933618	392934253	Name=TRITD1Bv1G128900.1	primconf=LC	Retrovirus-related%20Pol%20polyprotein%20from%20transposon%20TNT%201-94%20TE
chr1B	392939182	392939571	Name=TRITD1Bv1G128910.1	primconf=LC	Disease%20resistance%20protein%20(TIR-NBS-LRR%20class)%20family%20G
chr1B	392968210	392971455	Name=TRITD1Bv1G128920.1	primconf=HC	Kinase%20family%20protein
chr1B	392974400	392975510	Name=TRITD1Bv1G128930.1	primconf=HC	Expansin%20protein
chr1B	393132061	393132441	Name=TRITD1Bv1G128940.1	primconf=LC	Retrotransposon%20protein,%20putative,%20Ty3-gypsy%20subclass%20TE
chr1B	393163075	393163383	Name=TRITD1Bv1G128950.1	primconf=LC	40S%20ribosomal%20protein%20S0%20G
chr1B	393165136	393165480	Name=TRITD1Bv1G128960.1	primconf=LC	Transposon%20protein,%20putative,%20CACTA,%20En%2FSpm%20sub-class
chr1B	393170930	393171235	Name=TRITD1Bv1G128970.1	primconf=LC	Retrovirus-related%20Pol%20polyprotein%20from%20transposon%20TNT%201-94
chr1B	393186006	393189759	Name=TRITD1Bv1G128980.1	primconf=HC	UDP-N-acetylmuramoyl-L-alanyl-D-glutamate--2,%206-diaminopimelate%20ligase
chr1B	393186371	393189759	Name=TRITD1Bv1G128980.2	primconf=HC	UDP-N-acetylmuramoyl-L-alanyl-D-glutamate--2,%206-diaminopimelate%20ligase
chr1B	393186927	393189759	Name=TRITD1Bv1G128980.3	primconf=HC	UDP-N-acetylmuramoyl-L-alanyl-D-glutamate--2,%206-diaminopimelate%20ligase
chr1B	393276870	393277328	Name=TRITD1Bv1G128990.1	primconf=LC	Retrotransposon%20protein,%20putative,%20Ty3-gypsy%20subclass,%20expressed
chr1B	393331713	393332228	Name=TRITD1Bv1G129000.1	primconf=LC	Retrovirus-related%20Pol%20polyprotein%20from%20transposon%20TNT%201-94
chr1B	393359011	393360617	Name=TRITD1Bv1G129010.1	primconf=HC	Branched-chain-amino-acid%20aminotransferase
chr1B	393359011	393366598	Name=TRITD1Bv1G129010.2	primconf=HC	Branched-chain-amino-acid%20aminotransferase
chr1B	393359011	393367450	Name=TRITD1Bv1G129010.3	primconf=HC	Branched-chain-amino-acid%20aminotransferase
chr1B	393359011	393368687	Name=TRITD1Bv1G129010.4	primconf=HC	Branched-chain-amino-acid%20aminotransferase
chr1B	393359346	393360793	Name=TRITD1Bv1G129010.5	primconf=HC	Branched-chain-amino-acid%20aminotransferase
chr1B	393359944	393368687	Name=TRITD1Bv1G129010.6	primconf=HC	Branched-chain-amino-acid%20aminotransferase
chr1B	393363014	393364195	Name=TRITD1Bv1G129020.1	primconf=LC	Retrovirus-related%20Pol%20polyprotein%20from%20transposon%20TNT%201-94
chr1B	393364286	393365788	Name=TRITD1Bv1G129030.1	primconf=LC	Retrovirus-related%20Pol%20polyprotein%20from%20transposon%20TNT%201-94
chr1B	393374432	393375787	Name=TRITD1Bv1G129040.1	primconf=LC	Rhamnulose-1-phosphate%20aldolase
chr1B	393378974	393382529	Name=TRITD1Bv1G129050.10	primconf=HC	Phosphatidylinositol%20N-acetyglucosaminlytransferase%20subunit%20P-like%20protein
chr1B	393378974	393382529	Name=TRITD1Bv1G129050.11	primconf=HC	Phosphatidylinositol%20N-acetyglucosaminlytransferase%20subunit%20P-like%20protein
chr1B	393378974	393382529	Name=TRITD1Bv1G129050.12	primconf=HC	Phosphatidylinositol%20N-acetyglucosaminlytransferase%20subunit%20P-like%20protein
chr1B	393378974	393382529	Name=TRITD1Bv1G129050.13	primconf=HC	Phosphatidylinositol%20N-acetyglucosaminlytransferase%20subunit%20P-like%20protein
chr1B	393378974	393382529	Name=TRITD1Bv1G129050.15	primconf=HC	Phosphatidylinositol%20N-acetyglucosaminlytransferase%20subunit%20P-like%20protein
chr1B	393378974	393382529	Name=TRITD1Bv1G129050.16	primconf=HC	Phosphatidylinositol%20N-acetyglucosaminlytransferase%20subunit%20P-like%20protein
chr1B	393378974	393381428	Name=TRITD1Bv1G129050.1	primconf=HC	Phosphatidylinositol%20N-acetyglucosaminlytransferase%20subunit%20P-like%20protein
chr1B	393378974	393381527	Name=TRITD1Bv1G129050.2	primconf=HC	Phosphatidylinositol%20N-acetyglucosaminlytransferase%20subunit%20P-like%20protein
chr1B	393378974	393381541	Name=TRITD1Bv1G129050.3	primconf=HC	Phosphatidylinositol%20N-acetyglucosaminlytransferase%20subunit%20P-like%20protein
chr1B	393378974	393381629	Name=TRITD1Bv1G129050.4	primconf=HC	Phosphatidylinositol%20N-acetyglucosaminlytransferase%20subunit%20P-like%20protein
chr1B	393378974	393381629	Name=TRITD1Bv1G129050.5	primconf=HC	Phosphatidylinositol%20N-acetyglucosaminlytransferase%20subunit%20P-like%20protein
chr1B	393378974	393381684	Name=TRITD1Bv1G129050.6	primconf=HC	Phosphatidylinositol%20N-acetyglucosaminlytransferase%20subunit%20P-like%20protein
chr1B	393378974	393381684	Name=TRITD1Bv1G129050.7	primconf=HC	Phosphatidylinositol%20N-acetyglucosaminlytransferase%20subunit%20P-like%20protein
chr1B	393378974	393382529	Name=TRITD1Bv1G129050.8	primconf=HC	Phosphatidylinositol%20N-acetyglucosaminlytransferase%20subunit%20P-like%20protein
chr1B	393378974	393382529	Name=TRITD1Bv1G129050.9	primconf=HC	Phosphatidylinositol%20N-acetyglucosaminlytransferase%20subunit%20P-like%20protein
chr1B	393378974	393382529	Name=TRITD1Bv1G129050.14	primconf=HC	TRM32-like%20protein%20(DUF3741)
chr1B	393379641	393382529	Name=TRITD1Bv1G129050.17	primconf=HC	Phosphatidylinositol%20N-acetyglucosaminlytransferase%20subunit%20P-like%20protein
chr1B	393383789	393385422	Name=TRITD1Bv1G129060.1	primconf=HC	Rop%20guanine%20nucleotide%20exchange%20factor,%20putative
chr1B	393425055	393425462	Name=TRITD1Bv1G129070.1	primconf=LC	Retrovirus-related%20Pol%20polyprotein%20from%20transposon%20TNT%201-94
chr1B	393430541	393430756	Name=TRITD1Bv1G129080.1	primconf=LC	Nod%20factor%20export%20ATP-binding%20protein%20I%20G
chr1B	393434460	393435161	Name=TRITD1Bv1G129090.1	primconf=LC	Retrovirus-related%20Pol%20polyprotein%20from%20transposon%20TNT%201-94
chr1B	393447017	393448953	Name=TRITD1Bv1G129100.2	primconf=LC	1-deoxy-D-xylulose%205-phosphate%20reductoisomerase%20G
chr1B	393447017	393448178	Name=TRITD1Bv1G129100.1	primconf=LC	NHL%20repeat-containing%20protein%202%20G
chr1B	393448911	393449772	Name=TRITD1Bv1G129100.3	primconf=LC	ubiquitin%20fusion%20degradation%201
chr1B	393449093	393449772	Name=TRITD1Bv1G129100.4	primconf=LC	ubiquitin%20fusion%20degradation%201
chr1B	393449776	393452289	Name=TRITD1Bv1G129110.2	primconf=LC	myb-like%20transcription%20factor%20family%20protein%20G
chr1B	393449776	393450321	Name=TRITD1Bv1G129110.1	primconf=LC	SWI%2FSNF%20complex%20subunit%20SMARCC1%20G
chr1B	393450432	393452289	Name=TRITD1Bv1G129110.3	primconf=LC	Flagellar%20basal%20body%20rod%20protein%20FlgB%20G
chr1B	393454693	393455546	Name=TRITD1Bv1G129120.1	primconf=LC	AAR2%20protein%20family%20G
chr1B	393455277	393456671	Name=TRITD1Bv1G129120.2	primconf=LC	DNA-directed%20RNA%20polymerase%20subunit%20beta%27%20G
chr1B	393455685	393456671	Name=TRITD1Bv1G129120.3	primconf=LC	NF-X-like%201%20G
chr1B	393468207	393468404	Name=TRITD1Bv1G129130.1	primconf=LC	Werner%20Syndrome-like%20exonuclease
chr1B	393508492	393508878	Name=TRITD1Bv1G129140.1	primconf=LC	CASC3%2FBarentsz%20eIF4AIII%20binding%20protein%20G
chr1B	393509904	393510137	Name=TRITD1Bv1G129150.1	primconf=LC	basic%20helix-loop-helix%20(bHLH)%20DNA-binding%20superfamily%20protein%20G
chr1B	393536471	393538624	Name=TRITD1Bv1G129160.1	primconf=LC	3-deoxy-manno-octulosonate%20cytidylyltransferase%20G
chr1B	393536632	393538892	Name=TRITD1Bv1G129160.2	primconf=LC	3-deoxy-manno-octulosonate%20cytidylyltransferase%20G
chr1B	393618521	393618835	Name=TRITD1Bv1G129170.1	primconf=LC	Retrovirus-related%20Pol%20polyprotein%20from%20transposon%20TNT%201-94%20TE
chr1B	393644773	393645333	Name=TRITD1Bv1G129180.1	primconf=HC	F-box%20SKIP23-like%20protein%20TE?
chr1B	393647545	393648840	Name=TRITD1Bv1G129190.1	primconf=HC	Pectin%20acetylesterase
chr1B	393647545	393649206	Name=TRITD1Bv1G129190.2	primconf=HC	Pectin%20acetylesterase
chr1B	393647545	393650411	Name=TRITD1Bv1G129190.3	primconf=HC	Pectin%20acetylesterase
chr1B	393647545	393650411	Name=TRITD1Bv1G129190.4	primconf=HC	Pectin%20acetylesterase
chr1B	393648744	393650411	Name=TRITD1Bv1G129190.5	primconf=HC	Pectin%20acetylesterase
chr1B	393648833	393650411	Name=TRITD1Bv1G129190.6	primconf=HC	Pectin%20acetylesterase
chr1B	393649048	393650411	Name=TRITD1Bv1G129190.7	primconf=HC	Pectin%20acetylesterase
chr1B	393649296	393650411	Name=TRITD1Bv1G129190.8	primconf=HC	Pectin%20acetylesterase
chr1B	393681818	393682297	Name=TRITD1Bv1G129200.1	primconf=LC	Transposable%20element%20protein,%20putative%20TE
chr1B	393690460	393690879	Name=TRITD1Bv1G129210.1	primconf=LC	Retrovirus-related%20Pol%20polyprotein%20from%20transposon%20TNT%201-94
chr1B	393690994	393691335	Name=TRITD1Bv1G129220.1	primconf=LC	Retrovirus-related%20Pol%20polyprotein%20from%20transposon%20TNT%201-94
chr1B	393730779	393733740	Name=TRITD1Bv1G129230.1	primconf=HC	DUF3527%20domain%20protein
chr1B	393731111	393733740	Name=TRITD1Bv1G129230.2	primconf=HC	DUF3527%20domain%20protein
chr1B	393731126	393732982	Name=TRITD1Bv1G129230.3	primconf=HC	DUF3527%20domain%20protein
chr1B	393731126	393733740	Name=TRITD1Bv1G129230.4	primconf=HC	DUF3527%20domain%20protein
chr1B	393814505	393815098	Name=TRITD1Bv1G129240.1	primconf=LC	E3%20ubiquitin-protein%20ligase%20SopA%20G
chr1B	393816000	393816299	Name=TRITD1Bv1G129250.1	primconf=LC	Oxysterol-binding%20protein-related%20protein%203C%20G
chr1B	393824403	393824717	Name=TRITD1Bv1G129260.1	primconf=LC	Transposon%20protein,%20putative,%20CACTA,%20En%2FSpm%20sub-class%20TE
chr1B	393849943	393850416	Name=TRITD1Bv1G129270.1	primconf=LC	Retrotransposon%20protein,%20putative,%20Ty3-gypsy%20subclass
chr1B	393850675	393851280	Name=TRITD1Bv1G129280.1	primconf=LC	Retrotransposon%20protein,%20putative,%20unclassified
chr1B	393868636	393870448	Name=TRITD1Bv1G129290.1	primconf=HC	Proline%20dehydrogenase
chr1B	393868636	393870576	Name=TRITD1Bv1G129290.2	primconf=HC	Proline%20dehydrogenase
chr1B	393868636	393870576	Name=TRITD1Bv1G129290.3	primconf=HC	Proline%20dehydrogenase
chr1B	393868636	393870576	Name=TRITD1Bv1G129290.4	primconf=HC	Proline%20dehydrogenase
chr1B	393945061	393945369	Name=TRITD1Bv1G129300.1	primconf=LC	ATP-dependent%20helicase%2Fdeoxyribonuclease%20subunit%20B%20TE?
chr1B	393950983	393951348	Name=TRITD1Bv1G129310.1	primconf=LC	Protein%20transport%20protein%20SEC24%20G
chr1B	393957239	393957547	Name=TRITD1Bv1G129320.1	primconf=LC	Retrovirus-related%20Pol%20polyprotein%20from%20transposon%2017.6%20TE
chr1B	394041345	394041653	Name=TRITD1Bv1G129330.1	primconf=LC	Retrotransposon%20protein,%20putative,%20unclassified
chr1B	394127204	394127713	Name=TRITD1Bv1G129340.1	primconf=LC	Retrovirus-related%20Pol%20polyprotein%20from%20transposon%20TNT%201-94
chr1B	394378624	394379337	Name=TRITD1Bv1G129350.1	primconf=LC	Transposon%20protein,%20putative,%20Pong%20sub-class
chr1B	394391427	394393223	Name=TRITD1Bv1G129360.1	primconf=LC	BED%20zinc%20finger,hAT%20family%20dimerization%20domain
chr1B	394391427	394393359	Name=TRITD1Bv1G129360.2	primconf=LC	BED%20zinc%20finger,hAT%20family%20dimerization%20domain,%20putative
chr1B	394391440	394391730	Name=TRITD1Bv1G129360.3	primconf=LC	Heavy%20metal%20transport%2Fdetoxification%20superfamily%20protein%20G
chr1B	394391440	394391730	Name=TRITD1Bv1G129360.4	primconf=LC	Heavy%20metal%20transport%2Fdetoxification%20superfamily%20protein%20G
chr1B	394391853	394393359	Name=TRITD1Bv1G129360.5	primconf=LC	BED%20zinc%20finger,hAT%20family%20dimerization%20domain,%20putative
chr1B	394392123	394393359	Name=TRITD1Bv1G129360.6	primconf=LC	BED%20zinc%20finger,hAT%20family%20dimerization%20domain,%20putative
chr1B	394392240	394392703	Name=TRITD1Bv1G129360.7	primconf=LC	Zinc%20finger%20BED%20domain-containing%20protein%20DAYSLEEPER
chr1B	394494900	394496556	Name=TRITD1Bv1G129370.1	primconf=HC	Scarecrow%20transcription%20factor%20family%20protein
chr1B	394494900	394496774	Name=TRITD1Bv1G129370.2	primconf=HC	Scarecrow%20transcription%20factor%20family%20protein
chr1B	394494900	394496774	Name=TRITD1Bv1G129370.3	primconf=HC	Scarecrow%20transcription%20factor%20family%20protein
chr1B	394578371	394578703	Name=TRITD1Bv1G129380.1	primconf=LC	Transposon%20Ty3-I%20Gag-Pol%20polyprotein
chr1B	394604835	394605371	Name=TRITD1Bv1G129390.1	primconf=LC	Retrotransposon%20protein,%20putative,%20unclassified
chr1B	394642152	394649905	Name=TRITD1Bv1G129400.2	primconf=HC	Myosin-H%20heavy%20chain%20G
chr1B	394642152	394652550	Name=TRITD1Bv1G129400.3	primconf=HC	Myosin-H%20heavy%20chain%20G
chr1B	394642152	394652550	Name=TRITD1Bv1G129400.4	primconf=HC	Myosin-H%20heavy%20chain%20G
chr1B	394642152	394642861	Name=TRITD1Bv1G129400.1	primconf=HC	myosin-H%20heavy%20protein%20G
chr1B	394653838	394659345	Name=TRITD1Bv1G129410.1	primconf=HC	NADH%20dehydrogenase%201%20beta%20subcomplex%20subunit%208%20G
chr1B	394660052	394660387	Name=TRITD1Bv1G129420.1	primconf=LC	Zinc%20finger%20C-x8-C-x5-C-x3-H%20type%20family%20protein%20TE?
chr1B	394713852	394714163	Name=TRITD1Bv1G129430.1	primconf=LC	Retrovirus-related%20Pol%20polyprotein%20from%20transposon%20TNT%201-94%20TE
chr1B	394750194	394750493	Name=TRITD1Bv1G129440.1	primconf=LC	Transposable%20element%20protein,%20putative%20TE
chr1B	394783360	394783794	Name=TRITD1Bv1G129450.1	primconf=HC	Cortical%20cell-delineating%20protein
chr1B	394818785	394819159	Name=TRITD1Bv1G129460.1	primconf=LC	FER-like%20regulator%20of%20iron%20uptake%20G
chr1B	395010353	395010784	Name=TRITD1Bv1G129470.1	primconf=HC	Cortical%20cell-delineating%20protein
chr1B	395010356	395057539	Name=TRITD1Bv1G129480.1	primconf=LC	Protein-tyrosine%20phosphatase-like,%20PTPLA%20G
chr1B	395010356	395057539	Name=TRITD1Bv1G129480.2	primconf=LC	Protein-tyrosine%20phosphatase-like,%20PTPLA%20G
chr1B	395068749	395069105	Name=TRITD1Bv1G129490.1	primconf=HC	Bifunctional%20inhibitor%2Flipid-transfer%20protein%2Fseed%20storage%202S%20albumin%20superfamily%20protein
chr1B	395084886	395086038	Name=TRITD1Bv1G129500.1	primconf=HC	14%20kDa%20proline-rich%20protein%20DC2.15
chr1B	395115215	395120461	Name=TRITD1Bv1G129510.1	primconf=HC	Altered%20inheritance%20of%20mitochondria%20protein%2032
chr1B	395115215	395121063	Name=TRITD1Bv1G129510.2	primconf=HC	Altered%20inheritance%20of%20mitochondria%20protein%2032
chr1B	395115215	395124651	Name=TRITD1Bv1G129510.3	primconf=HC	Altered%20inheritance%20of%20mitochondria%20protein%2032
chr1B	395142443	395143036	Name=TRITD1Bv1G129520.1	primconf=LC	Retrovirus-related%20Pol%20polyprotein%20from%20transposon%20TNT%201-94%20TE
chr1B	395144193	395144951	Name=TRITD1Bv1G129530.1	primconf=LC	Retrovirus-related%20Pol%20polyprotein%20from%20transposon%20TNT%201-94
chr1B	395157562	395158509	Name=TRITD1Bv1G129540.1	primconf=HC	3-hydroxyisobutyryl-CoA%20hydrolase-like%20protein
chr1B	395157562	395162080	Name=TRITD1Bv1G129540.2	primconf=HC	3-hydroxyisobutyryl-CoA%20hydrolase-like%20protein
chr1B	395157562	395162359	Name=TRITD1Bv1G129540.3	primconf=HC	3-hydroxyisobutyryl-CoA%20hydrolase-like%20protein
chr1B	395157562	395163034	Name=TRITD1Bv1G129540.4	primconf=HC	3-hydroxyisobutyryl-CoA%20hydrolase-like%20protein
chr1B	395157562	395163034	Name=TRITD1Bv1G129540.5	primconf=HC	3-hydroxyisobutyryl-CoA%20hydrolase-like%20protein
chr1B	395157639	395163034	Name=TRITD1Bv1G129540.6	primconf=HC	3-hydroxyisobutyryl-CoA%20hydrolase-like%20protein
chr1B	395157698	395158509	Name=TRITD1Bv1G129540.7	primconf=HC	3-hydroxyisobutyryl-CoA%20hydrolase-like%20protein
chr1B	395158336	395162080	Name=TRITD1Bv1G129540.8	primconf=HC	Fatty%20acid%20oxidation%20complex%20subunit%20alpha
chr1B	395160599	395163034	Name=TRITD1Bv1G129540.9	primconf=HC	Fatty%20acid%20oxidation%20complex%20subunit%20alpha
chr1B	395162455	395163034	Name=TRITD1Bv1G129540.10	primconf=HC	3-hydroxyisobutyryl-CoA%20hydrolase-like%20protein%20G
chr1B	395164905	395167082	Name=TRITD1Bv1G129550.1	primconf=HC	Trehalose%206-phosphate%20phosphatase
chr1B	395165481	395166927	Name=TRITD1Bv1G129550.2	primconf=HC	Trehalose%206-phosphate%20phosphatase
chr1B	395165797	395166927	Name=TRITD1Bv1G129550.3	primconf=HC	Trehalose%206-phosphate%20phosphatase
chr1B	395166634	395166927	Name=TRITD1Bv1G129550.4	primconf=HC	Trehalose%206-phosphate%20phosphatase%20G
chr1B	395193841	395194224	Name=TRITD1Bv1G129560.1	primconf=LC	Retrotransposon%20protein,%20putative,%20unclassified
chr1B	395222136	395222585	Name=TRITD1Bv1G129570.1	primconf=LC	Retrovirus-related%20Pol%20polyprotein%20from%20transposon%20TNT%201-94
chr1B	395313653	395314048	Name=TRITD1Bv1G129580.1	primconf=LC	Retrotransposon%20protein,%20putative,%20unclassified%20TE
chr1B	395314073	395314372	Name=TRITD1Bv1G129590.1	primconf=LC	Retrotransposon%20protein,%20putative,%20unclassified
chr1B	395315959	395316393	Name=TRITD1Bv1G129600.1	primconf=LC	Retrotransposon%20protein,%20putative,%20Ty3-gypsy%20subclass
chr1B	395316348	395316710	Name=TRITD1Bv1G129600.2	primconf=LC	Retrotransposon%20protein,%20putative,%20unclassified
chr1B	395398894	395399193	Name=TRITD1Bv1G129610.1	primconf=LC	Pol%20polyprotein%20TE
chr1B	395400733	395401155	Name=TRITD1Bv1G129620.1	primconf=LC	Retrovirus-related%20Pol%20polyprotein%20from%20transposon%20297%20family
chr1B	395537779	395538114	Name=TRITD1Bv1G129630.1	primconf=LC	Regulator%20of%20telomere%20elongation%20helicase%201%20homolog%20TE?
chr1B	395541657	395542658	Name=TRITD1Bv1G129640.1	primconf=LC	Retrotransposon%20protein,%20putative,%20Ty1-copia%20subclass%20TE
chr1B	395547482	395550367	Name=TRITD1Bv1G129650.1	primconf=LC	Retrovirus-related%20Pol%20polyprotein%20from%20transposon%20TNT%201-94
chr1B	395550614	395550985	Name=TRITD1Bv1G129660.1	primconf=LC	Ankyrin%20repeat%20domain-containing%20protein%2054%20G
chr1B	395550982	395551734	Name=TRITD1Bv1G129660.2	primconf=LC	Disease%20resistance%20protein%20RPM1%20G
chr1B	395551765	395552277	Name=TRITD1Bv1G129670.1	primconf=LC	Retrovirus-related%20Pol%20polyprotein%20from%20transposon%20TNT%201-94%20TE
chr1B	395554076	395554378	Name=TRITD1Bv1G129680.1	primconf=LC	DNA%20ligase%20G
chr1B	395555471	395555977	Name=TRITD1Bv1G129690.1	primconf=LC	Retrotransposon%20protein,%20putative,%20Ty3-gypsy%20subclass
chr1B	395556005	395556364	Name=TRITD1Bv1G129700.1	primconf=LC	Retrotransposon%20protein,%20putative,%20Ty3-gypsy%20subclass%20TE
chr1B	395557508	395557966	Name=TRITD1Bv1G129710.1	primconf=LC	D-aminoacyl-tRNA%20deacylase%20G
chr1B	395683239	395683697	Name=TRITD1Bv1G129720.1	primconf=LC	Retrotransposon%20protein,%20putative,%20unclassified%20TE
chr1B	395733471	395733812	Name=TRITD1Bv1G129730.1	primconf=LC	Retrovirus-related%20Pol%20polyprotein%20from%20transposon%20TNT%201-94
chr1B	395757558	395757866	Name=TRITD1Bv1G129740.1	primconf=LC	MSCS-like%202%20G
chr1B	395780585	395781958	Name=TRITD1Bv1G129750.1	primconf=LC	Xyloglucan%20galactosyltransferase%20KATAMARI1
chr1B	395963323	395963994	Name=TRITD1Bv1G129760.1	primconf=LC	Retrovirus-related%20Pol%20polyprotein%20from%20transposon%20opus%20TE
chr1B	396004876	396005262	Name=TRITD1Bv1G129770.1	primconf=LC	Retrotransposon%20protein,%20putative,%20Ty3-gypsy%20subclass
chr1B	396077521	396077853	Name=TRITD1Bv1G129780.1	primconf=LC	Aspartyl%2Fglutamyl-tRNA(Asn%2FGln)%20amidotransferase%20subunit%20B%20G
chr1B	396150533	396151009	Name=TRITD1Bv1G129790.1	primconf=LC	Retrotransposon%20protein,%20putative,%20unclassified
chr1B	396158167	396159159	Name=TRITD1Bv1G129800.1	primconf=HC	Flavin-containing%20monooxygenase
chr1B	396158167	396161363	Name=TRITD1Bv1G129800.2	primconf=HC	Flavin-containing%20monooxygenase
chr1B	396158167	396162232	Name=TRITD1Bv1G129800.3	primconf=HC	Flavin-containing%20monooxygenase
chr1B	396158167	396162232	Name=TRITD1Bv1G129800.4	primconf=HC	Flavin-containing%20monooxygenase
chr1B	396158167	396162232	Name=TRITD1Bv1G129800.5	primconf=HC	Flavin-containing%20monooxygenase
chr1B	396159144	396162100	Name=TRITD1Bv1G129800.6	primconf=HC	Flavin-containing%20monooxygenase
chr1B	396161161	396162100	Name=TRITD1Bv1G129800.7	primconf=HC	Flavin-containing%20monooxygenase
chr1B	396191447	396192232	Name=TRITD1Bv1G129810.1	primconf=LC	Ferritin%2Fribonucleotide%20reductase-like%20family%20protein%20G
chr1B	396198234	396198704	Name=TRITD1Bv1G129820.1	primconf=LC	RNA-directed%20DNA%20polymerase%20(reverse%20transcriptase)-related%20family%20protein
chr1B	396213217	396213591	Name=TRITD1Bv1G129830.1	primconf=LC	Retrotransposon%20protein,%20putative,%20Ty3-gypsy%20subclass
chr1B	396254754	396255113	Name=TRITD1Bv1G129840.1	primconf=LC	Reverse%20transcriptase
chr1B	396255679	396256035	Name=TRITD1Bv1G129850.1	primconf=LC	Retrovirus-related%20Pol%20polyprotein%20from%20transposon%20TNT%201-94%20TE
chr1B	396260759	396261640	Name=TRITD1Bv1G129860.1	primconf=HC	C2H2-like%20zinc%20finger%20protein%20TE?
chr1B	396282827	396283129	Name=TRITD1Bv1G129870.1	primconf=LC	Retrovirus-related%20Pol%20polyprotein%20from%20transposon%20TNT%201-94%20TE
chr1B	396283726	396284046	Name=TRITD1Bv1G129880.1	primconf=LC	Retrovirus-related%20Pol%20polyprotein%20from%20transposon%20TNT%201-94%20TE
chr1B	396326151	396326501	Name=TRITD1Bv1G129890.1	primconf=LC	Gag%20polyprotein
chr1B	396357384	396357776	Name=TRITD1Bv1G129900.1	primconf=LC	Retrovirus-related%20Pol%20polyprotein%20LINE-1%20TE
chr1B	396357777	396358088	Name=TRITD1Bv1G129910.1	primconf=LC	50S%20ribosomal%20protein%20L11-1%20G
chr1B	396424922	396425290	Name=TRITD1Bv1G129920.1	primconf=LC	Retrovirus-related%20Pol%20polyprotein%20from%20transposon%20TNT%201-94
chr1B	396437179	396437523	Name=TRITD1Bv1G129930.1	primconf=LC	Translation%20initiation%20factor%201A%20G
chr1B	396504248	396510153	Name=TRITD1Bv1G129940.1	primconf=HC	Oxysterol-binding%20protein,%20expressed
chr1B	396504248	396510153	Name=TRITD1Bv1G129940.2	primconf=HC	Oxysterol-binding%20protein,%20expressed
chr1B	396504248	396510202	Name=TRITD1Bv1G129940.3	primconf=HC	Oxysterol-binding%20protein,%20expressed
chr1B	396505429	396510153	Name=TRITD1Bv1G129940.4	primconf=HC	Oxysterol-binding%20protein,%20expressed
chr1B	396507564	396508816	Name=TRITD1Bv1G129940.5	primconf=HC	Oxysterol-binding%20protein,%20expressed
chr1B	396508622	396509383	Name=TRITD1Bv1G129940.6	primconf=HC	Oxysterol-binding%20protein,%20expressed
chr1B	396512467	396513516	Name=TRITD1Bv1G129950.1	primconf=LC	LINE-1%20reverse%20transcriptase%20like
chr1B	396513504	396513719	Name=TRITD1Bv1G129950.2	primconf=LC	Transposon%20TX1%20uncharacterized%20TE
chr1B	396518963	396519298	Name=TRITD1Bv1G129960.1	primconf=LC	2,3-bisphosphoglycerate-dependent%20phosphoglycerate%20mutase%20G
chr1B	396560289	396560711	Name=TRITD1Bv1G129970.1	primconf=LC	Retrovirus-related%20Pol%20polyprotein%20from%20transposon%20TNT%201-94
chr1B	396561218	396561544	Name=TRITD1Bv1G129980.1	primconf=LC	Retrovirus-related%20Pol%20polyprotein%20from%20transposon%20TNT%201-94
chr1B	396613676	396614095	Name=TRITD1Bv1G129990.1	primconf=LC	Transposon%20protein,%20putative,%20CACTA,%20En%2FSpm%20sub-class
chr1B	396615753	396616133	Name=TRITD1Bv1G130000.1	primconf=LC	Transposon%20protein,%20putative,%20CACTA,%20En%2FSpm%20sub-class%20TE
chr1B	396624647	396625123	Name=TRITD1Bv1G130010.1	primconf=LC	Cytoplasmic%20envelopment%20protein%202%20G
chr1B	396645608	396646636	Name=TRITD1Bv1G130020.1	primconf=HC	Nitrate%20transporter%201.1
chr1B	396645608	396648218	Name=TRITD1Bv1G130020.2	primconf=HC	Nitrate%20transporter%201.1
chr1B	396646046	396648105	Name=TRITD1Bv1G130020.3	primconf=HC	Nitrate%20transporter%201.1
chr1B	396646280	396648105	Name=TRITD1Bv1G130020.4	primconf=HC	Nitrate%20transporter%201.1
chr1B	396665258	396665599	Name=TRITD1Bv1G130030.1	primconf=LC	Retrovirus-related%20Pol%20polyprotein%20from%20transposon%20TNT%201-94%20TE
chr1B	396665687	396666031	Name=TRITD1Bv1G130040.1	primconf=LC	Gag-pol%20polyprotein
chr1B	396682531	396686073	Name=TRITD1Bv1G130050.1	primconf=HC	Nitrate%20transporter%201.1
chr1B	396682531	396686611	Name=TRITD1Bv1G130050.2	primconf=HC	Nitrate%20transporter%201.1
chr1B	396685483	396685839	Name=TRITD1Bv1G130050.3	primconf=HC	Protein%20NRT1%2F%20PTR%20FAMILY%201.1
chr1B	396723877	396725060	Name=TRITD1Bv1G130060.1	primconf=LC	Major%20Facilitator%20Superfamily%20with%20SPX%20(SYG1%2FPho81%2FXPR1)%20domain-containing%20protein%20G
chr1B	396733674	396734099	Name=TRITD1Bv1G130070.1	primconf=LC	U-box%20domain-containing%20protein%2052%20G
chr1B	396857557	396858120	Name=TRITD1Bv1G130080.1	primconf=LC	Gag-Pol%20polyprotein
chr1B	396858322	396858846	Name=TRITD1Bv1G130090.1	primconf=LC	Retrovirus-related%20Pol%20polyprotein%20from%20transposon%20TNT%201-94
chr1B	396902051	396902626	Name=TRITD1Bv1G130100.1	primconf=LC	Retrovirus-related%20Pol%20polyprotein%20from%20transposon%20TNT%201-94
chr1B	396902705	396903112	Name=TRITD1Bv1G130110.1	primconf=LC	Retrovirus-related%20Pol%20polyprotein%20from%20transposon%20TNT%201-94
chr1B	396914040	396914558	Name=TRITD1Bv1G130120.1	primconf=LC	Retrotransposon%20protein,%20putative,%20unclassified
chr1B	396961888	396962196	Name=TRITD1Bv1G130130.1	primconf=LC	40S%20ribosomal%20protein%20S0%20G
chr1B	396975460	396975765	Name=TRITD1Bv1G130140.1	primconf=LC	Thiosulfate%20sulfurtransferase%2Frhodanese-like%20domain-containing%20protein%202%20G
chr1B	396982472	396989764	Name=TRITD1Bv1G130150.1	primconf=LC	Retrovirus-related%20Pol%20polyprotein%20from%20transposon%20TNT%201-94%20TE
chr1B	397030533	397030946	Name=TRITD1Bv1G130160.1	primconf=LC	Transposable%20element%20protein,%20putative,%20Retrotrans_gag%20TE
chr1B	397071484	397071807	Name=TRITD1Bv1G130170.1	primconf=LC	Retrotransposon%20protein,%20putative,%20Ty3-gypsy%20subclass
chr1B	397079756	397080328	Name=TRITD1Bv1G130180.1	primconf=LC	Myosin%20phosphatase%20Rho-interacting%20protein%20G
chr1B	397090016	397091275	Name=TRITD1Bv1G130190.1	primconf=LC	14%20kDa%20proline-rich%20protein%20DC2.15
chr1B	397090016	397091281	Name=TRITD1Bv1G130190.2	primconf=LC	14%20kDa%20proline-rich%20protein%20DC2.15
chr1B	397125119	397125430	Name=TRITD1Bv1G130200.1	primconf=LC	Retrovirus-related%20Pol%20polyprotein%20from%20transposon%20TNT%201-94
chr1B	397246414	397246794	Name=TRITD1Bv1G130210.1	primconf=LC	Transposable%20element%20protein,%20putative,%20Retrotrans_gag%20TE
chr1B	397266518	397266943	Name=TRITD1Bv1G130220.1	primconf=LC	Antitoxin%20VapB1%20G
chr1B	397385475	397385837	Name=TRITD1Bv1G130230.1	primconf=LC	Retrovirus-related%20Pol%20polyprotein%20from%20transposon%20TNT%201-94
chr1B	397393067	397393408	Name=TRITD1Bv1G130240.1	primconf=LC	Retrotransposon%20protein,%20putative,%20Ty3-gypsy%20subclass%20TE
chr1B	397395160	397395747	Name=TRITD1Bv1G130250.1	primconf=LC	bacterial%20trigger%20factor%20G
chr1B	397444339	397445190	Name=TRITD1Bv1G130260.1	primconf=LC	Transposon%20protein,%20putative,%20CACTA,%20En%2FSpm%20sub-class%20TE
chr1B	397444569	397445190	Name=TRITD1Bv1G130260.2	primconf=LC	Transcription%20factor%20jumonji%20(jmj)%20family%20protein%20%2F%20zinc%20finger%20(C5HC2%20type)%20family%20protein%20TE?
chr1B	397444705	397445190	Name=TRITD1Bv1G130260.3	primconf=LC	Transposon%20protein,%20putative,%20CACTA,%20En%2FSpm%20sub-class%20TE
chr1B	397444719	397445190	Name=TRITD1Bv1G130260.4	primconf=LC	Transcription%20factor%20jumonji%20(jmj)%20family%20protein%20%2F%20zinc%20finger%20(C5HC2%20type)%20family%20protein%20TE?
chr1B	397445608	397446045	Name=TRITD1Bv1G130270.1	primconf=LC	Protein%20FAR1-RELATED%20SEQUENCE%205
chr1B	397445608	397446045	Name=TRITD1Bv1G130270.2	primconf=LC	Protein%20FAR1-RELATED%20SEQUENCE%205
chr1B	397445608	397446045	Name=TRITD1Bv1G130270.3	primconf=LC	Protein%20FAR1-RELATED%20SEQUENCE%205
chr1B	397449988	397451642	Name=TRITD1Bv1G130280.1	primconf=HC	QWRF%20motif%20protein%20(DUF566)
chr1B	397450245	397451528	Name=TRITD1Bv1G130280.2	primconf=HC	QWRF%20motif%20protein%20(DUF566)
chr1B	397460255	397460563	Name=TRITD1Bv1G130290.1	primconf=LC	Retrovirus-related%20Pol%20polyprotein%20from%20transposon%20TNT%201-94
chr1B	397489808	397490311	Name=TRITD1Bv1G130300.1	primconf=LC	Retrovirus-related%20Pol%20polyprotein%20from%20transposon%20TNT%201-94
chr1B	397490618	397490986	Name=TRITD1Bv1G130310.1	primconf=LC	Retrovirus-related%20Pol%20polyprotein%20from%20transposon%20TNT%201-94%20TE
chr1B	397508317	397508712	Name=TRITD1Bv1G130320.1	primconf=LC	50S%20ribosomal%20protein%20L11%20G
chr1B	397509461	397509784	Name=TRITD1Bv1G130330.1	primconf=LC	Regulator%20of%20Vps4%20activity%20in%20the%20MVB%20pathway%20protein%20G
chr1B	397523097	397523558	Name=TRITD1Bv1G130340.1	primconf=LC	Retrovirus-related%20Pol%20polyprotein%20from%20transposon%20TNT%201-94
chr1B	397535915	397536241	Name=TRITD1Bv1G130350.1	primconf=LC	Retrotransposon%20protein,%20putative,%20Ty1-copia%20subclass
chr1B	397543511	397544368	Name=TRITD1Bv1G130360.1	primconf=LC	Retrovirus-related%20Pol%20polyprotein%20from%20transposon%20TNT%201-94
chr1B	397555083	397555634	Name=TRITD1Bv1G130370.1	primconf=LC	Retrotransposon%20protein,%20putative,%20Ty3-gypsy%20subclass
chr1B	397602488	397602814	Name=TRITD1Bv1G130380.1	primconf=LC	Retrovirus-related%20Pol%20polyprotein%20from%20transposon%20TNT%201-94
chr1B	397607428	397607736	Name=TRITD1Bv1G130390.1	primconf=LC	Retrovirus-related%20Pol%20polyprotein%20from%20transposon%20TNT%201-94%20TE
chr1B	397650314	397650613	Name=TRITD1Bv1G130400.1	primconf=LC	Retrovirus-related%20Pol%20polyprotein%20from%20transposon%20TNT%201-94
chr1B	397681558	397684522	Name=TRITD1Bv1G130410.1	primconf=HC	Hexosyltransferase
chr1B	397681726	397683748	Name=TRITD1Bv1G130410.2	primconf=HC	Hexosyltransferase
chr1B	397682559	397683125	Name=TRITD1Bv1G130420.1	primconf=LC	Segregation%20and%20condensation%20protein%20B%20G
chr1B	397682634	397684522	Name=TRITD1Bv1G130410.3	primconf=HC	Hexosyltransferase
chr1B	397685154	397686391	Name=TRITD1Bv1G130430.1	primconf=HC	Holliday%20junction%20resolvase
chr1B	397759471	397759854	Name=TRITD1Bv1G130440.1	primconf=LC	alpha-xylosidase%201%20G
chr1B	397783352	397783738	Name=TRITD1Bv1G130450.1	primconf=LC	Glucan%20endo-1,3-beta-glucosidase
chr1B	397797325	397797792	Name=TRITD1Bv1G130460.1	primconf=LC	Transposable%20element%20protein,%20putative,%20Retrotrans_gag
chr1B	397975967	397976575	Name=TRITD1Bv1G130470.1	primconf=LC	Leucine--tRNA%20ligase,%20cytoplasmic%20G
chr1B	398051360	398052385	Name=TRITD1Bv1G130480.1	primconf=HC	Zinc%20finger%20family%20protein
chr1B	398099757	398100203	Name=TRITD1Bv1G130490.1	primconf=LC	Retrovirus-related%20Pol%20polyprotein%20from%20transposon%20TNT%201-94
chr1B	398101287	398102345	Name=TRITD1Bv1G130500.1	primconf=LC	Retrovirus-related%20Pol%20polyprotein%20from%20transposon%20TNT%201-94
chr1B	398102796	398103446	Name=TRITD1Bv1G130510.1	primconf=LC	Retrovirus-related%20Pol%20polyprotein%20from%20transposon%20TNT%201-94%20TE
chr1B	398150230	398150577	Name=TRITD1Bv1G130520.1	primconf=LC	NHL%20domain-containing%20protein%20G
chr1B	398203198	398203527	Name=TRITD1Bv1G130530.1	primconf=LC	kinase%20with%20adenine%20nucleotide%20alpha%20hydrolases-like%20domain-containing%20protein%20G
chr1B	398205076	398205789	Name=TRITD1Bv1G130540.1	primconf=LC	Retrovirus-related%20Pol%20polyprotein%20from%20transposon%20TNT%201-94
chr1B	398205777	398206073	Name=TRITD1Bv1G130540.2	primconf=LC	Retrovirus-related%20Pol%20polyprotein%20from%20transposon%20TNT%201-94%20TE
chr1B	398207013	398207408	Name=TRITD1Bv1G130550.1	primconf=LC	Retrovirus-related%20Pol%20polyprotein%20from%20transposon%20TNT%201-94
chr1B	398321596	398324367	Name=TRITD1Bv1G130560.1	primconf=HC	AP-3%20complex%20subunit%20delta
chr1B	398322466	398324367	Name=TRITD1Bv1G130560.2	primconf=HC	AP-3%20complex%20subunit%20delta
chr1B	398324759	398325130	Name=TRITD1Bv1G130570.1	primconf=LC	Maturase%20K%20G
chr1B	398340947	398341465	Name=TRITD1Bv1G130580.1	primconf=LC	Transposon%20Ty3-I%20Gag-Pol%20polyprotein
chr1B	398418248	398418577	Name=TRITD1Bv1G130590.1	primconf=LC	Serine%2Fthreonine%20transporter%20SstT%20G
chr1B	398429622	398430146	Name=TRITD1Bv1G130600.1	primconf=LC	Retrotransposon%20protein,%20putative,%20Ty3-gypsy%20subclass%20TE
chr1B	398461073	398461465	Name=TRITD1Bv1G130610.1	primconf=LC	Retrovirus-related%20Pol%20polyprotein%20from%20transposon%20TNT%201-94%20TE
chr1B	398532623	398533066	Name=TRITD1Bv1G130620.1	primconf=LC	Myb%2FSANT-like%20DNA-binding%20domain%20protein%20G
chr1B	398533217	398533630	Name=TRITD1Bv1G130630.1	primconf=LC	Transposon%20protein,%20putative,%20CACTA,%20En%2FSpm%20sub-class%20TE
chr1B	398568585	398568941	Name=TRITD1Bv1G130640.1	primconf=LC	Cathelicidin%20antimicrobial%20peptide%20G
chr1B	398583879	398584310	Name=TRITD1Bv1G130650.1	primconf=LC	Retrovirus-related%20Pol%20polyprotein%20from%20transposon%20TNT%201-94
chr1B	398645611	398646387	Name=TRITD1Bv1G130660.1	primconf=LC	Retrovirus-related%20Pol%20polyprotein%20from%20transposon%20TNT%201-94%20TE
chr1B	398680857	398682091	Name=TRITD1Bv1G130670.1	primconf=HC	Expansin%20protein
chr1B	398681045	398681860	Name=TRITD1Bv1G130670.2	primconf=HC	Expansin%20protein
chr1B	398681045	398682091	Name=TRITD1Bv1G130670.3	primconf=HC	Expansin%20protein
chr1B	398681577	398682091	Name=TRITD1Bv1G130670.4	primconf=HC	Expansin%20protein
chr1B	398682652	398682966	Name=TRITD1Bv1G130680.1	primconf=LC	RING%2FU-box%20superfamily%20protein%20G
chr1B	398809728	398810225	Name=TRITD1Bv1G130690.1	primconf=LC	Retrovirus-related%20Pol%20polyprotein%20from%20transposon%20TNT%201-94%20TE
chr1B	398840369	398841514	Name=TRITD1Bv1G130700.1	primconf=HC	Expansin%20protein
chr1B	398840369	398841514	Name=TRITD1Bv1G130700.2	primconf=HC	Expansin%20protein
chr1B	398879259	398880500	Name=TRITD1Bv1G130710.1	primconf=HC	Expansin%20protein
chr1B	398893177	398893590	Name=TRITD1Bv1G130720.1	primconf=LC	Reverse%20transcriptase
chr1B	398963327	398963800	Name=TRITD1Bv1G130730.1	primconf=LC	Potassium%20voltage-gated%20channel%20subfamily%20V%20member%201%20G
chr1B	398963773	398964090	Name=TRITD1Bv1G130730.2	primconf=LC	DNA-directed%20RNA%20polymerase%20subunit%20beta%27%20G
chr1B	399024807	399025427	Name=TRITD1Bv1G130740.1	primconf=LC	Retrovirus-related%20Pol%20polyprotein%20from%20transposon%2017.6
chr1B	399057398	399058719	Name=TRITD1Bv1G130750.1	primconf=HC	Expansin%20protein
chr1B	399057398	399058719	Name=TRITD1Bv1G130750.2	primconf=HC	Expansin%20protein
chr1B	399085499	399085918	Name=TRITD1Bv1G130760.1	primconf=LC	Retrotransposon%20gag%20protein,%20putative
chr1B	399093689	399095656	Name=TRITD1Bv1G130770.1	primconf=LC	Retrovirus-related%20Pol%20polyprotein%20LINE-1
chr1B	399095728	399096156	Name=TRITD1Bv1G130780.1	primconf=LC	Craniofacial%20development%20protein%202
chr1B	399096172	399096810	Name=TRITD1Bv1G130790.1	primconf=LC	DNA-(apurinic%20or%20apyrimidinic%20site)%20lyase
chr1B	399097826	399098215	Name=TRITD1Bv1G130800.1	primconf=LC	RING%2FU-box%20superfamily%20protein%20G
chr1B	399104733	399105314	Name=TRITD1Bv1G130810.1	primconf=LC	P-loop%20containing%20nucleoside%20triphosphate%20hydrolases%20superfamily%20protein%20G
chr1B	399107478	399107921	Name=TRITD1Bv1G130820.1	primconf=LC	Oxysterol-binding%20protein-related%20protein%209%20G
chr1B	399110875	399111273	Name=TRITD1Bv1G130830.1	primconf=LC	ATP%20synthase%20subunit%20b%201%20G
chr1B	399158293	399158808	Name=TRITD1Bv1G130840.1	primconf=LC	RNA-directed%20DNA%20polymerase%20(reverse%20transcriptase)-related%20family%20protein
chr1B	399173030	399173488	Name=TRITD1Bv1G130850.1	primconf=LC	NADPH-dependent%207-cyano-7-deazaguanine%20reductase%20G
chr1B	399192335	399192667	Name=TRITD1Bv1G130860.1	primconf=LC	Transposable%20element%20protein,%20putative%20TE
chr1B	399257171	399258925	Name=TRITD1Bv1G130870.1	primconf=HC	Expansin%20protein
chr1B	399257171	399258925	Name=TRITD1Bv1G130870.2	primconf=HC	Expansin%20protein
chr1B	554341414	554353618	Name=TRITD1Bv1G179280.21	primconf=HC	Acylamino-acid-releasing%20enzyme
chr1B	554341414	554353618	Name=TRITD1Bv1G179280.22	primconf=HC	Acylamino-acid-releasing%20enzyme
chr1B	554341414	554353618	Name=TRITD1Bv1G179280.24	primconf=HC	Acylamino-acid-releasing%20enzyme
chr1B	554341414	554353618	Name=TRITD1Bv1G179280.23	primconf=HC	Acylamino-acid-releasing%20enzyme%20G
chr1B	554345392	554346789	Name=TRITD1Bv1G179290.1	primconf=LC	Retrovirus-related%20Pol%20polyprotein%20from%20transposon%20TNT%201-94
chr1B	554346770	554349562	Name=TRITD1Bv1G179290.2	primconf=LC	Pol%20polyprotein
chr1B	554347408	554347899	Name=TRITD1Bv1G179290.3	primconf=LC	Retrovirus-related%20Pol%20polyprotein%20from%20transposon%20TNT%201-94%20TE
chr1B	554347409	554349358	Name=TRITD1Bv1G179290.4	primconf=LC	Retrovirus-related%20Pol%20polyprotein%20from%20transposon%20TNT%201-94
chr1B	554348172	554348372	Name=TRITD1Bv1G179290.5	primconf=LC	RING%2FU-box%20superfamily%20protein%20G
chr1B	554354732	554356099	Name=TRITD1Bv1G179300.1	primconf=HC	Pentatricopeptide%20repeat-containing%20protein
chr1B	554362116	554362631	Name=TRITD1Bv1G179310.1	primconf=HC	oxidoreductase%20G
chr1B	554363732	554377166	Name=TRITD1Bv1G179320.1	primconf=LC	cyclin-dependent%20kinase-subunit%201%20G
chr1B	554381893	554383071	Name=TRITD1Bv1G179330.1	primconf=HC	GDSL%20esterase%2Flipase
chr1B	554381893	554383170	Name=TRITD1Bv1G179330.2	primconf=HC	GDSL%20esterase%2Flipase
chr1B	554425359	554425757	Name=TRITD1Bv1G179340.1	primconf=LC	Inosose%20dehydratase%20G
chr1B	554588001	554588303	Name=TRITD1Bv1G179350.1	primconf=LC	Retrovirus-related%20Pol%20polyprotein%20from%20transposon%20TNT%201-94%20TE
chr1B	554727880	554728191	Name=TRITD1Bv1G179360.1	primconf=LC	Transposon%20protein,%20putative,%20CACTA,%20En%2FSpm%20sub-class%20TE
chr1B	554780900	554781346	Name=TRITD1Bv1G179370.1	primconf=LC	High%20affinity%20cationic%20amino%20acid%20transporter%201%20G
chr1B	554781367	554782824	Name=TRITD1Bv1G179380.1	primconf=LC	Gag%20polyprotein
chr1B	554787830	554788356	Name=TRITD1Bv1G179390.1	primconf=LC	Retrovirus-related%20Pol%20polyprotein%20from%20transposon%20TNT%201-94
chr1B	554787981	554788211	Name=TRITD1Bv1G179390.2	primconf=LC	tRNA%20N6-adenosine%20threonylcarbamoyltransferase%20G
chr1B	554788618	554790716	Name=TRITD1Bv1G179400.1	primconf=LC	Retrovirus-related%20Pol%20polyprotein%20from%20transposon%20TNT%201-94%20TE
chr1B	554793381	554793998	Name=TRITD1Bv1G179410.1	primconf=LC	Regulatory%20protein%20RecX
chr1B	554889851	554890243	Name=TRITD1Bv1G179420.1	primconf=LC	P-loop%20containing%20nucleoside%20triphosphate%20hydrolases%20superfamily%20protein%20G
chr1B	554903445	554903762	Name=TRITD1Bv1G179430.1	primconf=LC	C6%20finger%20domain%20transcription%20factor%20nscR%20G
chr1B	554905726	554906241	Name=TRITD1Bv1G179440.1	primconf=LC	Transposon%20Ty3-I%20Gag-Pol%20polyprotein
chr1B	554906334	554906669	Name=TRITD1Bv1G179450.1	primconf=LC	myosin%20XI%20D%20G
chr1B	554906720	554907244	Name=TRITD1Bv1G179460.1	primconf=LC	Dihydroorotate%20dehydrogenase%20(quinone)%20G
chr1B	554920472	554920774	Name=TRITD1Bv1G179470.1	primconf=LC	Nucleotide-diphospho-sugar%20transferases%20superfamily%20protein%20G
chr1B	554974705	554975133	Name=TRITD1Bv1G179480.1	primconf=LC	Retrotransposon%20protein,%20putative,%20unclassified%20TE
chr1B	554987509	554987874	Name=TRITD1Bv1G179490.1	primconf=LC	Carboxypeptidase%20N%20catalytic%20chain%20G
chr1B	554988932	554989303	Name=TRITD1Bv1G179500.1	primconf=LC	low-molecular-weight%20cysteine-rich%2056%20G
chr1B	554991852	554993306	Name=TRITD1Bv1G179510.1	primconf=HC	Disease%20resistance%20protein%20RGA2
chr1B	554994778	554996280	Name=TRITD1Bv1G179520.1	primconf=HC	NB-ARC%20domain-containing%20disease%20resistance%20protein
chr1B	554995035	554995422	Name=TRITD1Bv1G179530.1	primconf=LC	Transcription%20factor%20bZIP116%20G
chr1B	554997264	554998727	Name=TRITD1Bv1G179540.1	primconf=HC	NBS-LRR-like%20resistance%20protein
chr1B	555074421	555077918	Name=TRITD1Bv1G179550.1	primconf=HC	H%2FACA%20ribonucleoprotein%20complex%20non-core%20subunit%20NAF1
chr1B	555074709	555077918	Name=TRITD1Bv1G179550.2	primconf=HC	H%2FACA%20ribonucleoprotein%20complex%20non-core%20subunit%20NAF1
chr1B	555085756	555086354	Name=TRITD1Bv1G179560.1	primconf=LC	Forkhead-associated%20(FHA)%20domain-containing%20protein%20G
chr1B	555085756	555086797	Name=TRITD1Bv1G179560.3	primconf=LC	Forkhead-associated%20(FHA)%20domain-containing%20protein%20G
chr1B	555085756	555086675	Name=TRITD1Bv1G179560.2	primconf=LC	terpene%20synthase-like%20sequence-1,8-cineole%20G
chr1B	555086031	555086895	Name=TRITD1Bv1G179560.4	primconf=LC	Hydrophobic%20family%20protein
chr1B	555086031	555086895	Name=TRITD1Bv1G179560.5	primconf=LC	Hydrophobic%20family%20protein
chr1B	555086031	555086895	Name=TRITD1Bv1G179560.6	primconf=LC	Hydrophobic%20family%20protein
chr1B	555087059	555087301	Name=TRITD1Bv1G179570.1	primconf=HC	Pentatricopeptide%20repeat-containing%20protein
chr1B	555091486	555092949	Name=TRITD1Bv1G179580.1	primconf=HC	Disease%20resistance%20protein%20RGA2
chr1B	555111175	555112938	Name=TRITD1Bv1G179590.1	primconf=LC	NB-ARC%20domain-containing%20disease%20resistance%20protein
chr1B	555112272	555112938	Name=TRITD1Bv1G179590.2	primconf=LC	Disease%20resistance%20protein%20RGA2%20G
chr1B	555113728	555114426	Name=TRITD1Bv1G179600.1	primconf=LC	Retrotransposon%20protein,%20putative,%20unclassified
chr1B	555115176	555115796	Name=TRITD1Bv1G179610.1	primconf=LC	Ubiquitin%20fusion%20degradation%20UFD1%20family%20protein%20G
chr1B	555120107	555121924	Name=TRITD1Bv1G179620.1	primconf=LC	ATP%20synthase%20subunit%20delta%20G
chr1B	555122117	555125686	Name=TRITD1Bv1G179630.1	primconf=LC	Retrotransposon%20protein,%20putative,%20unclassified
chr1B	555154236	555155633	Name=TRITD1Bv1G179640.1	primconf=LC	Retrovirus-related%20Pol%20polyprotein%20from%20transposon%20TNT%201-94
chr1B	555155950	555156825	Name=TRITD1Bv1G179650.1	primconf=LC	Retrovirus-related%20Pol%20polyprotein%20from%20transposon%20TNT%201-94
chr1B	555157260	555157616	Name=TRITD1Bv1G179660.1	primconf=LC	Retrovirus-related%20Pol%20polyprotein%20from%20transposon%20TNT%201-94
chr1B	555157997	555158755	Name=TRITD1Bv1G179670.1	primconf=LC	Retrovirus-related%20Pol%20polyprotein%20from%20transposon%20TNT%201-94%20TE
chr1B	555159755	555160126	Name=TRITD1Bv1G179680.1	primconf=LC	low-molecular-weight%20cysteine-rich%2056%20G
chr1B	555201123	555201566	Name=TRITD1Bv1G179690.1	primconf=LC	Retrovirus-related%20Pol%20polyprotein%20from%20transposon%20TNT%201-94
chr1B	555235188	555235603	Name=TRITD1Bv1G179700.1	primconf=LC	plant%20glycogenin-like%20starch%20initiation%20protein%201%20G
chr1B	555320270	555320926	Name=TRITD1Bv1G179710.1	primconf=LC	Retrovirus-related%20Pol%20polyprotein%20from%20transposon%20TNT%201-94
chr1B	555321629	555321952	Name=TRITD1Bv1G179720.1	primconf=LC	Retrovirus-related%20Pol%20polyprotein%20from%20transposon%20TNT%201-94%20TE
chr1B	555343033	555344141	Name=TRITD1Bv1G179730.1	primconf=HC	Disease%20resistance%20protein%20RGA2
chr1B	555344157	555344696	Name=TRITD1Bv1G179740.1	primconf=HC	Disease%20resistance%20protein%20RGA2%20G
chr1B	555348698	555350155	Name=TRITD1Bv1G179750.1	primconf=HC	NB-ARC%20domain-containing%20disease%20resistance%20protein
chr1B	555348698	555355802	Name=TRITD1Bv1G179750.2	primconf=HC	NB-ARC%20domain-containing%20disease%20resistance%20protein
chr1B	555358150	555359424	Name=TRITD1Bv1G179760.1	primconf=HC	NB-ARC%20domain-containing%20disease%20resistance%20protein
chr1B	555359198	555359590	Name=TRITD1Bv1G179770.1	primconf=LC	cinnamoyl%20coa%20reductase%201%20G
chr1B	555364023	555364469	Name=TRITD1Bv1G179780.1	primconf=LC	Retrovirus-related%20Pol%20polyprotein%20from%20transposon%20TNT%201-94
chr1B	555383661	555384701	Name=TRITD1Bv1G179790.1	primconf=HC	NB-ARC%20domain-containing%20disease%20resistance%20protein
chr1B	555383680	555384701	Name=TRITD1Bv1G179790.2	primconf=HC	NB-ARC%20domain-containing%20disease%20resistance%20protein
chr1B	555392068	555392541	Name=TRITD1Bv1G179800.1	primconf=LC	Retrotransposon%20protein,%20putative,%20unclassified%20TE
chr1B	555465116	555465460	Name=TRITD1Bv1G179810.1	primconf=LC	Major%20facilitator%20superfamily%20protein%20G
chr1B	555465641	555467071	Name=TRITD1Bv1G179820.1	primconf=HC	UDP-glycosyltransferase
chr1B	555473276	555473659	Name=TRITD1Bv1G179830.1	primconf=LC	Retrovirus-related%20Pol%20polyprotein%20from%20transposon%20TNT%201-94
chr1B	555769280	555828978	Name=TRITD1Bv1G179840.1	primconf=HC	Secretory%20carrier-associated%20membrane%20protein
chr1B	555769321	555776675	Name=TRITD1Bv1G179840.2	primconf=HC	Secretory%20carrier-associated%20membrane%20protein
chr1B	555769321	555778789	Name=TRITD1Bv1G179840.3	primconf=HC	Secretory%20carrier-associated%20membrane%20protein
chr1B	555769321	555828978	Name=TRITD1Bv1G179840.4	primconf=HC	Secretory%20carrier-associated%20membrane%20protein
chr1B	555769782	555828978	Name=TRITD1Bv1G179840.5	primconf=HC	Secretory%20carrier-associated%20membrane%20protein
chr1B	555770224	555828978	Name=TRITD1Bv1G179840.6	primconf=HC	Secretory%20carrier-associated%20membrane%20protein
chr1B	555771124	555776924	Name=TRITD1Bv1G179840.7	primconf=HC	Secretory%20carrier-associated%20membrane%20protein
chr1B	555771124	555828978	Name=TRITD1Bv1G179840.8	primconf=HC	Secretory%20carrier-associated%20membrane%20protein
chr1B	555879736	555880116	Name=TRITD1Bv1G179850.1	primconf=LC	Retrovirus-related%20Pol%20polyprotein%20from%20transposon%20gypsy%20TE
chr1B	555885887	555893720	Name=TRITD1Bv1G179860.1	primconf=LC	Transposon%20Ty3-I%20Gag-Pol%20polyprotein%20TE
chr1B	555888424	555888735	Name=TRITD1Bv1G179870.1	primconf=LC	Transposon%20Ty3-I%20Gag-Pol%20polyprotein%20TE
chr1B	555908425	555908760	Name=TRITD1Bv1G179880.1	primconf=LC	Gastricsin%20G
chr1B	555948583	555949002	Name=TRITD1Bv1G179890.1	primconf=LC	Transposon%20protein,%20putative,%20Mutator%20sub-class
chr1B	555959052	555959897	Name=TRITD1Bv1G179900.1	primconf=HC	Protein%20transport%20protein%20SEC31%20G
chr1B	555961895	555965558	Name=TRITD1Bv1G179910.1	primconf=HC	Sulfite%20reductase%20[NADPH]%20hemoprotein%20beta-component
chr1B	555961895	555965558	Name=TRITD1Bv1G179910.2	primconf=HC	Sulfite%20reductase%20[NADPH]%20hemoprotein%20beta-component
chr1B	555961939	555964723	Name=TRITD1Bv1G179910.3	primconf=HC	Sulfite%20reductase%20[NADPH]%20hemoprotein%20beta-component
chr1B	555961947	555965558	Name=TRITD1Bv1G179910.4	primconf=HC	Sulfite%20reductase%20[NADPH]%20hemoprotein%20beta-component
chr1B	556012693	556013042	Name=TRITD1Bv1G179920.1	primconf=LC	Inositol-1,4,5-trisphosphate%205-phosphatase%201%20G
chr1B	556016967	556018214	Name=TRITD1Bv1G179930.1	primconf=LC	Retrotransposon%20protein,%20putative,%20Ty1-copia%20subclass%20TE
chr1B	556056244	556056576	Name=TRITD1Bv1G179940.1	primconf=LC	Retrotransposon%20protein,%20putative,%20unclassified%20TE
chr1B	556064336	556064827	Name=TRITD1Bv1G179950.1	primconf=LC	Retrotransposon%20protein,%20putative,%20unclassified
chr1B	556084823	556085149	Name=TRITD1Bv1G179960.1	primconf=LC	Retrovirus-related%20Pol%20polyprotein%20from%20transposon%20TNT%201-94%20TE
chr1B	556085954	556086415	Name=TRITD1Bv1G179970.1	primconf=LC	Retrovirus-related%20Pol%20polyprotein%20from%20transposon%20TNT%201-94
chr1B	556087794	556088336	Name=TRITD1Bv1G179980.1	primconf=LC	Retrovirus-related%20Pol%20polyprotein%20from%20transposon%20TNT%201-94
chr1B	556092831	556093157	Name=TRITD1Bv1G179990.1	primconf=LC	Retrotransposon%20protein,%20putative,%20Ty3-gypsy%20subclass
chr1B	556114635	556115570	Name=TRITD1Bv1G180000.1	primconf=LC	Retrovirus-related%20Pol%20polyprotein%20from%20transposon%20TNT%201-94
chr1B	556132763	556134046	Name=TRITD1Bv1G180010.1	primconf=LC	Retrovirus-related%20Pol%20polyprotein%20from%20transposon%20TNT%201-94
chr1B	556181514	556181945	Name=TRITD1Bv1G180020.1	primconf=LC	Retrotransposon%20protein,%20putative,%20unclassified%20TE
chr1B	556198225	556198548	Name=TRITD1Bv1G180030.1	primconf=LC	Retrovirus-related%20Pol%20polyprotein%20from%20transposon%20TNT%201-94%20TE
chr1B	556228499	556242740	Name=TRITD1Bv1G180040.1	primconf=HC	ATP-dependent%20DNA%20helicase%20Hel308
chr1B	556228525	556242740	Name=TRITD1Bv1G180040.2	primconf=HC	ATP-dependent%20DNA%20helicase%20Hel308
chr1B	556229011	556242740	Name=TRITD1Bv1G180040.3	primconf=HC	ATP-dependent%20DNA%20helicase%20Hel308
chr1B	556229723	556241440	Name=TRITD1Bv1G180040.4	primconf=HC	ATP-dependent%20DNA%20helicase%20Hel308
chr1B	556229723	556242530	Name=TRITD1Bv1G180040.5	primconf=HC	ATP-dependent%20DNA%20helicase%20Hel308
chr1B	556245295	556245762	Name=TRITD1Bv1G180050.1	primconf=LC	Protein%20translocase%20subunit%20SecA
chr1B	556245780	556246688	Name=TRITD1Bv1G180060.1	primconf=LC	Retrotransposon%20protein,%20putative,%20LINE%20subclass%20TE
chr1B	556245780	556247057	Name=TRITD1Bv1G180060.2	primconf=LC	Retrotransposon%20protein,%20putative,%20unclassified
chr1B	556263579	556264022	Name=TRITD1Bv1G180070.1	primconf=LC	Retrovirus-related%20Pol%20polyprotein%20from%20transposon%20TNT%201-94
chr1B	556276079	556276393	Name=TRITD1Bv1G180080.1	primconf=LC	Reverse%20transcriptase
chr1B	556276417	556276836	Name=TRITD1Bv1G180090.1	primconf=LC	Retrovirus-related%20Pol%20polyprotein%20from%20transposon%20TNT%201-94%20TE
chr1B	556276956	556277261	Name=TRITD1Bv1G180100.1	primconf=LC	Retrovirus-related%20Pol%20polyprotein%20from%20transposon%20TNT%201-94
chr1B	556278479	556278850	Name=TRITD1Bv1G180110.1	primconf=LC	Retrovirus-related%20Pol%20polyprotein%20from%20transposon%20TNT%201-94
chr1B	556286036	556286446	Name=TRITD1Bv1G180120.1	primconf=LC	Transposon%20protein,%20putative,%20CACTA,%20En%2FSpm%20sub-class
chr1B	556390857	556391387	Name=TRITD1Bv1G180130.1	primconf=LC	Retrotransposon%20protein,%20putative,%20unclassified
chr1B	556391224	556391547	Name=TRITD1Bv1G180130.2	primconf=LC	Retrotransposon%20protein,%20putative,%20Ty3-gypsy%20subclass
chr1B	556424873	556425214	Name=TRITD1Bv1G180140.1	primconf=LC	Transposon%20protein,%20putative,%20CACTA,%20En%2FSpm%20sub-class
chr1B	556425090	556425602	Name=TRITD1Bv1G180140.2	primconf=LC	Transposon%20protein,%20putative,%20CACTA,%20En%2FSpm%20sub-class%20TE
chr1B	556425493	556425687	Name=TRITD1Bv1G180140.3	primconf=LC	Transposon%20protein,%20putative,%20CACTA,%20En%2FSpm%20sub-class%20TE
chr1B	556425733	556426230	Name=TRITD1Bv1G180150.1	primconf=LC	Transposon%20protein,%20putative,%20CACTA,%20En%2FSpm%20sub-class
chr1B	556426316	556436047	Name=TRITD1Bv1G180160.1	primconf=LC	Transposon%20protein,%20putative,%20CACTA,%20En%2FSpm%20sub-class
chr1B	556440021	556440427	Name=TRITD1Bv1G180170.1	primconf=LC	Protochlorophyllide%20reductase%20B,%20chloroplastic%20G
chr1B	556441608	556443732	Name=TRITD1Bv1G180180.1	primconf=LC	ATPase%20E1-E2%20type%20family%20protein%20%2F%20haloacid%20dehalogenase-like%20hydrolase%20family%20protein
chr1B	556475235	556475687	Name=TRITD1Bv1G180190.1	primconf=LC	Protein%20phosphatase%202A%20regulatory%20B%20subunit%20family%20protein%20G
chr1B	556484240	556484608	Name=TRITD1Bv1G180200.1	primconf=LC	Hydroxyacylglutathione%20hydrolase%20G
chr1B	556552027	556552353	Name=TRITD1Bv1G180210.1	primconf=LC	Retrovirus-related%20Pol%20polyprotein%20from%20transposon%20TNT%201-94
chr1B	556552892	556553395	Name=TRITD1Bv1G180220.1	primconf=LC	Retrovirus-related%20Pol%20polyprotein%20from%20transposon%20TNT%201-94%20TE
chr1B	556553511	556553999	Name=TRITD1Bv1G180230.1	primconf=LC	Retrovirus-related%20Pol%20polyprotein%20from%20transposon%20TNT%201-94
chr1B	556554051	556554356	Name=TRITD1Bv1G180240.1	primconf=LC	Retrovirus-related%20Pol%20polyprotein%20from%20transposon%20TNT%201-94%20TE
chr1B	556578374	556578715	Name=TRITD1Bv1G180250.1	primconf=LC	Glutamate%20receptor%20G
chr1B	556586116	556587690	Name=TRITD1Bv1G180260.1	primconf=HC	NBS-LRR%20disease%20resistance%20protein
chr1B	556586116	556588828	Name=TRITD1Bv1G180260.2	primconf=HC	NBS-LRR%20disease%20resistance%20protein
chr1B	556601017	556601466	Name=TRITD1Bv1G180270.1	primconf=LC	Transposon%20protein,%20putative,%20mutator%20sub-class%20TE
chr1B	556601480	556601812	Name=TRITD1Bv1G180280.1	primconf=LC	Transposon%20protein,%20putative,%20mutator%20sub-class%20TE
chr1B	556651147	556652196	Name=TRITD1Bv1G180290.1	primconf=LC	Protein%20FAR1-RELATED%20SEQUENCE%205
chr1B	556652668	556652988	Name=TRITD1Bv1G180300.1	primconf=LC	Protein%20FAR1-RELATED%20SEQUENCE%205
chr1B	556653413	556653949	Name=TRITD1Bv1G180310.1	primconf=LC	Protein%20FAR1-RELATED%20SEQUENCE%203
chr1B	556653638	556654713	Name=TRITD1Bv1G180310.2	primconf=LC	Protein%20FAR1-RELATED%20SEQUENCE%203%20TE
chr1B	556678004	556678357	Name=TRITD1Bv1G180320.1	primconf=LC	Lycopene%20beta-cyclase%20G
chr1B	556682481	556683419	Name=TRITD1Bv1G180330.1	primconf=LC	Cilia-%20and%20flagella-associated%20protein%20157
chr1B	556683556	556684428	Name=TRITD1Bv1G180340.1	primconf=LC	Retrotransposon%20protein,%20putative,%20Ty3-gypsy%20subclass
chr1B	556684693	556685274	Name=TRITD1Bv1G180350.1	primconf=LC	Retrotransposon%20protein,%20putative,%20Ty3-gypsy%20subclass
chr1B	556685338	556685946	Name=TRITD1Bv1G180360.1	primconf=LC	Retrotransposon%20protein,%20putative,%20Ty3-gypsy%20subclass
chr1B	556685947	556686606	Name=TRITD1Bv1G180370.1	primconf=LC	Retrovirus-related%20Pol%20polyprotein%20from%20transposon%20297%20family%20TE
chr1B	556686612	556686953	Name=TRITD1Bv1G180380.1	primconf=LC	Retrotransposon%20protein,%20putative,%20Ty3-gypsy%20subclass
chr1B	556687578	556688153	Name=TRITD1Bv1G180390.1	primconf=LC	Retrotransposon%20protein,%20putative,%20unclassified
chr1B	556704337	556705079	Name=TRITD1Bv1G180400.1	primconf=LC	Bifunctional%20glutamine%20synthetase%20adenylyltransferase%2Fadenylyl-removing%20enzyme%20G
chr1B	556708695	556709237	Name=TRITD1Bv1G180410.1	primconf=LC	Retrovirus-related%20Pol%20polyprotein%20from%20transposon%20TNT%201-94
chr1B	556718160	556718576	Name=TRITD1Bv1G180420.1	primconf=LC	Retrotransposon%20protein,%20putative,%20Ty3-gypsy%20subclass
chr1B	556732899	556733369	Name=TRITD1Bv1G180430.1	primconf=LC	Transposon%20protein,%20putative,%20CACTA,%20En%2FSpm%20sub-class
chr1B	556784375	556785211	Name=TRITD1Bv1G180440.1	primconf=LC	Retrovirus-related%20Pol%20polyprotein%20from%20transposon%20TNT%201-94
chr1B	556819031	556819330	Name=TRITD1Bv1G180450.1	primconf=LC	Pol%20polyprotein%20TE
chr1B	556850440	556850778	Name=TRITD1Bv1G180460.1	primconf=LC	Transposon%20protein,%20putative,%20CACTA,%20En%2FSpm%20sub-class
chr1B	556851850	556852194	Name=TRITD1Bv1G180470.1	primconf=LC	Transposon%20protein,%20putative,%20CACTA,%20En%2FSpm%20sub-class
chr1B	556876068	556876379	Name=TRITD1Bv1G180480.1	primconf=LC	Pol%20polyprotein
chr1B	556926017	556927711	Name=TRITD1Bv1G180490.1	primconf=LC	Retrotransposon%20protein,%20putative,%20Ty1-copia%20subclass
chr1B	556926239	556928044	Name=TRITD1Bv1G180490.2	primconf=LC	Retrotransposon%20protein,%20putative,%20Ty1-copia%20subclass
chr1B	556926290	556927399	Name=TRITD1Bv1G180490.3	primconf=LC	Retrovirus-related%20Pol%20polyprotein%20from%20transposon%20TNT%201-94
chr1B	556928420	556928725	Name=TRITD1Bv1G180500.1	primconf=LC	RNA%20pyrophosphohydrolase%20G
chr1B	556928575	556929315	Name=TRITD1Bv1G180510.1	primconf=LC	Retrovirus-related%20Pol%20polyprotein%20from%20transposon%20TNT%201-94
chr1B	556929312	556929635	Name=TRITD1Bv1G180510.2	primconf=LC	vacuolar%20protein%20sorting-associated%20protein,%20putative%20(DUF1162)%20G
chr1B	556929364	556929690	Name=TRITD1Bv1G180520.1	primconf=LC	Cytochrome%20bo(3)%20ubiquinol%20oxidase%20subunit%203%20G
chr1B	556930249	556930702	Name=TRITD1Bv1G180530.1	primconf=LC	Tetratricopeptide%20repeat%20(TPR)-like%20superfamily%20protein%20G
chr1B	556933104	556933612	Name=TRITD1Bv1G180540.1	primconf=LC	RNA-binding%20protein%2040%20G
chr1B	556938527	556938952	Name=TRITD1Bv1G180550.1	primconf=LC	U
chr1B	556974836	556975237	Name=TRITD1Bv1G180560.1	primconf=LC	Retrovirus-related%20Pol%20polyprotein%20from%20transposon%20opus%20TE
chr1B	557064031	557064390	Name=TRITD1Bv1G180570.1	primconf=LC	Retrovirus-related%20Pol%20polyprotein%20from%20transposon%20TNT%201-94
chr1B	557073751	557074074	Name=TRITD1Bv1G180580.1	primconf=LC	Retrovirus-related%20Pol%20polyprotein%20from%20transposon%20TNT%201-94%20TE
chr1B	557078348	557078832	Name=TRITD1Bv1G180590.1	primconf=LC	Retrovirus-related%20Pol%20polyprotein%20from%20transposon%20TNT%201-94
chr1B	557078601	557079502	Name=TRITD1Bv1G180590.2	primconf=LC	Retrovirus-related%20Pol%20polyprotein%20from%20transposon%20TNT%201-94%20TE
chr1B	557079527	557079973	Name=TRITD1Bv1G180600.1	primconf=LC	Retrovirus-related%20Pol%20polyprotein%20from%20transposon%20TNT%201-94%20TE
chr1B	557085173	557085481	Name=TRITD1Bv1G180610.1	primconf=LC	Retrovirus-related%20Pol%20polyprotein%20from%20transposon%20TNT%201-94%20TE
chr1B	557118458	557119357	Name=TRITD1Bv1G180620.1	primconf=HC	Ferredoxin-like%20G
chr1B	557119834	557122619	Name=TRITD1Bv1G180630.1	primconf=HC	Rac-like%20GTP-binding%20protein
chr1B	557178745	557179056	Name=TRITD1Bv1G180640.1	primconf=LC	Ubiquitin-like%20superfamily%20protein%20G
chr1B	557191145	557191738	Name=TRITD1Bv1G180650.1	primconf=LC	Retrovirus-related%20Pol%20polyprotein%20from%20transposon%20TNT%201-94
chr1B	557251125	557251436	Name=TRITD1Bv1G180660.1	primconf=LC	mediator%20of%20RNA%20polymerase%20II%20transcription%20subunit-like%20protein,%20putative%20(DUF1216)%20G
chr1B	557263417	557264109	Name=TRITD1Bv1G180670.1	primconf=LC	Transposon%20protein,%20putative,%20CACTA,%20En%2FSpm%20sub-class%20TE
chr1B	557275829	557278499	Name=TRITD1Bv1G180680.1	primconf=LC	Transposon%20protein,%20putative,%20CACTA,%20En%2FSpm%20sub-class
chr1B	557276293	557278499	Name=TRITD1Bv1G180680.2	primconf=LC	Transposon%20protein,%20putative,%20CACTA,%20En%2FSpm%20sub-class
chr1B	557278420	557279487	Name=TRITD1Bv1G180680.3	primconf=LC	Transposon%20protein,%20putative,%20CACTA,%20En%2FSpm%20sub-class
chr1B	557340448	557340780	Name=TRITD1Bv1G180690.1	primconf=LC	Transposon%20Ty3-I%20Gag-Pol%20polyprotein
chr1B	557340820	557341131	Name=TRITD1Bv1G180700.1	primconf=LC	Coiled-coil%20domain-containing%20protein%20162%20G
chr1B	557368790	557369104	Name=TRITD1Bv1G180710.1	primconf=LC	Retrovirus-related%20Pol%20polyprotein%20from%20transposon%20TNT%201-94%20TE
chr1B	557418411	557418713	Name=TRITD1Bv1G180720.1	primconf=LC	UvrABC%20system%20protein%20B%20G
chr1B	557430925	557431233	Name=TRITD1Bv1G180730.1	primconf=LC	Transposon%20protein,%20putative,%20CACTA,%20En%2FSpm%20sub-class
chr1B	557436420	557436725	Name=TRITD1Bv1G180740.1	primconf=LC	Retrovirus-related%20Pol%20polyprotein%20from%20transposon%20TNT%201-94
chr1B	557477014	557477319	Name=TRITD1Bv1G180750.1	primconf=LC	Polyprotein
chr1B	557481959	557482675	Name=TRITD1Bv1G180760.1	primconf=LC	Transposable%20element%20protein,%20putative,%20Retrotrans_gag
chr1B	557483381	557483809	Name=TRITD1Bv1G180770.1	primconf=LC	Transposon%20Ty3-I%20Gag-Pol%20polyprotein
chr1B	557554522	557554827	Name=TRITD1Bv1G180780.1	primconf=LC	fanconi%20anemia%20group%20D2%20protein%20G
chr1B	557555167	557555886	Name=TRITD1Bv1G180790.1	primconf=LC	tRNA1(Val)%20(adenine(37)-N6)-methyltransferase%20G
chr1B	557555960	557558596	Name=TRITD1Bv1G180800.1	primconf=LC	F-box%20only%20protein%2030%20TE?
chr1B	557600289	557600873	Name=TRITD1Bv1G180810.1	primconf=LC	Transposon%20protein,%20putative,%20CACTA,%20En%2FSpm%20sub-class
chr1B	557621215	557621535	Name=TRITD1Bv1G180820.1	primconf=LC	Retrovirus-related%20Pol%20polyprotein%20from%20transposon%20TNT%201-94
chr1B	557622456	557623529	Name=TRITD1Bv1G180830.1	primconf=LC	Retrovirus-related%20Pol%20polyprotein%20from%20transposon%20TNT%201-94
chr1B	557659254	557659751	Name=TRITD1Bv1G180840.1	primconf=LC	Transposon%20protein,%20putative,%20CACTA,%20En%2FSpm%20sub-class
chr1B	557676546	557676896	Name=TRITD1Bv1G180850.1	primconf=LC	Retrovirus-related%20Pol%20polyprotein%20from%20transposon%20TNT%201-94%20TE
chr1B	557679271	557679681	Name=TRITD1Bv1G180860.1	primconf=LC	Retrovirus-related%20Pol%20polyprotein%20from%20transposon%20TNT%201-94%20TE
chr1B	557682463	557683011	Name=TRITD1Bv1G180870.1	primconf=LC	Retrovirus-related%20Pol%20polyprotein%20from%20transposon%20TNT%201-94
chr1B	557725758	557727224	Name=TRITD1Bv1G180880.1	primconf=LC	cryptochrome-interacting%20basic-helix-loop-helix%205%20G
chr1B	557726539	557727120	Name=TRITD1Bv1G180880.2	primconf=LC	Adenosine%20deaminase%20G
chr1B	557728289	557731843	Name=TRITD1Bv1G180890.1	primconf=LC	Retrotransposon%20protein,%20putative,%20unclassified
chr1B	557728289	557731889	Name=TRITD1Bv1G180890.2	primconf=LC	Retrotransposon%20protein,%20putative,%20unclassified
chr1B	557765897	557766259	Name=TRITD1Bv1G180900.1	primconf=LC	Transposon%20protein,%20putative,%20CACTA,%20En%2FSpm%20sub-class
chr1B	557770455	557770778	Name=TRITD1Bv1G180910.1	primconf=LC	Transposon%20protein,%20putative,%20CACTA,%20En%2FSpm%20sub-class%20TE
chr1B	557776496	557776999	Name=TRITD1Bv1G180920.1	primconf=LC	Retrovirus-related%20Pol%20polyprotein%20from%20transposon%20TNT%201-94%20TE
chr1B	557822539	557823192	Name=TRITD1Bv1G180930.1	primconf=LC	Ribonuclease%20H-like%20superfamily%20protein
chr1B	557842777	557844404	Name=TRITD1Bv1G180940.1	primconf=HC	Tetratricopeptide%20repeat%20(TPR)-like%20superfamily%20protein
chr1B	557879162	557927738	Name=TRITD1Bv1G180950.1	primconf=LC	RNA-binding%20protein%205%20G
chr1B	557887757	557888134	Name=TRITD1Bv1G180950.2	primconf=LC	SPA1-related%203%20G
chr1B	557924270	557927738	Name=TRITD1Bv1G180950.3	primconf=LC	Imidazole%20glycerol%20phosphate%20synthase%20subunit%20HisH%201%20G
chr1B	557924452	557929095	Name=TRITD1Bv1G180950.4	primconf=LC	Homeobox-leucine%20zipper%20protein%20HOX9%20G
chr1B	557924648	557927738	Name=TRITD1Bv1G180950.5	primconf=LC	1-phosphatidylinositol%204,5-bisphosphate%20phosphodiesterase%20beta-1%20G
chr1B	558242536	558244650	Name=TRITD1Bv1G180960.1	primconf=HC	ARM%20repeat%20superfamily%20protein
chr1B	558242536	558245001	Name=TRITD1Bv1G180960.2	primconf=HC	ARM%20repeat%20superfamily%20protein
chr1B	558242536	558245018	Name=TRITD1Bv1G180960.3	primconf=HC	ARM%20repeat%20superfamily%20protein
chr1B	558242536	558245038	Name=TRITD1Bv1G180960.4	primconf=HC	ARM%20repeat%20superfamily%20protein
chr1B	558243172	558243578	Name=TRITD1Bv1G180970.1	primconf=LC	Glycerol-3-phosphate%20dehydrogenase%20[NAD(P)+]%20G
chr1B	558244195	558244584	Name=TRITD1Bv1G180980.1	primconf=LC	Leucine-rich%20repeat%20protein%20kinase%20family%20protein%20G
chr1B	558245092	558245546	Name=TRITD1Bv1G180990.1	primconf=LC	Zinc%20metalloproteinase-disintegrin%20jararin%20G
chr1B	558259618	558260235	Name=TRITD1Bv1G181000.1	primconf=LC	Chaperone%20protein%20ClpB%20G
chr1B	558303389	558303724	Name=TRITD1Bv1G181010.1	primconf=LC	DEAD-box%20ATP-dependent%20RNA%20helicase%2040%20TE?
chr1B	558351496	558351873	Name=TRITD1Bv1G181020.1	primconf=LC	Gag-Pol%20polyprotein
chr1B	558471016	558471732	Name=TRITD1Bv1G181030.1	primconf=LC	Pol%20polyprotein
chr1B	558490925	558491530	Name=TRITD1Bv1G181040.1	primconf=LC	Actin%20cross-linking%20protein
chr1B	558523391	558523777	Name=TRITD1Bv1G181050.1	primconf=LC	Retrovirus-related%20Pol%20polyprotein%20from%20transposon%20TNT%201-94
chr1B	558551811	558563956	Name=TRITD1Bv1G181060.5	primconf=HC	Transcription%20elongation%20factor%20SPT5
chr1B	558551811	558564080	Name=TRITD1Bv1G181060.6	primconf=HC	Transcription%20elongation%20factor%20SPT5
chr1B	558551811	558658393	Name=TRITD1Bv1G181060.7	primconf=HC	Transcription%20elongation%20factor%20SPT5
chr1B	558551811	558563956	Name=TRITD1Bv1G181060.1	primconf=HC	Transcription%20elongation%20factor%20Spt5-like%20protein,%20putative
chr1B	558551811	558563956	Name=TRITD1Bv1G181060.2	primconf=HC	Transcription%20elongation%20factor%20Spt5-like%20protein,%20putative
chr1B	558551811	558563956	Name=TRITD1Bv1G181060.3	primconf=HC	Transcription%20elongation%20factor%20Spt5-like%20protein,%20putative
chr1B	558551811	558563956	Name=TRITD1Bv1G181060.4	primconf=HC	Transcription%20elongation%20factor%20Spt5-like%20protein,%20putative
chr1B	558553505	558558803	Name=TRITD1Bv1G181060.8	primconf=HC	Transcription%20elongation%20factor%20Spt5-like%20protein,%20putative
chr1B	558553505	558563956	Name=TRITD1Bv1G181060.9	primconf=HC	Transcription%20elongation%20factor%20Spt5-like%20protein,%20putative
chr1B	558553712	558556468	Name=TRITD1Bv1G181060.10	primconf=HC	Transcription%20elongation%20factor%20Spt5-like%20protein,%20putative
chr1B	558553712	558563956	Name=TRITD1Bv1G181060.11	primconf=HC	Transcription%20elongation%20factor%20Spt5-like%20protein,%20putative
chr1B	558553871	558563956	Name=TRITD1Bv1G181060.12	primconf=HC	Transcription%20elongation%20factor%20Spt5-like%20protein,%20putative
chr1B	558554540	558563956	Name=TRITD1Bv1G181060.13	primconf=HC	Transcription%20elongation%20factor%20SPT5
chr1B	558554540	558563956	Name=TRITD1Bv1G181060.14	primconf=HC	Transcription%20elongation%20factor%20SPT5
chr1B	558556959	558563956	Name=TRITD1Bv1G181060.15	primconf=HC	Transcription%20elongation%20factor%20Spt5-like%20protein,%20putative%20G
chr1B	558557728	558563956	Name=TRITD1Bv1G181060.16	primconf=HC	GYF%20domain-containing%20protein%20G
chr1B	558717342	558717662	Name=TRITD1Bv1G181070.1	primconf=LC	THO2%20G
chr1B	558735397	558776941	Name=TRITD1Bv1G181080.2	primconf=HC	Dof-type%20zinc%20finger%20DNA-binding%20family%20protein%20TE?
chr1B	558735397	558741651	Name=TRITD1Bv1G181080.1	primconf=HC	L-asparaginase-like%20protein%20GD25160%20G
chr1B	558737936	558739144	Name=TRITD1Bv1G181090.1	primconf=LC	Retrotransposon%20protein,%20putative,%20unclassified
chr1B	558738514	558738705	Name=TRITD1Bv1G181090.2	primconf=LC	Translation%20initiation%20factor%20IF-2%20G
chr1B	558748278	558748529	Name=TRITD1Bv1G181100.1	primconf=LC	PHP%20G
chr1B	558748988	558749371	Name=TRITD1Bv1G181110.1	primconf=HC	1D-myo-inositol%202-acetamido-2-deoxy-alpha-D-glucopyranoside%20deacetylase%20G
chr1B	558751317	558751784	Name=TRITD1Bv1G181120.1	primconf=LC	Transposon%20protein,%20putative,%20CACTA,%20En%2FSpm%20sub-class%20TE
chr1B	558774337	558776941	Name=TRITD1Bv1G181080.3	primconf=HC	cDNA%20clone:J013058P10,%20full%20insert%20sequence%20G
chr1B	558785750	558786127	Name=TRITD1Bv1G181130.1	primconf=LC	Retrotransposon%20protein,%20putative,%20unclassified
chr1B	558797943	558798443	Name=TRITD1Bv1G181140.1	primconf=LC	Retrovirus-related%20Pol%20polyprotein%20from%20transposon%20TNT%201-94
chr1B	558800220	558800726	Name=TRITD1Bv1G181150.1	primconf=LC	Retrovirus-related%20Pol%20polyprotein%20from%20transposon%20TNT%201-94
chr1B	558801069	558801389	Name=TRITD1Bv1G181160.1	primconf=LC	Retrovirus-related%20pol%20polyprotein
chr1B	558811846	558812604	Name=TRITD1Bv1G181170.1	primconf=LC	Retrovirus-related%20Pol%20polyprotein%20from%20transposon%20TNT%201-94
chr1B	558814583	558815008	Name=TRITD1Bv1G181180.1	primconf=LC	Retrovirus-related%20Pol%20polyprotein%20from%20transposon%20TNT%201-94%20TE
chr1B	558827400	558827995	Name=TRITD1Bv1G181190.1	primconf=LC	TBP-ASSOCIATED%20FACTOR%206B%20G
chr1B	558832376	558833343	Name=TRITD1Bv1G181200.1	primconf=LC	Protein%20FAR1-RELATED%20SEQUENCE%203%20TE
chr1B	558860244	558860753	Name=TRITD1Bv1G181210.1	primconf=HC	transmembrane%20protein%20G
chr1B	558874930	558875490	Name=TRITD1Bv1G181220.1	primconf=LC	Transposon%20TX1%20uncharacterized
chr1B	558912801	558913244	Name=TRITD1Bv1G181230.1	primconf=LC	WUSCHEL%20related%20homeobox%204%20G
chr1B	558912826	558913129	Name=TRITD1Bv1G181230.2	primconf=LC	Phosphoserine%20phosphatase
chr1B	558913035	558913492	Name=TRITD1Bv1G181230.3	primconf=LC	Seven%20transmembrane%20MLO%20family%20protein%20G
chr1B	558916369	558916746	Name=TRITD1Bv1G181240.1	primconf=HC	Foldase%20protein%20PrsA%20G
chr1B	558938041	558938478	Name=TRITD1Bv1G181250.1	primconf=LC	Transposon%20protein,%20putative,%20CACTA,%20En%2FSpm%20sub-class%20TE
chr1B	558962508	558963209	Name=TRITD1Bv1G181260.1	primconf=LC	Transposon%20protein,%20putative,%20CACTA,%20En%2FSpm%20sub-class%20TE
chr1B	558978165	558979304	Name=TRITD1Bv1G181270.1	primconf=LC	Transposon%20protein,%20putative,%20CACTA,%20En%2FSpm%20sub-class
chr1B	558979407	558979970	Name=TRITD1Bv1G181280.1	primconf=LC	Transposon%20protein,%20putative,%20CACTA,%20En%2FSpm%20sub-class,%20expressed
chr1B	558979891	558981700	Name=TRITD1Bv1G181280.7	primconf=LC	Transposon%20protein,%20putative,%20CACTA,%20En%2FSpm%20sub-class
chr1B	558979891	558980436	Name=TRITD1Bv1G181280.2	primconf=LC	Transposon%20protein,%20putative,%20CACTA,%20En%2FSpm%20sub-class,%20expressed
chr1B	558979891	558980540	Name=TRITD1Bv1G181280.3	primconf=LC	Transposon%20protein,%20putative,%20CACTA,%20En%2FSpm%20sub-class,%20expressed
chr1B	558979891	558980540	Name=TRITD1Bv1G181280.4	primconf=LC	Transposon%20protein,%20putative,%20CACTA,%20En%2FSpm%20sub-class,%20expressed
chr1B	558979891	558980830	Name=TRITD1Bv1G181280.5	primconf=LC	Transposon%20protein,%20putative,%20CACTA,%20En%2FSpm%20sub-class,%20expressed
chr1B	558979891	558981150	Name=TRITD1Bv1G181280.6	primconf=LC	Transposon%20protein,%20putative,%20CACTA,%20En%2FSpm%20sub-class,%20expressed
chr1B	558979891	558984111	Name=TRITD1Bv1G181280.8	primconf=LC	Transposon%20protein,%20putative,%20CACTA,%20En%2FSpm%20sub-class,%20expressed%20TE
chr1B	558980546	558981150	Name=TRITD1Bv1G181280.9	primconf=LC	Transposon%20protein,%20putative,%20CACTA,%20En%2FSpm%20sub-class,%20expressed
chr1B	558980829	558981700	Name=TRITD1Bv1G181280.10	primconf=LC	Transposon%20protein,%20putative,%20CACTA,%20En%2FSpm%20sub-class
chr1B	558980829	558981700	Name=TRITD1Bv1G181280.11	primconf=LC	Transposon%20protein,%20putative,%20CACTA,%20En%2FSpm%20sub-class
chr1B	558982664	558984282	Name=TRITD1Bv1G181280.12	primconf=LC	Transposon%20protein,%20putative,%20CACTA,%20En%2FSpm%20sub-class%20TE
chr1B	558982664	558984282	Name=TRITD1Bv1G181280.13	primconf=LC	Transposon%20protein,%20putative,%20CACTA,%20En%2FSpm%20sub-class%20TE
chr1B	558983326	558984282	Name=TRITD1Bv1G181280.14	primconf=LC	TGF-beta-activated%20kinase%201%20and%20MAP3K7-binding%20protein%202%20G
chr1B	558983338	558984282	Name=TRITD1Bv1G181280.18	primconf=LC	auxin%20response%20factor%2017%20G
chr1B	558983338	558983835	Name=TRITD1Bv1G181280.15	primconf=LC	TGF-beta-activated%20kinase%201%20and%20MAP3K7-binding%20protein%202%20G
chr1B	558983338	558983976	Name=TRITD1Bv1G181280.16	primconf=LC	TGF-beta-activated%20kinase%201%20and%20MAP3K7-binding%20protein%202%20G
chr1B	558983338	558984016	Name=TRITD1Bv1G181280.17	primconf=LC	TGF-beta-activated%20kinase%201%20and%20MAP3K7-binding%20protein%202%20G
chr1B	558983338	558985278	Name=TRITD1Bv1G181280.20	primconf=LC	TGF-beta-activated%20kinase%201%20and%20MAP3K7-binding%20protein%202%20G
chr1B	558983338	558984436	Name=TRITD1Bv1G181280.19	primconf=LC	Transposon%20protein,%20putative,%20CACTA,%20En%2FSpm%20sub-class%20TE
chr1B	559006615	559006986	Name=TRITD1Bv1G181290.1	primconf=LC	Retrovirus-related%20Pol%20polyprotein%20from%20transposon%20TNT%201-94
chr1B	559007863	559008639	Name=TRITD1Bv1G181300.1	primconf=LC	Retrovirus-related%20Pol%20polyprotein%20from%20transposon%20TNT%201-94
chr1B	559009360	559009761	Name=TRITD1Bv1G181310.1	primconf=LC	Retrovirus-related%20Pol%20polyprotein%20from%20transposon%20TNT%201-94%20TE
chr1B	559009813	559010142	Name=TRITD1Bv1G181320.1	primconf=LC	Retrovirus-related%20Pol%20polyprotein%20from%20transposon%20TNT%201-94%20TE
chr1B	559035657	559036166	Name=TRITD1Bv1G181330.1	primconf=HC	transmembrane%20protein%20G
chr1B	559091813	559092343	Name=TRITD1Bv1G181340.1	primconf=LC	Glycosyltransferase%20G
chr1B	559098520	559099051	Name=TRITD1Bv1G181350.1	primconf=LC	Alpha,alpha-trehalose-phosphate%20synthase%20[UDP-forming]%205%20G
chr1B	559098826	559099290	Name=TRITD1Bv1G181350.2	primconf=LC	Alpha,alpha-trehalose-phosphate%20synthase%20[UDP-forming]%205%20G
chr1B	559174834	559175241	Name=TRITD1Bv1G181360.1	primconf=LC	TTF-type%20zinc%20finger%20protein%20with%20HAT%20dimerisation%20domain
chr1B	559176399	559176947	Name=TRITD1Bv1G181370.1	primconf=HC	splicing%20factor%20PWI%20domain-containing%20protein%20G
chr1B	559191683	559192809	Name=TRITD1Bv1G181380.1	primconf=HC	Cyclin-dependent%20kinase%20inhibitor
chr1B	559216441	559216800	Name=TRITD1Bv1G181390.1	primconf=LC	Retrotransposon%20protein,%20putative,%20Ty3-gypsy%20subclass%20TE
chr1B	559218762	559219244	Name=TRITD1Bv1G181400.1	primconf=LC	pH-regulated%20antigen%20PRA1%20G
chr1B	559227938	559228321	Name=TRITD1Bv1G181410.1	primconf=LC	Retrovirus-related%20Pol%20polyprotein%20from%20transposon%20TNT%201-94
chr1B	559234496	559235119	Name=TRITD1Bv1G181420.1	primconf=LC	Retrovirus-related%20Pol%20polyprotein%20from%20transposon%20TNT%201-94
chr1B	559235621	559236490	Name=TRITD1Bv1G181430.1	primconf=LC	Retrovirus-related%20Pol%20polyprotein%20from%20transposon%20TNT%201-94
chr1B	559237242	559238186	Name=TRITD1Bv1G181440.1	primconf=LC	Retrovirus-related%20Pol%20polyprotein%20from%20transposon%20TNT%201-94
chr1B	559258473	559258817	Name=TRITD1Bv1G181450.1	primconf=LC	Transposon%20protein,%20putative,%20CACTA,%20En%2FSpm%20sub-class
chr1B	559305046	559305351	Name=TRITD1Bv1G181460.1	primconf=LC	Xyloglucan%20endotransglucosylase%2Fhydrolase%20G
chr1B	559334578	559334946	Name=TRITD1Bv1G181470.1	primconf=LC	Transposon%20protein,%20putative,%20CACTA,%20En%2FSpm%20sub-class%20TE
chr1B	559378849	559379295	Name=TRITD1Bv1G181480.1	primconf=LC	Retrovirus-related%20pol%20polyprotein%20from%20transposon%20tnt%201-94
chr1B	559383907	559384158	Name=TRITD1Bv1G181490.1	primconf=HC	alpha%2Fbeta-Hydrolases%20superfamily%20protein%20G
chr1B	559403817	559404191	Name=TRITD1Bv1G181500.1	primconf=LC	Membrane%20protein%20insertase%20YidC%20G
chr1B	559422619	559424436	Name=TRITD1Bv1G181510.1	primconf=LC	Retrovirus-related%20Pol%20polyprotein%20from%20transposon%20TNT%201-94
chr1B	559451824	559452861	Name=TRITD1Bv1G181520.1	primconf=LC	Retrovirus-related%20Pol%20polyprotein%20from%20transposon%20TNT%201-94
chr1B	559479524	559480102	Name=TRITD1Bv1G181530.1	primconf=LC	Retrovirus-related%20Pol%20polyprotein%20from%20transposon%20TNT%201-94
chr1B	559499055	559499414	Name=TRITD1Bv1G181540.1	primconf=LC	RNA%20polymerase%20I-specific%20transcription%20initiation%20factor%20RRN5%20G
chr1B	559501581	559501913	Name=TRITD1Bv1G181550.1	primconf=LC	Retrotransposon%20protein,%20putative,%20Ty1-copia%20subclass%20TE
chr1B	559502379	559502675	Name=TRITD1Bv1G181560.1	primconf=LC	Retrovirus-related%20Pol%20polyprotein%20from%20transposon%20TNT%201-94
chr1B	559544060	559544584	Name=TRITD1Bv1G181570.1	primconf=HC	Cysteine%20protease%20family%20protein
chr1B	559544060	559545314	Name=TRITD1Bv1G181570.2	primconf=HC	Cysteine%20protease%20family%20protein
chr1B	559544060	559545533	Name=TRITD1Bv1G181570.3	primconf=HC	Cysteine%20protease%20family%20protein
chr1B	559544060	559546160	Name=TRITD1Bv1G181570.4	primconf=HC	Cysteine%20protease%20family%20protein
chr1B	559544060	559546927	Name=TRITD1Bv1G181570.6	primconf=HC	Cysteine%20protease%20family%20protein
chr1B	559544060	559546853	Name=TRITD1Bv1G181570.5	primconf=HC	Cysteine%20protease,%20putative
chr1B	559544060	559546927	Name=TRITD1Bv1G181570.7	primconf=HC	Cysteine%20proteinase
chr1B	559544072	559546632	Name=TRITD1Bv1G181570.8	primconf=HC	Cysteine%20protease,%20putative
chr1B	559545533	559546927	Name=TRITD1Bv1G181570.9	primconf=HC	Cysteine%20protease%20family%20protein
chr1B	559548073	559551152	Name=TRITD1Bv1G181580.1	primconf=HC	Jacalin%20lectin%20family%20protein
chr1B	559548681	559551152	Name=TRITD1Bv1G181580.2	primconf=HC	Jacalin%20lectin%20family%20protein
chr1B	559553094	559553630	Name=TRITD1Bv1G181590.1	primconf=LC	B3%20domain-containing%20protein
chr1B	559570263	559571729	Name=TRITD1Bv1G181600.1	primconf=LC	Retrovirus-related%20Pol%20polyprotein%20from%20transposon%20TNT%201-94
chr1B	559572642	559573196	Name=TRITD1Bv1G181610.1	primconf=LC	Retrovirus-related%20Pol%20polyprotein%20from%20transposon%20TNT%201-94
chr1B	559606543	559606932	Name=TRITD1Bv1G181620.1	primconf=LC	Septation%20ring%20formation%20regulator%20EzrA%20G
chr1B	559606688	559607104	Name=TRITD1Bv1G181620.2	primconf=LC	NAD(P)H%20dehydrogenase%20(quinone)%20G
chr1B	559612067	559612893	Name=TRITD1Bv1G181630.1	primconf=LC	Transposon%20protein,%20putative,%20Mutator%20sub-class%20TE
chr1B	559620547	559620858	Name=TRITD1Bv1G181640.1	primconf=LC	Zinc%20knuckle%20containing%20protein-like
chr1B	559627654	559629944	Name=TRITD1Bv1G181650.1	primconf=HC	Thioredoxin
chr1B	559631636	559632208	Name=TRITD1Bv1G181660.1	primconf=HC	2-oxoglutarate%20(2OG)%20and%20Fe(II)-dependent%20oxygenase%20superfamily%20protein%20G
chr1B	559684580	559685019	Name=TRITD1Bv1G181670.1	primconf=HC	rapid%20alkalinization%20factor%2023%20G
chr1B	559721988	559722875	Name=TRITD1Bv1G181680.1	primconf=LC	Retrovirus-related%20Pol%20polyprotein%20from%20transposon%20TNT%201-94
chr1B	559726727	559727068	Name=TRITD1Bv1G181690.1	primconf=LC	Histone%20H3%20K4-specific%20methyltransferase%20SET7%2F9%20family%20protein%20G
chr1B	559737678	559738007	Name=TRITD1Bv1G181700.1	primconf=LC	5%27-3%27%20exoribonuclease%202%20G
chr1B	559737678	559739116	Name=TRITD1Bv1G181700.2	primconf=LC	Sodium%20channel%20protein%20type%205%20subunit%20alpha%20G
chr1B	559740985	559742180	Name=TRITD1Bv1G181710.1	primconf=LC	extra-large%20GTP-binding%20protein%203%20G
chr1B	559741053	559742180	Name=TRITD1Bv1G181710.2	primconf=LC	extra-large%20GTP-binding%20protein%203%20G
chr1B	559743285	559743614	Name=TRITD1Bv1G181720.1	primconf=LC	Sodium%20channel%20protein%20type%205%20subunit%20alpha%20G
chr1B	559786110	559786496	Name=TRITD1Bv1G181730.1	primconf=LC	Retrovirus-related%20Pol%20polyprotein%20from%20transposon%20TNT%201-94
chr1B	559826437	559826931	Name=TRITD1Bv1G181740.1	primconf=LC	LINE-1%20reverse%20transcriptase%20TE
chr1B	559827279	559827780	Name=TRITD1Bv1G181750.1	primconf=LC	Thioredoxin
chr1B	559827395	559827778	Name=TRITD1Bv1G181760.1	primconf=LC	Thioredoxin%20H-type%205%20G
chr1B	559828413	559828832	Name=TRITD1Bv1G181770.1	primconf=LC	Serine-aspartate%20repeat-containing%20protein%20E%20G
chr1B	559828667	559831535	Name=TRITD1Bv1G181780.1	primconf=HC	p-loop%20containing%20nucleoside%20triphosphate%20hydrolases%20superfamily%20protein
chr1B	559828948	559829298	Name=TRITD1Bv1G181790.1	primconf=LC	beta-D-xylosidase%204%20G
chr1B	559833546	559835852	Name=TRITD1Bv1G181800.1	primconf=HC	MATH%20domain-containing%20protein%20G
chr1B	559833642	559842814	Name=TRITD1Bv1G181800.3	primconf=HC	MATH%20domain-containing%20protein
chr1B	559833642	559844301	Name=TRITD1Bv1G181800.4	primconf=HC	MATH%20domain-containing%20protein
chr1B	559833642	559844301	Name=TRITD1Bv1G181800.5	primconf=HC	MATH%20domain-containing%20protein
chr1B	559833642	559844301	Name=TRITD1Bv1G181800.6	primconf=HC	MATH%20domain-containing%20protein
chr1B	559833642	559844356	Name=TRITD1Bv1G181800.7	primconf=HC	MATH%20domain-containing%20protein
chr1B	559833642	559844356	Name=TRITD1Bv1G181800.8	primconf=HC	MATH%20domain-containing%20protein
chr1B	559833642	559844356	Name=TRITD1Bv1G181800.9	primconf=HC	MATH%20domain-containing%20protein
chr1B	559833642	559840929	Name=TRITD1Bv1G181800.2	primconf=HC	MATH%20domain-containing%20protein%20G
chr1B	559834001	559842849	Name=TRITD1Bv1G181800.10	primconf=HC	MATH%20domain-containing%20protein
chr1B	559839008	559844356	Name=TRITD1Bv1G181800.11	primconf=HC	MATH%20domain-containing%20protein
chr1B	559868245	559869672	Name=TRITD1Bv1G181810.1	primconf=LC	Retrovirus-related%20Pol%20polyprotein%20from%20transposon%20TNT%201-94
chr1B	559894044	559894385	Name=TRITD1Bv1G181820.1	primconf=LC	Iron-sulfur%20clusters%20transporter%20ATM1,%20mitochondrial%20G
chr1B	559919112	559919471	Name=TRITD1Bv1G181830.1	primconf=LC	Retrovirus-related%20Pol%20polyprotein%20from%20transposon%20opus%20TE
chr1B	559933528	559933998	Name=TRITD1Bv1G181840.1	primconf=LC	Retrovirus-related%20Pol%20polyprotein%20from%20transposon%20TNT%201-94
chr1B	559934065	559934706	Name=TRITD1Bv1G181850.1	primconf=LC	Retrovirus-related%20Pol%20polyprotein%20from%20transposon%20TNT%201-94
chr1B	559937198	559937509	Name=TRITD1Bv1G181860.1	primconf=LC	Retrovirus-related%20Pol%20polyprotein%20from%20transposon%20TNT%201-94%20TE
chr1B	559951062	559953284	Name=TRITD1Bv1G181870.1	primconf=HC	Ubiquitin%20carboxyl-terminal%20hydrolase%202
chr1B	559956903	559959213	Name=TRITD1Bv1G181880.1	primconf=HC	30S%20ribosomal%20protein%20S19
chr1B	559961432	559961915	Name=TRITD1Bv1G181890.1	primconf=HC	Photosystem%20II%20reaction%20center%20W%20protein
chr1B	559961438	559961915	Name=TRITD1Bv1G181890.2	primconf=HC	Photosystem%20II%20reaction%20center%20W%20protein
chr1B	559962902	559963974	Name=TRITD1Bv1G181900.1	primconf=HC	Glycosyltransferase
chr1B	559962902	559964179	Name=TRITD1Bv1G181900.2	primconf=HC	Glycosyltransferase
chr1B	559977410	559977847	Name=TRITD1Bv1G181910.1	primconf=LC	Wound-responsive%20family%20protein%20G
chr1B	559993086	559993508	Name=TRITD1Bv1G181920.1	primconf=LC	Gag-Pol%20polyprotein
chr1B	560059424	560062180	Name=TRITD1Bv1G181930.1	primconf=HC	Lipoyl%20synthase,%20chloroplastic
chr1B	560084869	560085847	Name=TRITD1Bv1G181940.1	primconf=HC	Photosystem%20II%20reaction%20center%20W%20protein,%20chloroplastic
chr1B	560086276	560086659	Name=TRITD1Bv1G181950.1	primconf=LC	Required%20to%20maintain%20repression%201%20G
chr1B	560095895	560096422	Name=TRITD1Bv1G181960.1	primconf=LC	Retrovirus-related%20Pol%20polyprotein%20from%20transposon%20TNT%201-94
chr1B	560135040	560135444	Name=TRITD1Bv1G181970.1	primconf=LC	Transposon%20protein,%20putative,%20CACTA,%20En%2FSpm%20sub-class,%20expressed%20TE
chr1B	560140897	560141244	Name=TRITD1Bv1G181980.1	primconf=LC	cyclic%20nucleotide-gated%20channel%206%20G
chr1B	560148538	560149032	Name=TRITD1Bv1G181990.1	primconf=HC	Photosystem%20II%20reaction%20center%20W%20protein,%20chloroplastic
chr1B	560152086	560152701	Name=TRITD1Bv1G182000.1	primconf=LC	Arginine%20biosynthesis%20bifunctional%20protein%20ArgJ,%20chloroplastic%20G
chr1B	560169924	560170187	Name=TRITD1Bv1G182010.1	primconf=LC	DNA%20topoisomerase,%20type%20IA,%20core%20G
chr1B	560171068	560171286	Name=TRITD1Bv1G182020.1	primconf=LC	Mitochondrial%20substrate%20carrier%20family%20protein%20G
chr1B	560173356	560174060	Name=TRITD1Bv1G182030.1	primconf=HC	ATP%20synthase%20subunit%20alpha
chr1B	560183826	560184296	Name=TRITD1Bv1G182040.1	primconf=HC	ATPase%20subunit%208
chr1B	560184409	560184921	Name=TRITD1Bv1G182050.1	primconf=HC	NADH-ubiquinone%20oxidoreductase%20chain%206%20G
chr1B	560185267	560187669	Name=TRITD1Bv1G182060.1	primconf=LC	exocyst%20complex%20component%20sec10%20G
chr1B	560185610	560186227	Name=TRITD1Bv1G182070.1	primconf=LC	Protein%20kinase%20APK1A,%20chloroplastic%20G
chr1B	560186443	560187669	Name=TRITD1Bv1G182060.2	primconf=LC	Splicing%20factor%203B%20subunit%201%20G
chr1B	560189190	560189645	Name=TRITD1Bv1G182080.1	primconf=LC	cyclic%20nucleotide-gated%20channel%206%20G
chr1B	560208179	560208963	Name=TRITD1Bv1G182090.1	primconf=HC	Citrate-binding%20protein
chr1B	560228349	560228810	Name=TRITD1Bv1G182100.1	primconf=LC	Retrovirus-related%20Pol%20polyprotein%20from%20transposon%20TNT%201-94
chr1B	560233906	560234544	Name=TRITD1Bv1G182110.1	primconf=HC	Chitinase
chr1B	560233906	560234544	Name=TRITD1Bv1G182110.2	primconf=HC	Chitinase
chr1B	560258780	560259190	Name=TRITD1Bv1G182120.1	primconf=LC	Retrotransposon%20protein,%20putative,%20Ty3-gypsy%20subclass
chr1B	560265506	560265958	Name=TRITD1Bv1G182130.1	primconf=LC	Retrovirus-related%20Pol%20polyprotein%20from%20transposon%20TNT%201-94
chr1B	560552804	560553127	Name=TRITD1Bv1G182140.1	primconf=LC	Retrovirus-related%20Pol%20polyprotein%20from%20transposon%20TNT%201-94
chr1B	560565873	560566181	Name=TRITD1Bv1G182150.1	primconf=LC	Amidohydrolase%20family%20G
chr1B	560583033	560583377	Name=TRITD1Bv1G182160.1	primconf=LC	Retrovirus-related%20Pol%20polyprotein%20from%20transposon%20TNT%201-94
chr1B	560634248	560634646	Name=TRITD1Bv1G182170.1	primconf=LC	Retrotransposon%20protein,%20putative,%20Ty3-gypsy%20subclass
chr1B	560700239	560700916	Name=TRITD1Bv1G182180.1	primconf=LC	Retrotransposon%20protein,%20putative,%20unclassified
chr1B	560723072	560723437	Name=TRITD1Bv1G182190.1	primconf=LC	Retrotransposon%20protein,%20putative,%20unclassified
chr1B	560724245	560724886	Name=TRITD1Bv1G182200.1	primconf=LC	Retrotransposon%20protein,%20putative,%20unclassified
chr1B	560847947	560850772	Name=TRITD1Bv1G182210.1	primconf=HC	NADH-quinone%20oxidoreductase,%20subunit%20E
chr1B	560848225	560850772	Name=TRITD1Bv1G182210.2	primconf=HC	NADH-quinone%20oxidoreductase,%20subunit%20E
chr1B	560848323	560850772	Name=TRITD1Bv1G182210.3	primconf=HC	NADH-quinone%20oxidoreductase,%20subunit%20E
chr1B	621535609	621538752	Name=TRITD1Bv1G203540.10	primconf=HC	Zinc%20finger%20family%20protein
chr1B	621541798	621542145	Name=TRITD1Bv1G203550.1	primconf=LC	RNA-directed%20DNA%20polymerase%20(reverse%20transcriptase)-related%20family%20protein
chr1B	621545760	621546152	Name=TRITD1Bv1G203560.1	primconf=LC	actin%20depolymerizing%20factor%208%20G
chr1B	621554860	621558972	Name=TRITD1Bv1G203570.1	primconf=HC	Serine-rich%20adhesin%20for%20platelets-like%20protein
chr1B	621554860	621558972	Name=TRITD1Bv1G203570.2	primconf=HC	Serine-rich%20adhesin%20for%20platelets-like%20protein
chr1B	621555732	621557669	Name=TRITD1Bv1G203570.3	primconf=HC	Serine-rich%20adhesin%20for%20platelets-like%20protein
chr1B	621561875	621562204	Name=TRITD1Bv1G203580.1	primconf=LC	1,3-beta-glucan%20synthase%20component%20bgs1%20G
chr1B	621565868	621566245	Name=TRITD1Bv1G203590.1	primconf=LC	Acyltransferase-like%20protein%20G
chr1B	621572852	621573244	Name=TRITD1Bv1G203600.1	primconf=LC	Retrovirus-related%20Pol%20polyprotein%20from%20transposon%20TNT%201-94
chr1B	621654352	621655494	Name=TRITD1Bv1G203610.1	primconf=LC	Retrovirus-related%20Pol%20polyprotein%20from%20transposon%20TNT%201-94
chr1B	621661328	621662467	Name=TRITD1Bv1G203620.1	primconf=LC	DUF1639%20family%20protein
chr1B	621673408	621674231	Name=TRITD1Bv1G203630.1	primconf=HC	Alkaline%20shock%20protein%2023
chr1B	621678458	621678880	Name=TRITD1Bv1G203640.1	primconf=HC	60S%20ribosomal%20protein%20L35a-like%20protein
chr1B	621770654	621771016	Name=TRITD1Bv1G203650.1	primconf=LC	Zinc%20finger%20MYM-type%20protein%205%20TE?
chr1B	621942119	621942433	Name=TRITD1Bv1G203660.1	primconf=LC	Bursicon%20G
chr1B	621947392	621948980	Name=TRITD1Bv1G203670.1	primconf=HC	Transporter-like%20protein
chr1B	621947392	621949150	Name=TRITD1Bv1G203670.2	primconf=HC	Transporter-like%20protein
chr1B	621947392	621949150	Name=TRITD1Bv1G203670.3	primconf=HC	Transporter-like%20protein
chr1B	621966444	621966749	Name=TRITD1Bv1G203680.1	primconf=LC	Transposon%20protein,%20putative,%20CACTA,%20En%2FSpm%20sub-class%20TE
chr1B	621998346	621999323	Name=TRITD1Bv1G203690.1	primconf=HC	chromogranin%20(DUF1639)
chr1B	621998346	621999323	Name=TRITD1Bv1G203690.2	primconf=HC	DUF1639%20family%20protein
chr1B	622004618	622005615	Name=TRITD1Bv1G203700.1	primconf=LC	Ubiquitin%20carboxyl-terminal%20hydrolase%2012
chr1B	622005667	622007343	Name=TRITD1Bv1G203710.1	primconf=LC	Ubiquitin%20carboxyl-terminal%20hydrolase%2012
chr1B	622194218	622194931	Name=TRITD1Bv1G203720.1	primconf=LC	Retrotransposon%20protein,%20putative,%20unclassified%20TE
chr1B	622207082	622207609	Name=TRITD1Bv1G203730.1	primconf=LC	Retrotransposon%20protein,%20putative,%20unclassified
chr1B	622231849	622232429	Name=TRITD1Bv1G203740.1	primconf=LC	Myoglobin
chr1B	622232426	622233171	Name=TRITD1Bv1G203740.2	primconf=LC	S-locus%20lectin%20protein%20kinase%20family%20protein%20G
chr1B	622264993	622266105	Name=TRITD1Bv1G203750.1	primconf=LC	Werner%20Syndrome-like%20exonuclease
chr1B	622265325	622265939	Name=TRITD1Bv1G203750.2	primconf=LC	Receptor-type%20tyrosine-protein%20phosphatase%20zeta%20G
chr1B	622267339	622268590	Name=TRITD1Bv1G203760.1	primconf=LC	P-loop%20containing%20nucleoside%20triphosphate%20hydrolases%20superfamily%20protein%20G
chr1B	622612856	622614603	Name=TRITD1Bv1G203770.1	primconf=LC	Keratin,%20type%20I%20cytoskeletal%2018%20G
chr1B	622612856	622614603	Name=TRITD1Bv1G203770.2	primconf=LC	Keratin,%20type%20I%20cytoskeletal%2019%20G
chr1B	622713412	622713936	Name=TRITD1Bv1G203780.1	primconf=HC	Ring%20finger%20protein,%20putative
chr1B	622717363	622718325	Name=TRITD1Bv1G203790.1	primconf=HC	50S%20ribosomal%20protein%20L2,%20putative
chr1B	622722235	622724005	Name=TRITD1Bv1G203800.1	primconf=LC	Tetratricopeptide%20repeat%20(TPR)-like%20superfamily%20protein%20G
chr1B	622751554	622752246	Name=TRITD1Bv1G203810.1	primconf=LC	B3%20domain-containing%20protein
chr1B	622759606	622761321	Name=TRITD1Bv1G203820.1	primconf=HC	Ubiquitin%20carboxyl-terminal%20hydrolase%2012
chr1B	622786927	622790060	Name=TRITD1Bv1G203830.1	primconf=HC	Ubiquitin%20carboxyl-terminal%20hydrolase-like%20protein
chr1B	622791704	622793974	Name=TRITD1Bv1G203840.1	primconf=HC	Heat%20shock%20transcription%20factor
chr1B	622791708	622793974	Name=TRITD1Bv1G203840.2	primconf=HC	Heat%20shock%20transcription%20factor
chr1B	622791974	622792745	Name=TRITD1Bv1G203840.3	primconf=HC	Heat%20shock%20transcription%20factor%20G
chr1B	622792047	622793118	Name=TRITD1Bv1G203840.4	primconf=HC	Heat%20shock%20transcription%20factor
chr1B	622792047	622793974	Name=TRITD1Bv1G203840.5	primconf=HC	Heat%20shock%20transcription%20factor
chr1B	622799840	622800232	Name=TRITD1Bv1G203850.1	primconf=HC	Membrane%20protein%20insertase%20YidC
chr1B	622800849	622801373	Name=TRITD1Bv1G203860.1	primconf=LC	F-box%20family%20protein
chr1B	622802854	622803420	Name=TRITD1Bv1G203870.1	primconf=LC	Retrovirus-related%20Pol%20polyprotein%20from%20transposon%20TNT%201-94
chr1B	622805939	622806928	Name=TRITD1Bv1G203880.1	primconf=LC	1,2-dihydroxy-3-keto-5-methylthiopentene%20dioxygenase
chr1B	622810589	622810909	Name=TRITD1Bv1G203890.1	primconf=LC	LINE-1%20reverse%20transcriptase%20like%20TE
chr1B	622817262	622817591	Name=TRITD1Bv1G203900.1	primconf=LC	Retrovirus-related%20Pol%20polyprotein%20from%20transposon%20TNT%201-94%20TE
chr1B	622817628	622818164	Name=TRITD1Bv1G203910.1	primconf=LC	Retrovirus-related%20Pol%20polyprotein%20from%20transposon%20TNT%201-94
chr1B	622881082	622881540	Name=TRITD1Bv1G203920.1	primconf=LC	Transposon%20protein,%20putative,%20CACTA,%20En%2FSpm%20sub-class
chr1B	622911587	622911892	Name=TRITD1Bv1G203930.1	primconf=LC	Retrovirus-related%20Pol%20polyprotein%20from%20transposon%20TNT%201-94%20TE
chr1B	622915579	622918889	Name=TRITD1Bv1G203940.1	primconf=HC	Thymidine%20kinase
chr1B	622915579	622918889	Name=TRITD1Bv1G203940.2	primconf=HC	Thymidine%20kinase
chr1B	622922042	622922600	Name=TRITD1Bv1G203950.1	primconf=LC	F-box%2FRNI-like%2FFBD-like%20domains-containing%20protein
chr1B	622922601	622923221	Name=TRITD1Bv1G203960.1	primconf=HC	F-box%2FRNI-like%2FFBD-like%20domains-containing%20protein
chr1B	622944123	622945217	Name=TRITD1Bv1G203970.1	primconf=HC	F-box%20family%20protein
chr1B	622944123	622945836	Name=TRITD1Bv1G203970.2	primconf=HC	F-box%20family%20protein
chr1B	622945198	622945836	Name=TRITD1Bv1G203970.3	primconf=HC	F-box%2FFBD-like%20domains%20containing%20protein
chr1B	622949332	622950000	Name=TRITD1Bv1G203980.1	primconf=LC	Retrovirus-related%20Pol%20polyprotein%20from%20transposon%20TNT%201-94%20TE
chr1B	622954660	622955028	Name=TRITD1Bv1G203990.1	primconf=LC	Retrotransposon%20protein,%20putative,%20unclassified%20TE
chr1B	622956998	622957540	Name=TRITD1Bv1G204000.1	primconf=LC	F-box%20family%20protein,%20putative
chr1B	622957941	622959578	Name=TRITD1Bv1G204010.1	primconf=LC	F-box%20family%20protein
chr1B	622963204	622967145	Name=TRITD1Bv1G204020.1	primconf=HC	U4%2FU6%20small%20nuclear%20ribonucleoprotein%20Prp31
chr1B	622963204	622967145	Name=TRITD1Bv1G204020.2	primconf=HC	U4%2FU6%20small%20nuclear%20ribonucleoprotein%20Prp31
chr1B	622963204	622967145	Name=TRITD1Bv1G204020.3	primconf=HC	U4%2FU6%20small%20nuclear%20ribonucleoprotein%20Prp31
chr1B	622963308	622967145	Name=TRITD1Bv1G204020.4	primconf=HC	U4%2FU6%20small%20nuclear%20ribonucleoprotein%20Prp31
chr1B	622964927	622967145	Name=TRITD1Bv1G204020.5	primconf=HC	U4%2FU6%20small%20nuclear%20ribonucleoprotein%20Prp31
chr1B	622985546	622985902	Name=TRITD1Bv1G204030.1	primconf=LC	Oligopeptide%20transport%20ATP-binding%20protein%20OppF%20G
chr1B	623049924	623050229	Name=TRITD1Bv1G204040.1	primconf=LC	G1%2FS-specific%20cyclin-E%20protein%20G
chr1B	623050442	623050819	Name=TRITD1Bv1G204050.1	primconf=LC	Pre-mRNA-splicing%20ATP-dependent%20RNA%20helicase%20PRP28%20TE?
chr1B	623324934	623325458	Name=TRITD1Bv1G204060.1	primconf=LC	Retrotransposon%20protein,%20putative,%20Ty3-gypsy%20subclass%20TE
chr1B	623395076	623395945	Name=TRITD1Bv1G204070.1	primconf=LC	tRNA%20dimethylallyltransferase
chr1B	623407501	623415305	Name=TRITD1Bv1G204080.1	primconf=HC	Chloroplastic%20group%20IIA%20intron%20splicing%20facilitator%20CRS1,%20chloroplastic
chr1B	623407548	623415305	Name=TRITD1Bv1G204080.2	primconf=HC	Chloroplastic%20group%20IIA%20intron%20splicing%20facilitator%20CRS1,%20chloroplastic
chr1B	623408185	623415305	Name=TRITD1Bv1G204080.3	primconf=HC	Chloroplastic%20group%20IIA%20intron%20splicing%20facilitator%20CRS1,%20chloroplastic
chr1B	623408267	623415305	Name=TRITD1Bv1G204080.4	primconf=HC	Chloroplastic%20group%20IIA%20intron%20splicing%20facilitator%20CRS1,%20chloroplastic
chr1B	623410508	623415305	Name=TRITD1Bv1G204080.5	primconf=HC	Chloroplastic%20group%20IIA%20intron%20splicing%20facilitator%20CRS1,%20chloroplastic
chr1B	623410831	623415305	Name=TRITD1Bv1G204080.6	primconf=HC	Chloroplastic%20group%20IIA%20intron%20splicing%20facilitator%20CRS1,%20chloroplastic
chr1B	623410883	623415305	Name=TRITD1Bv1G204080.7	primconf=HC	Chloroplastic%20group%20IIA%20intron%20splicing%20facilitator%20CRS1,%20chloroplastic
chr1B	623410883	623415305	Name=TRITD1Bv1G204080.8	primconf=HC	Chloroplastic%20group%20IIA%20intron%20splicing%20facilitator%20CRS1,%20chloroplastic
chr1B	623410911	623414781	Name=TRITD1Bv1G204080.9	primconf=HC	Chloroplastic%20group%20IIA%20intron%20splicing%20facilitator%20CRS1,%20chloroplastic
chr1B	623411566	623415305	Name=TRITD1Bv1G204080.10	primconf=HC	Chloroplastic%20group%20IIA%20intron%20splicing%20facilitator%20CRS1,%20chloroplastic
chr1B	623419920	623420237	Name=TRITD1Bv1G204090.1	primconf=LC	Retrotransposon%20protein,%20putative,%20Ty1-copia%20subclass
chr1B	623477675	623478304	Name=TRITD1Bv1G204100.1	primconf=LC	Retrovirus-related%20Pol%20polyprotein%20from%20transposon%20TNT%201-94
chr1B	623488931	623491308	Name=TRITD1Bv1G204110.1	primconf=LC	F-box%20protein%20TE?
chr1B	623488931	623491308	Name=TRITD1Bv1G204110.2	primconf=LC	F-box%20protein%20TE?
chr1B	623489149	623489481	Name=TRITD1Bv1G204110.3	primconf=LC	Avirulence%20induced%20gene%20(AIG1)%20family%20protein%20G
chr1B	623489544	623491308	Name=TRITD1Bv1G204110.4	primconf=LC	alpha%2Fbeta-Hydrolases%20superfamily%20protein%20G
chr1B	623490136	623491308	Name=TRITD1Bv1G204110.5	primconf=LC	alpha%2Fbeta-Hydrolases%20superfamily%20protein%20G
chr1B	623499193	623499636	Name=TRITD1Bv1G204120.1	primconf=LC	Ankyrin%20repeat%20domain-containing%20protein%2036A%20G
chr1B	623499806	623500801	Name=TRITD1Bv1G204130.1	primconf=LC	NBS-LRR-like%20resistance%20protein
chr1B	623500773	623501948	Name=TRITD1Bv1G204130.2	primconf=LC	Disease%20resistance%20protein%20(TIR-NBS-LRR%20class)
chr1B	623508690	623509556	Name=TRITD1Bv1G204140.1	primconf=HC	NBS-LRR-like%20resistance%20protein
chr1B	623512179	623512812	Name=TRITD1Bv1G204150.1	primconf=LC	alpha%2Fbeta-Hydrolases%20superfamily%20protein%20G
chr1B	623512179	623514255	Name=TRITD1Bv1G204150.3	primconf=LC	AT%20hook%20motif-containing%20protein,%20putative,%20expressed%20G
chr1B	623512179	623514255	Name=TRITD1Bv1G204150.4	primconf=LC	AT%20hook%20motif-containing%20protein,%20putative,%20expressed%20G
chr1B	623512179	623513035	Name=TRITD1Bv1G204150.2	primconf=LC	Mitochondrial%20import%20inner%20membrane%20translocase%20subunit%20TIM23%20G
chr1B	623512628	623513035	Name=TRITD1Bv1G204150.5	primconf=LC	ATPase%20E1-E2%20type%20family%20protein%20%2F%20haloacid%20dehalogenase-like%20hydrolase%20family%20protein%20G
chr1B	623513105	623514619	Name=TRITD1Bv1G204150.7	primconf=LC	AT%20hook%20motif-containing%20protein,%20putative,%20expressed
chr1B	623513105	623514255	Name=TRITD1Bv1G204150.6	primconf=LC	AT%20hook%20motif-containing%20protein,%20putative,%20expressed%20G
chr1B	623514311	623515048	Name=TRITD1Bv1G204150.8	primconf=LC	AT%20hook%20motif-containing%20protein,%20putative
chr1B	623515000	623515323	Name=TRITD1Bv1G204150.9	primconf=LC	ATP-dependent%20DNA%20helicase%20PIF1
chr1B	623541286	623541624	Name=TRITD1Bv1G204160.1	primconf=LC	Retrovirus-related%20Pol%20polyprotein%20from%20transposon%20TNT%201-94%20TE
chr1B	623559558	623560052	Name=TRITD1Bv1G204170.1	primconf=LC	Acid%20phosphatase%201
chr1B	623565590	623565940	Name=TRITD1Bv1G204180.1	primconf=LC	Retrovirus-related%20Pol%20polyprotein%20from%20transposon%20TNT%201-94%20TE
chr1B	623566730	623567173	Name=TRITD1Bv1G204190.1	primconf=LC	Retrovirus-related%20Pol%20polyprotein%20from%20transposon%20TNT%201-94
chr1B	623568955	623569326	Name=TRITD1Bv1G204200.1	primconf=LC	Retrovirus-related%20Pol%20polyprotein%20from%20transposon%20TNT%201-94
chr1B	623679964	623680918	Name=TRITD1Bv1G204210.1	primconf=LC	TPX2%20(targeting%20protein%20for%20Xklp2)%20protein%20family%20G
chr1B	623680526	623680918	Name=TRITD1Bv1G204210.2	primconf=LC	TPX2%20(targeting%20protein%20for%20Xklp2)%20protein%20family%20G
chr1B	623712640	623712831	Name=TRITD1Bv1G204220.1	primconf=LC	Acylphosphatase%20G
chr1B	623721505	623721702	Name=TRITD1Bv1G204230.1	primconf=LC	Cytoplasmic%20envelopment%20protein%202%20G
chr1B	623755994	623756239	Name=TRITD1Bv1G204240.1	primconf=HC	Cyclopropane-fatty-acyl-phospholipid%20synthase%20G
chr1B	623799014	623799256	Name=TRITD1Bv1G204250.1	primconf=HC	Peptidyl-tRNA%20hydrolase%20G
chr1B	623844567	623845118	Name=TRITD1Bv1G204260.1	primconf=HC	DNA%20topoisomerase%20G
chr1B	623956614	623956856	Name=TRITD1Bv1G204270.1	primconf=HC	Peptidyl-tRNA%20hydrolase%20G
chr1B	623960961	623961203	Name=TRITD1Bv1G204280.1	primconf=HC	Diacylglycerol%20kinase%20beta%20G
chr1B	623977838	623980031	Name=TRITD1Bv1G204290.1	primconf=HC	ATP-dependent%20RNA%20helicase,%20putative
chr1B	623977838	623981120	Name=TRITD1Bv1G204290.2	primconf=HC	ATP-dependent%20RNA%20helicase,%20putative
chr1B	623977838	623981120	Name=TRITD1Bv1G204290.3	primconf=HC	ATP-dependent%20RNA%20helicase,%20putative
chr1B	624034533	624035096	Name=TRITD1Bv1G204300.1	primconf=LC	Retrovirus-related%20Pol%20polyprotein%20from%20transposon%20TNT%201-94
chr1B	624036703	624037308	Name=TRITD1Bv1G204310.1	primconf=LC	Retrovirus-related%20Pol%20polyprotein%20from%20transposon%20TNT%201-94
chr1B	624061620	624062021	Name=TRITD1Bv1G204320.1	primconf=LC	DNA-directed%20RNA%20polymerase%20subunit%20G
chr1B	624070113	624077371	Name=TRITD1Bv1G204330.1	primconf=HC	General%20transcription%20factor%203C%20polypeptide%205
chr1B	624070113	624078793	Name=TRITD1Bv1G204330.2	primconf=HC	General%20transcription%20factor%203C%20polypeptide%205
chr1B	624070113	624079463	Name=TRITD1Bv1G204330.3	primconf=HC	General%20transcription%20factor%203C%20polypeptide%205
chr1B	624070113	624079463	Name=TRITD1Bv1G204330.4	primconf=HC	General%20transcription%20factor%203C%20polypeptide%205
chr1B	624074164	624074607	Name=TRITD1Bv1G204330.5	primconf=HC	General%20transcription%20factor%203C%20polypeptide%205
chr1B	624113803	624114159	Name=TRITD1Bv1G204340.1	primconf=LC	Retrovirus-related%20Pol%20polyprotein%20from%20transposon%20TNT%201-94
chr1B	624125364	624125681	Name=TRITD1Bv1G204350.1	primconf=LC	Retrotransposon%20protein,%20putative,%20Ty3-gypsy%20subclass
chr1B	624162776	624164677	Name=TRITD1Bv1G204360.1	primconf=HC	Pentatricopeptide%20repeat-containing%20protein,%20putative
chr1B	624184527	624185093	Name=TRITD1Bv1G204370.1	primconf=LC	Retrovirus-related%20Pol%20polyprotein%20from%20transposon%20TNT%201-94
chr1B	624186216	624186641	Name=TRITD1Bv1G204380.1	primconf=LC	Retrovirus-related%20Pol%20polyprotein%20from%20transposon%20TNT%201-94%20TE
chr1B	624190316	624190924	Name=TRITD1Bv1G204390.1	primconf=LC	Eukaryotic%20translation%20initiation%20factor%205B%20G
chr1B	624205089	624207197	Name=TRITD1Bv1G204400.1	primconf=LC	ATP-dependent%20RNA%20helicase,%20putative
chr1B	624205089	624209795	Name=TRITD1Bv1G204400.2	primconf=LC	ATP-dependent%20RNA%20helicase,%20putative
chr1B	624209992	624211660	Name=TRITD1Bv1G204410.1	primconf=LC	ATP-dependent%20RNA%20helicase,%20putative
chr1B	624209992	624212136	Name=TRITD1Bv1G204410.2	primconf=LC	ATP-dependent%20RNA%20helicase,%20putative
chr1B	624209992	624213226	Name=TRITD1Bv1G204410.3	primconf=LC	ATP-dependent%20RNA%20helicase,%20putative
chr1B	624211693	624213226	Name=TRITD1Bv1G204410.4	primconf=LC	ATP-dependent%20RNA%20helicase,%20putative
chr1B	624229467	624230219	Name=TRITD1Bv1G204420.1	primconf=LC	Retrotransposon%20protein,%20putative,%20LINE%20subclass%20TE
chr1B	624242647	624243075	Name=TRITD1Bv1G204430.1	primconf=LC	Methionine%20import%20ATP-binding%20protein%20MetN%201%20G
chr1B	624303349	624304109	Name=TRITD1Bv1G204440.1	primconf=LC	Geranylgeranyl%20pyrophosphate%20synthase
chr1B	624303355	624304109	Name=TRITD1Bv1G204440.2	primconf=LC	Geranylgeranyl%20pyrophosphate%20synthase
chr1B	624341987	624343252	Name=TRITD1Bv1G204450.2	primconf=HC	Pm3-like%20disease%20resistance%20protein
chr1B	624341987	624342555	Name=TRITD1Bv1G204450.1	primconf=HC	Powdery%20mildew%20resistance%20protein%20Pm3%20G
chr1B	624343271	624344367	Name=TRITD1Bv1G204460.2	primconf=LC	Disease%20resistance%20protein
chr1B	624343271	624344272	Name=TRITD1Bv1G204460.1	primconf=LC	Pm3-like%20disease%20resistance%20protein
chr1B	624344367	624345219	Name=TRITD1Bv1G204460.3	primconf=LC	Powdery%20mildew%20resistance%20protein%20Pm3
chr1B	624345573	624353302	Name=TRITD1Bv1G204470.1	primconf=LC	Disease%20resistance%20protein,%20putative
chr1B	624345573	624353399	Name=TRITD1Bv1G204470.2	primconf=LC	Pm3-like%20disease%20resistance%20protein
chr1B	624370820	624371239	Name=TRITD1Bv1G204480.1	primconf=LC	Hdr-like%20menaquinol%20oxidoreductase%20iron-sulfur%20subunit%20G
chr1B	624380887	624381511	Name=TRITD1Bv1G204490.1	primconf=HC	Dirigent%20protein
chr1B	624380887	624382219	Name=TRITD1Bv1G204490.2	primconf=HC	Dirigent%20protein
chr1B	624380887	624382219	Name=TRITD1Bv1G204490.3	primconf=HC	Dirigent%20protein
chr1B	624381236	624382219	Name=TRITD1Bv1G204490.4	primconf=HC	Dirigent%20protein
chr1B	624395890	624396276	Name=TRITD1Bv1G204500.1	primconf=LC	Retrotransposon%20protein,%20putative,%20unclassified,%20expressed%20TE
chr1B	624410549	624411046	Name=TRITD1Bv1G204510.1	primconf=LC	Phosphoribosylformylglycinamidine%20synthase%20subunit%20PurQ%20G
chr1B	624412179	624412556	Name=TRITD1Bv1G204520.1	primconf=LC	Transposon%20protein,%20putative,%20Pong%20sub-class
chr1B	624414464	624414772	Name=TRITD1Bv1G204530.1	primconf=LC	Retrovirus-related%20Pol%20polyprotein%20from%20transposon%20TNT%201-94
chr1B	624415903	624416271	Name=TRITD1Bv1G204540.1	primconf=LC	Retrovirus-related%20Pol%20polyprotein%20from%20transposon%20TNT%201-94
chr1B	624421017	624422087	Name=TRITD1Bv1G204550.1	primconf=LC	Trigger%20factor%20G
chr1B	624421264	624423092	Name=TRITD1Bv1G204550.2	primconf=LC	RING%2FFYVE%2FPHD%20zinc%20finger%20superfamily%20protein%20TE?
chr1B	624425193	624425921	Name=TRITD1Bv1G204560.1	primconf=LC	Gag%20polyprotein
chr1B	624483523	624483930	Name=TRITD1Bv1G204570.1	primconf=LC	Transposon%20protein,%20putative,%20CACTA,%20En%2FSpm%20sub-class%20TE
chr1B	624496273	624496653	Name=TRITD1Bv1G204580.1	primconf=LC	Ubiquitin-like%20superfamily%20protein%20G
chr1B	624508343	624509143	Name=TRITD1Bv1G204590.1	primconf=LC	Ketol-acid%20reductoisomerase%20(NADP(+))%20G
chr1B	624509394	624510926	Name=TRITD1Bv1G204600.1	primconf=LC	Retrotransposon%20protein,%20putative,%20unclassified
chr1B	624510951	624512813	Name=TRITD1Bv1G204610.1	primconf=LC	Retrotransposon%20protein,%20putative,%20unclassified
chr1B	624514003	624514317	Name=TRITD1Bv1G204620.1	primconf=LC	Anti-sigma-W%20factor%20RsiW%20G
chr1B	624541363	624541968	Name=TRITD1Bv1G204630.1	primconf=HC	Endo-1,3-beta-glucanase
chr1B	624565567	624565956	Name=TRITD1Bv1G204640.1	primconf=LC	Retrovirus-related%20Pol%20polyprotein%20from%20transposon%20TNT%201-94
chr1B	624589945	624590568	Name=TRITD1Bv1G204650.1	primconf=LC	Retrovirus-related%20Pol%20polyprotein%20from%20transposon%20TNT%201-94
chr1B	624591489	624591863	Name=TRITD1Bv1G204660.1	primconf=LC	Retrovirus-related%20Pol%20polyprotein%20from%20transposon%20TNT%201-94
chr1B	624641672	624642196	Name=TRITD1Bv1G204670.1	primconf=LC	minichromosome%20maintenance%208%20G
chr1B	624649936	624650451	Name=TRITD1Bv1G204680.1	primconf=LC	Multiple%20RNA-binding%20domain-containing%20protein%201
chr1B	624665950	624666435	Name=TRITD1Bv1G204690.1	primconf=LC	Far-red%20impaired%20response%20protein-like%20G
chr1B	624666539	624666901	Name=TRITD1Bv1G204700.1	primconf=LC	Non-structural%20polyprotein%20G
chr1B	624669274	624670494	Name=TRITD1Bv1G204710.1	primconf=LC	TBC1%20domain%20family%20member%204%20G
chr1B	624669403	624670428	Name=TRITD1Bv1G204720.1	primconf=HC	Hexosyltransferase
chr1B	624671690	624672220	Name=TRITD1Bv1G204730.1	primconf=LC	Glutathione%20S-transferase%20T3%20G
chr1B	624673599	624675888	Name=TRITD1Bv1G204740.1	primconf=HC	Guanine%20nucleotide-binding%20protein%20beta%20subunit-like%20protein
chr1B	624674471	624675888	Name=TRITD1Bv1G204740.2	primconf=HC	Guanine%20nucleotide-binding%20protein%20beta%20subunit-like%20protein
chr1B	624674635	624675948	Name=TRITD1Bv1G204750.1	primconf=LC	Uracil-DNA%20glycosylase%20G
chr1B	624682180	624682524	Name=TRITD1Bv1G204760.1	primconf=LC	Gag-pol%20polyprotein
chr1B	624704209	624704892	Name=TRITD1Bv1G204770.1	primconf=LC	Retrovirus-related%20Pol%20polyprotein%20from%20transposon%20TNT%201-94
chr1B	624704938	624705633	Name=TRITD1Bv1G204780.1	primconf=LC	Retrovirus-related%20Pol%20polyprotein%20from%20transposon%20TNT%201-94
chr1B	624715244	624715663	Name=TRITD1Bv1G204790.1	primconf=LC	Transposon%20protein,%20putative,%20Pong%20sub-class
chr1B	624742366	624742773	Name=TRITD1Bv1G204800.1	primconf=LC	Pol%20polyprotein
chr1B	624752494	624752994	Name=TRITD1Bv1G204810.1	primconf=LC	Retrotransposon%20protein,%20putative,%20unclassified
chr1B	624790063	624790386	Name=TRITD1Bv1G204820.1	primconf=LC	Retrovirus-related%20Pol%20polyprotein%20from%20transposon%20TNT%201-94
chr1B	624791608	624792279	Name=TRITD1Bv1G204830.1	primconf=LC	Retrovirus-related%20Pol%20polyprotein%20from%20transposon%20TNT%201-94
chr1B	624799917	624800306	Name=TRITD1Bv1G204840.1	primconf=LC	Retrovirus-related%20Pol%20polyprotein%20from%20transposon%20TNT%201-94%20TE
chr1B	624809336	624809716	Name=TRITD1Bv1G204850.1	primconf=LC	Galactose%20oxidase%2Fkelch%20repeat%20superfamily%20protein%20G
chr1B	624809370	624810713	Name=TRITD1Bv1G204860.1	primconf=HC	RING%2FFYVE%2FPHD%20zinc%20finger%20superfamily%20protein
chr1B	624809370	624810713	Name=TRITD1Bv1G204860.2	primconf=HC	RING%2FFYVE%2FPHD%20zinc%20finger%20superfamily%20protein
chr1B	624811356	624815398	Name=TRITD1Bv1G204870.1	primconf=HC	Sulfhydryl%20oxidase
chr1B	624811356	624815398	Name=TRITD1Bv1G204870.2	primconf=HC	Sulfhydryl%20oxidase
chr1B	624811474	624815398	Name=TRITD1Bv1G204870.3	primconf=HC	Sulfhydryl%20oxidase
chr1B	624811596	624813943	Name=TRITD1Bv1G204870.4	primconf=HC	Sulfhydryl%20oxidase
chr1B	624811596	624814312	Name=TRITD1Bv1G204870.5	primconf=HC	Sulfhydryl%20oxidase
chr1B	624811596	624814554	Name=TRITD1Bv1G204870.6	primconf=HC	Sulfhydryl%20oxidase
chr1B	624811596	624815398	Name=TRITD1Bv1G204870.7	primconf=HC	Sulfhydryl%20oxidase
chr1B	624967573	624967899	Name=TRITD1Bv1G204880.1	primconf=LC	Reverse%20transcriptase
chr1B	624991299	624991616	Name=TRITD1Bv1G204890.1	primconf=LC	Retrovirus-related%20Pol%20polyprotein%20from%20transposon%20TNT%201-94
chr1B	625000861	625001277	Name=TRITD1Bv1G204900.1	primconf=LC	Retrovirus-related%20Pol%20polyprotein%20from%20transposon%20TNT%201-94%20TE
chr1B	625008727	625010892	Name=TRITD1Bv1G204910.1	primconf=LC	Sulfhydryl%20oxidase
chr1B	625013197	625014129	Name=TRITD1Bv1G204920.1	primconf=LC	acetyl%20Co-enzyme%20a%20carboxylase%20carboxyltransferase%20alpha%20subunit%20G
chr1B	625028567	625029010	Name=TRITD1Bv1G204930.1	primconf=LC	Pol%20polyprotein
chr1B	625071897	625072217	Name=TRITD1Bv1G204940.1	primconf=LC	Retrotransposon%20protein,%20putative,%20Ty3-gypsy%20subclass%20TE
chr1B	625133075	625133407	Name=TRITD1Bv1G204950.1	primconf=LC	Retrovirus-related%20Pol%20polyprotein%20from%20transposon%20TNT%201-94
chr1B	625133411	625133893	Name=TRITD1Bv1G204960.1	primconf=LC	Retrovirus-related%20Pol%20polyprotein%20from%20transposon%20TNT%201-94
chr1B	625175023	625175472	Name=TRITD1Bv1G204970.1	primconf=LC	26S%20proteasome%20non-ATPase%20regulatory%20subunit%202%20G
chr1B	625188747	625190153	Name=TRITD1Bv1G204980.1	primconf=HC	Glycosyltransferase
chr1B	625213244	625213546	Name=TRITD1Bv1G204990.1	primconf=LC	intracellular%20protein%20transporter%20G
chr1B	625218664	625219053	Name=TRITD1Bv1G205000.1	primconf=LC	F-box%20domain%20containing%20protein%20TE?
chr1B	625221200	625223305	Name=TRITD1Bv1G205010.1	primconf=HC	primconf
chr1B	625221200	625223305	Name=TRITD1Bv1G205010.2	primconf=HC	primconf
chr1B	625227599	625228153	Name=TRITD1Bv1G205020.1	primconf=HC	Multidrug%20resistance%20protein%20ABC%20transporter%20family%20protein,%20putative
chr1B	625259290	625259922	Name=TRITD1Bv1G205030.1	primconf=LC	Transducin%2FWD40%20repeat-like%20superfamily%20protein
chr1B	625259500	625259943	Name=TRITD1Bv1G205040.1	primconf=LC	Highly%20reducing%20polyketide%20synthase%20ZEA2%20G
chr1B	625286121	625286852	Name=TRITD1Bv1G205050.1	primconf=LC	Retrovirus-related%20Pol%20polyprotein%20from%20transposon%20TNT%201-94
chr1B	625287168	625287464	Name=TRITD1Bv1G205060.1	primconf=LC	Retrovirus-related%20Pol%20polyprotein%20from%20transposon%20TNT%201-94%20TE
chr1B	625352008	625353390	Name=TRITD1Bv1G205070.1	primconf=LC	Mitochondrial%20transcription%20termination%20factor-like
chr1B	625426091	625428503	Name=TRITD1Bv1G205080.1	primconf=HC	Oxygen-independent%20coproporphyrinogen-III%20oxidase-like%20protein
chr1B	625426091	625428503	Name=TRITD1Bv1G205080.2	primconf=HC	Oxygen-independent%20coproporphyrinogen-III%20oxidase-like%20protein
chr1B	625426091	625428594	Name=TRITD1Bv1G205080.3	primconf=HC	Oxygen-independent%20coproporphyrinogen-III%20oxidase-like%20protein
chr1B	625430603	625435921	Name=TRITD1Bv1G205090.1	primconf=HC	WD40%20repeat-like%20protein
chr1B	625436918	625437233	Name=TRITD1Bv1G205100.1	primconf=HC	Defensin
chr1B	625450725	625451318	Name=TRITD1Bv1G205110.1	primconf=HC	BTB%2FPOZ%20and%20MATH%20domain-containing%20protein%202
chr1B	625450899	625522784	Name=TRITD1Bv1G205110.2	primconf=HC	BTB%2FPOZ%20domain%20containing%20protein
chr1B	625458595	625459413	Name=TRITD1Bv1G205110.3	primconf=HC	BTB%2FPOZ%20domain%20containing%20protein
chr1B	625458595	625522784	Name=TRITD1Bv1G205110.4	primconf=HC	BTB%2FPOZ%20domain%20containing%20protein
chr1B	625458807	625459004	Name=TRITD1Bv1G205120.1	primconf=HC	Cysteinyl-tRNA%20synthetase,%20class%20Ia%20family%20protein%20G
chr1B	625521726	625522784	Name=TRITD1Bv1G205110.5	primconf=HC	BTB%2FPOZ%20domain%20containing%20protein
chr1B	625522190	625522729	Name=TRITD1Bv1G205130.1	primconf=LC	phototropin%202%20G
chr1B	625523993	625526570	Name=TRITD1Bv1G205140.1	primconf=HC	Microtubule-associated%20protein-like
chr1B	625523993	625526717	Name=TRITD1Bv1G205140.2	primconf=HC	Microtubule-associated%20protein-like
chr1B	625523993	625527656	Name=TRITD1Bv1G205140.3	primconf=HC	Microtubule-associated%20protein-like
chr1B	625523993	625527656	Name=TRITD1Bv1G205140.4	primconf=HC	Microtubule-associated%20protein-like
chr1B	625524531	625527656	Name=TRITD1Bv1G205140.5	primconf=HC	Microtubule-associated%20protein-like
chr1B	625524994	625527656	Name=TRITD1Bv1G205140.6	primconf=HC	Microtubule-associated%20protein-like
chr1B	625525249	625527656	Name=TRITD1Bv1G205140.7	primconf=HC	65-kDa%20microtubule-associated-like%20protein
chr1B	625532864	625535881	Name=TRITD1Bv1G205150.1	primconf=HC	ATP%20synthase%20subunit%20beta
chr1B	625532965	625534252	Name=TRITD1Bv1G205150.2	primconf=HC	ATP%20synthase%20subunit%20beta
chr1B	625532965	625534594	Name=TRITD1Bv1G205150.3	primconf=HC	ATP%20synthase%20subunit%20beta
chr1B	625532965	625534594	Name=TRITD1Bv1G205150.4	primconf=HC	ATP%20synthase%20subunit%20beta
chr1B	625532965	625535881	Name=TRITD1Bv1G205150.5	primconf=HC	ATP%20synthase%20subunit%20beta
chr1B	625568451	625568765	Name=TRITD1Bv1G205160.1	primconf=LC	Retrovirus-related%20Pol%20polyprotein%20from%20transposon%20TNT%201-94
chr1B	625621594	625624885	Name=TRITD1Bv1G205170.1	primconf=HC	F-box%20family%20protein
chr1B	625622423	625625104	Name=TRITD1Bv1G205170.2	primconf=HC	F-box%20family%20protein
chr1B	625622423	625625190	Name=TRITD1Bv1G205170.3	primconf=HC	F-box%20family%20protein
chr1B	625622947	625623894	Name=TRITD1Bv1G205170.4	primconf=HC	F-box%20family%20protein
chr1B	625647264	625647785	Name=TRITD1Bv1G205180.1	primconf=LC	Retrovirus-related%20Pol%20polyprotein%20from%20transposon%2017.6%20TE
chr1B	625689530	625690057	Name=TRITD1Bv1G205190.1	primconf=LC	Retrovirus-related%20Pol%20polyprotein%20from%20transposon%20TNT%201-94
chr1B	625690550	625690849	Name=TRITD1Bv1G205200.1	primconf=LC	Retrovirus-related%20Pol%20polyprotein%20from%20transposon%20TNT%201-94%20TE
chr1B	625705393	625705752	Name=TRITD1Bv1G205210.1	primconf=LC	Retrovirus-related%20Pol%20polyprotein%20from%20transposon%20TNT%201-94
chr1B	625719287	625719748	Name=TRITD1Bv1G205220.1	primconf=LC	Glycosyltransferase%20G
chr1B	625739966	625742854	Name=TRITD1Bv1G205230.1	primconf=HC	Glycosyltransferase
chr1B	625739966	625742854	Name=TRITD1Bv1G205230.2	primconf=HC	Glycosyltransferase
chr1B	625739966	625742854	Name=TRITD1Bv1G205230.3	primconf=HC	Glycosyltransferase
chr1B	625741961	625742296	Name=TRITD1Bv1G205240.1	primconf=LC	glucan%20synthase-like%2010%20G
chr1B	625750022	625779291	Name=TRITD1Bv1G205250.1	primconf=HC	Leucine-rich%20repeat%20receptor-like%20protein%20kinase%20family%20protein
chr1B	625750022	625779491	Name=TRITD1Bv1G205250.2	primconf=HC	Leucine-rich%20repeat%20receptor-like%20protein%20kinase%20family%20protein
chr1B	625785909	625786241	Name=TRITD1Bv1G205260.1	primconf=LC	Transposon%20protein,%20putative,%20Mutator%20sub-class%20TE
chr1B	625850812	625851648	Name=TRITD1Bv1G205270.1	primconf=LC	transmembrane%20protein,%20putative%20(DUF1218)
chr1B	625851017	625851625	Name=TRITD1Bv1G205270.2	primconf=LC	tRNA%20uridine%205-carboxymethylaminomethyl%20modification%20enzyme%20MnmG%20G
chr1B	625889073	625892900	Name=TRITD1Bv1G205280.1	primconf=HC	Rp1-like%20protein
chr1B	625896035	625896622	Name=TRITD1Bv1G205290.1	primconf=LC	Major%20fimbrium%20tip%20subunit%20FimE%20G
chr1B	625918972	625919473	Name=TRITD1Bv1G205300.1	primconf=LC	Retrovirus-related%20Pol%20polyprotein%20from%20transposon%20TNT%201-94%20TE
chr1B	625919477	625923322	Name=TRITD1Bv1G205310.1	primconf=HC	Rp1-like%20protein
chr1B	625925851	625928186	Name=TRITD1Bv1G205320.1	primconf=HC	Pre-rRNA-processing%20protein%20ESF2
chr1B	625930221	625933717	Name=TRITD1Bv1G205330.1	primconf=HC	Nucleolar%20family%20protein
chr1B	625930221	625933717	Name=TRITD1Bv1G205330.2	primconf=HC	Nucleolar%20family%20protein
chr1B	625930221	625933717	Name=TRITD1Bv1G205330.3	primconf=HC	Nucleolar%20family%20protein
chr1B	625930625	625933717	Name=TRITD1Bv1G205330.4	primconf=HC	Nucleolar%20family%20protein
chr1B	625931036	625933717	Name=TRITD1Bv1G205330.5	primconf=HC	Nucleolar%20family%20protein
chr1B	625943961	625944584	Name=TRITD1Bv1G205340.1	primconf=HC	Harpin-induced%20protein%201%20(Hin1),%20putative
chr1B	625955452	625956783	Name=TRITD1Bv1G205350.1	primconf=LC	RNA%202%27-phosphotransferase,%20Tpt1%20%2F%20KptA%20family%20G
chr1B	625990068	625990400	Name=TRITD1Bv1G205360.1	primconf=LC	Retrovirus-related%20Pol%20polyprotein%20from%20transposon%20TNT%201-94%20TE
chr1B	626184816	626185421	Name=TRITD1Bv1G205370.1	primconf=LC	Retrotransposon%20protein,%20putative,%20Ty3-gypsy%20subclass
chr1B	626198936	626199787	Name=TRITD1Bv1G205380.1	primconf=LC	Retrotransposon%20protein,%20putative,%20Ty3-gypsy%20subclass
chr1B	626217209	626217610	Name=TRITD1Bv1G205390.1	primconf=LC	P-loop%20containing%20nucleoside%20triphosphate%20hydrolases%20superfamily%20protein%20G
chr1B	626309973	626310311	Name=TRITD1Bv1G205400.1	primconf=LC	Retrotransposon%20protein,%20putative,%20Ty3-gypsy%20subclass
chr1B	626429928	626430272	Name=TRITD1Bv1G205410.1	primconf=LC	ORF1-2%20G
chr1B	626457255	626459492	Name=TRITD1Bv1G205420.1	primconf=HC	F-box%20protein
chr1B	626457255	626460239	Name=TRITD1Bv1G205420.2	primconf=HC	F-box%20protein
chr1B	626457255	626460239	Name=TRITD1Bv1G205420.3	primconf=HC	F-box%20protein
chr1B	626457278	626460239	Name=TRITD1Bv1G205420.4	primconf=HC	F-box%20protein
chr1B	626457278	626460239	Name=TRITD1Bv1G205420.5	primconf=HC	F-box%20protein
chr1B	626458370	626459492	Name=TRITD1Bv1G205420.6	primconf=HC	F-box%20protein
chr1B	626458370	626459492	Name=TRITD1Bv1G205420.7	primconf=HC	F-box%20protein
chr1B	626545183	626545581	Name=TRITD1Bv1G205430.1	primconf=LC	Transposon%20protein,%20putative,%20CACTA,%20En%2FSpm%20sub-class%20TE
chr1B	626565003	626566246	Name=TRITD1Bv1G205440.1	primconf=HC	Oligopeptide%20transporter
chr1B	626565214	626566952	Name=TRITD1Bv1G205440.2	primconf=HC	Oligopeptide%20transporter
chr1B	626565614	626566246	Name=TRITD1Bv1G205440.3	primconf=HC	Oligopeptide%20transporter,%20putative
chr1B	626568629	626574068	Name=TRITD1Bv1G205450.1	primconf=HC	Short-chain%20dehydrogenase%2Freductase%20family%20protein
chr1B	626569181	626574068	Name=TRITD1Bv1G205450.2	primconf=HC	Short-chain%20dehydrogenase%2Freductase%20family%20protein
chr1B	626571825	626572889	Name=TRITD1Bv1G205460.1	primconf=HC	Kinase%20family%20protein
chr1B	626573259	626574068	Name=TRITD1Bv1G205450.3	primconf=HC	Short-chain%20dehydrogenase%2Freductase%20family%20protein
chr1B	626609909	626610514	Name=TRITD1Bv1G205470.1	primconf=LC	Transposon%20protein,%20putative,%20CACTA,%20En%2FSpm%20sub-class%20TE
chr1B	626609933	626616269	Name=TRITD1Bv1G205480.2	primconf=HC	Oligopeptide%20transporter
chr1B	626609933	626616269	Name=TRITD1Bv1G205480.3	primconf=HC	Oligopeptide%20transporter
chr1B	626609933	626615355	Name=TRITD1Bv1G205480.1	primconf=HC	Oligopeptide%20transporter,%20putative
chr1B	626609964	626616269	Name=TRITD1Bv1G205480.4	primconf=HC	Oligopeptide%20transporter
chr1B	626609964	626616269	Name=TRITD1Bv1G205480.5	primconf=HC	Oligopeptide%20transporter
chr1B	626614303	626616112	Name=TRITD1Bv1G205480.7	primconf=HC	Oligopeptide%20transporter
chr1B	626614303	626616269	Name=TRITD1Bv1G205480.8	primconf=HC	Oligopeptide%20transporter
chr1B	626614303	626615588	Name=TRITD1Bv1G205480.6	primconf=HC	Oligopeptide%20transporter,%20putative
chr1B	626624563	626626404	Name=TRITD1Bv1G205490.1	primconf=LC	Polypyrimidine%20tract-binding%20protein%20G
chr1B	626630761	626631658	Name=TRITD1Bv1G205500.1	primconf=LC	Outer%20arm%20dynein%20light%20chain%201%20protein%20G
chr1B	626633625	626634314	Name=TRITD1Bv1G205510.1	primconf=LC	Imidazole%20glycerol%20phosphate%20synthase%20subunit%20HisF%20G
chr1B	626690491	626692618	Name=TRITD1Bv1G205520.1	primconf=LC	Ulp1%20protease%20family,%20C-terminal%20catalytic%20domain%20containing%20protein,%20expressed%20G
chr1B	626706371	626709157	Name=TRITD1Bv1G205530.1	primconf=HC	Disease%20resistance%20protein%20(NBS-LRR%20class)%20family
chr1B	626764786	626765184	Name=TRITD1Bv1G205540.1	primconf=LC	Transposon%20protein,%20putative,%20Mutator%20sub-class
chr1B	626768494	626769836	Name=TRITD1Bv1G205550.1	primconf=LC	glutamate-1-semialdehyde%202,1-aminomutase%202
chr1B	626780006	626784031	Name=TRITD1Bv1G205560.1	primconf=HC	Disease%20resistance%20protein%20RPM1
chr1B	626955162	626958421	Name=TRITD1Bv1G205570.1	primconf=HC	Thioredoxin
chr1B	626955826	626958421	Name=TRITD1Bv1G205570.2	primconf=HC	Thioredoxin%20family%20protein
chr1B	626960694	626964388	Name=TRITD1Bv1G205580.1	primconf=HC	Syntaxin,%20putative
chr5B	524690853	524864176	Name=TRITD5Bv1G180680.3	primconf=LC	Trihelix%20transcription%20factor%20GT-2%20G
chr5B	524691248	524692333	Name=TRITD5Bv1G180680.4	primconf=LC	Alkyl%20hydroperoxide%20reductase%20subunit%20C%20G
chr5B	524691248	524877871	Name=TRITD5Bv1G180680.5	primconf=LC	Alkyl%20hydroperoxide%20reductase%20subunit%20C%20G
chr5B	524821871	524822196	Name=TRITD5Bv1G180710.1	primconf=LC	60S%20ribosomal%20protein%20L28
chr5B	524857801	524858253	Name=TRITD5Bv1G180720.1	primconf=HC	SAUR-like%20auxin-responsive%20protein%20family,%20putative
chr5B	524863568	524865066	Name=TRITD5Bv1G180680.6	primconf=LC	folic%20acid%20binding%20%2F%20transferase%20G
chr5B	524869583	524869864	Name=TRITD5Bv1G180730.1	primconf=LC	serine%2Farginine%20repetitive%20matrix%20protein%20G
chr5B	524873748	524874140	Name=TRITD5Bv1G180740.1	primconf=HC	SAUR-like%20auxin-responsive%20protein%20family
chr5B	524875559	524875948	Name=TRITD5Bv1G180750.1	primconf=LC	proline%20transporter%203%20G
chr5B	524877005	524877613	Name=TRITD5Bv1G180760.1	primconf=LC	FBD,%20F-box%20and%20Leucine%20Rich%20Repeat%20domains%20containing%20protein%20TE?
chr5B	524930518	524930961	Name=TRITD5Bv1G180770.1	primconf=LC	P-loop%20nucleoside%20triphosphate%20hydrolases%20superfamily%20protein%20with%20CH%20(Calponin%20Homology)%20domain-containing%20protein%20G
chr5B	524945769	524946323	Name=TRITD5Bv1G180780.1	primconf=LC	Retrovirus-related%20Pol%20polyprotein%20from%20transposon%20gypsy%20TE
chr5B	524986556	524987062	Name=TRITD5Bv1G180790.1	primconf=LC	Retrovirus-related%20Pol%20polyprotein%20from%20transposon%20TNT%201-94
chr5B	525009855	525010175	Name=TRITD5Bv1G180800.1	primconf=LC	Retrotransposon%20protein,%20putative,%20unclassified%20TE
chr5B	525016953	525017315	Name=TRITD5Bv1G180810.1	primconf=LC	Insertion%20element%20IS150%20uncharacterized%2019.7%20kDa%20protein%20G
chr5B	525065785	525066156	Name=TRITD5Bv1G180820.1	primconf=LC	Retrovirus-related%20Pol%20polyprotein%20from%20transposon%20TNT%201-94
chr5B	525066116	525066625	Name=TRITD5Bv1G180820.2	primconf=LC	Retrovirus-related%20Pol%20polyprotein%20from%20transposon%20TNT%201-94
chr5B	525067208	525067630	Name=TRITD5Bv1G180830.1	primconf=LC	Retrovirus-related%20Pol%20polyprotein%20from%20transposon%20TNT%201-94%20TE
chr5B	525085248	525085706	Name=TRITD5Bv1G180840.1	primconf=LC	NAC%20domain-containing%20protein%2021%2F22%20G
chr5B	525152750	525154069	Name=TRITD5Bv1G180850.1	primconf=LC	cDNA%20clone:J013094O21,%20full%20insert%20sequence%20G
chr5B	525154437	525154856	Name=TRITD5Bv1G180860.1	primconf=HC	Vps51%2FVps67%20family%20(components%20of%20vesicular%20transport)%20protein
chr5B	525212107	525212871	Name=TRITD5Bv1G180870.1	primconf=LC	Ankyrin%20repeat%20family%20protein
chr5B	525228549	525229259	Name=TRITD5Bv1G180880.1	primconf=LC	DNA-binding%20protein%20with%20MIZ%2FSP-RING%20zinc%20finger,%20PHD-finger%20and%20SAP%20domain-containing%20protein%20TE?
chr5B	525229263	525232112	Name=TRITD5Bv1G180890.1	primconf=LC	1-phosphatidylinositol-3-phosphate%205-kinase%20FAB1A%20G
chr5B	525231562	525232362	Name=TRITD5Bv1G180890.2	primconf=LC	Glutamine--fructose-6-phosphate%20aminotransferase%20[isomerizing]%20G
chr5B	525233512	525234234	Name=TRITD5Bv1G180900.1	primconf=LC	Retrovirus-related%20Pol%20polyprotein%20from%20transposon%20TNT%201-94
chr5B	525234694	525236586	Name=TRITD5Bv1G180910.1	primconf=LC	Retrovirus-related%20Pol%20polyprotein%20from%20transposon%20TNT%201-94
chr5B	525244201	525244638	Name=TRITD5Bv1G180920.1	primconf=LC	Acetate%20kinase%201%20G
chr5B	525285083	525285388	Name=TRITD5Bv1G180930.1	primconf=LC	Retrotransposon%20protein,%20putative,%20Ty1-copia%20subclass%20TE
chr5B	525297212	525297628	Name=TRITD5Bv1G180940.1	primconf=LC	Retrovirus-related%20Pol%20polyprotein%20from%20transposon%20TNT%201-94
chr5B	525298131	525298436	Name=TRITD5Bv1G180950.1	primconf=LC	Retrovirus-related%20Pol%20polyprotein%20from%20transposon%20TNT%201-94
chr5B	525309142	525309816	Name=TRITD5Bv1G180960.1	primconf=HC	BTB%2FPOZ%20and%20MATH%20domain-containing%20protein%202
chr5B	525369543	525369743	Name=TRITD5Bv1G180970.1	primconf=LC	LINE-1%20reverse%20transcriptase%20like%20TE
chr5B	525423334	525424017	Name=TRITD5Bv1G180980.1	primconf=LC	Retrovirus-related%20Pol%20polyprotein%20from%20transposon%20TNT%201-94
chr5B	525432849	525433247	Name=TRITD5Bv1G180990.1	primconf=LC	Regulator%20of%20Vps4%20activity%20in%20the%20MVB%20pathway%20protein%20G
chr5B	525444655	525444981	Name=TRITD5Bv1G181000.1	primconf=LC	Transposon%20Ty3-I%20Gag-Pol%20polyprotein
chr5B	525453075	525459817	Name=TRITD5Bv1G181010.1	primconf=HC	Ankyrin%20repeat%20family%20protein
chr5B	525453275	525459364	Name=TRITD5Bv1G181010.2	primconf=HC	Ankyrin%20repeat%20protein-like
chr5B	525548559	525548918	Name=TRITD5Bv1G181020.1	primconf=LC	Transposon%20protein,%20putative,%20CACTA,%20En%2FSpm%20sub-class%20TE
chr5B	525549004	525549315	Name=TRITD5Bv1G181030.1	primconf=LC	Transposon%20protein,%20putative,%20CACTA,%20En%2FSpm%20sub-class
chr5B	525553012	525553320	Name=TRITD5Bv1G181040.1	primconf=LC	Mediator%20of%20RNA%20polymerase%20II%20transcription%20subunit%2017%20G
chr5B	525560507	525561160	Name=TRITD5Bv1G181050.1	primconf=HC	BTB%2FPOZ%20and%20MATH%20domain-containing%20protein%202
chr5B	525592074	525596115	Name=TRITD5Bv1G181060.1	primconf=LC	pleiotropic%20drug%20resistance%2013%20G
chr5B	525612376	525612801	Name=TRITD5Bv1G181070.2	primconf=HC	Auxin-responsive%20protein%20SAUR36
chr5B	525612376	525612801	Name=TRITD5Bv1G181070.1	primconf=HC	SAUR-like%20auxin-responsive%20protein%20family
chr5B	525625288	525625689	Name=TRITD5Bv1G181080.1	primconf=HC	SAUR-like%20auxin-responsive%20protein%20family
chr5B	525625288	525625767	Name=TRITD5Bv1G181080.2	primconf=HC	SAUR-like%20auxin-responsive%20protein%20family
chr5B	525625288	525633405	Name=TRITD5Bv1G181080.3	primconf=HC	SAUR-like%20auxin-responsive%20protein%20family,%20putative
chr5B	525627021	525627461	Name=TRITD5Bv1G181090.1	primconf=HC	SAUR-like%20auxin-responsive%20protein%20family,%20putative
chr5B	525628384	525628845	Name=TRITD5Bv1G181100.1	primconf=HC	SAUR-like%20auxin-responsive%20protein%20family
chr5B	525628884	525630307	Name=TRITD5Bv1G181110.1	primconf=LC	ER%20membrane%20protein%20complex%20subunit%203%20G
chr5B	525629367	525630437	Name=TRITD5Bv1G181080.4	primconf=HC	SAUR-like%20auxin-responsive%20protein%20family,%20putative
chr5B	525629997	525633405	Name=TRITD5Bv1G181080.5	primconf=HC	SAUR-like%20auxin-responsive%20protein%20family,%20putative
chr5B	525630772	525659794	Name=TRITD5Bv1G181120.1	primconf=LC	UDP-N-acetylglucosamine--N-acetylmuramyl-(pentapeptide)%20pyrophosphoryl-undecaprenol%20N-acetylglucosamine%20transferase%20G
chr5B	525631799	525632260	Name=TRITD5Bv1G181130.1	primconf=HC	SAUR-like%20auxin-responsive%20protein%20family
chr5B	525631799	525642422	Name=TRITD5Bv1G181130.2	primconf=HC	SAUR-like%20auxin-responsive%20protein%20family
chr5B	525635814	525636635	Name=TRITD5Bv1G181140.1	primconf=LC	Telomeric%20repeat-binding%20factor%202%20G
chr5B	525636959	525638617	Name=TRITD5Bv1G181150.1	primconf=LC	Retrovirus-related%20Pol%20polyprotein%20from%20transposon%20TNT%201-94
chr5B	525638627	525639067	Name=TRITD5Bv1G181160.1	primconf=LC	Retrovirus-related%20Pol%20polyprotein%20from%20transposon%20TNT%201-94
chr5B	525639163	525640098	Name=TRITD5Bv1G181170.1	primconf=LC	Retrovirus-related%20Pol%20polyprotein%20from%20transposon%20TNT%201-94
chr5B	525640260	525640613	Name=TRITD5Bv1G181180.1	primconf=LC	alpha%2Fbeta-Hydrolases%20superfamily%20protein%20G
chr5B	525640657	525642422	Name=TRITD5Bv1G181130.3	primconf=HC	SAUR-like%20auxin-responsive%20protein%20family
chr5B	525642012	525642422	Name=TRITD5Bv1G181130.4	primconf=HC	SAUR-like%20auxin-responsive%20protein%20family
chr5B	525643007	525643482	Name=TRITD5Bv1G181190.1	primconf=LC	Auxin-responsive%20family%20protein%20G
chr5B	525643406	525646501	Name=TRITD5Bv1G181190.3	primconf=LC	HAT%20transposon%20superfamily
chr5B	525643406	525644455	Name=TRITD5Bv1G181190.2	primconf=LC	HAT%20transposon%20superfamily,%20putative
chr5B	525645464	525645775	Name=TRITD5Bv1G181200.1	primconf=LC	tRNA%20modification%20GTPase%20MnmE%20G
chr5B	525648714	525649031	Name=TRITD5Bv1G181210.1	primconf=HC	SAUR-like%20auxin-responsive%20protein%20family
chr5B	525648743	525649162	Name=TRITD5Bv1G181220.1	primconf=LC	DCD%20(Development%20and%20Cell%20Death)%20domain%20protein%20G
chr5B	525650847	525651215	Name=TRITD5Bv1G181230.1	primconf=LC	Aspartyl%2Fglutamyl-tRNA(Asn%2FGln)%20amidotransferase%20subunit%20B%20G
chr5B	525650934	525651344	Name=TRITD5Bv1G181240.1	primconf=HC	SAUR-like%20auxin-responsive%20protein%20family
chr5B	525652594	525653016	Name=TRITD5Bv1G181250.1	primconf=HC	SAUR-like%20auxin-responsive%20protein%20family
chr5B	525652806	525659794	Name=TRITD5Bv1G181120.3	primconf=LC	Ribosome%20maturation%20factor%20RimP%20G
chr5B	525652806	525659324	Name=TRITD5Bv1G181120.2	primconf=LC	Transcription%20initiation%20factor%20TFIID%20subunit%208%20G
chr5B	525652984	525659794	Name=TRITD5Bv1G181120.4	primconf=LC	UDP-N-acetylglucosamine--N-acetylmuramyl-(pentapeptide)%20pyrophosphoryl-undecaprenol%20N-acetylglucosamine%20transferase%20G
chr5B	525653779	525659794	Name=TRITD5Bv1G181120.5	primconf=LC	Ribosome%20maturation%20factor%20RimP%20G
chr5B	525653977	525654393	Name=TRITD5Bv1G181260.1	primconf=HC	SAUR-like%20auxin-responsive%20protein%20family
chr5B	525655003	525656310	Name=TRITD5Bv1G181270.1	primconf=HC	SAUR-like%20auxin-responsive%20protein%20family,%20putative
chr5B	525655003	525656310	Name=TRITD5Bv1G181270.2	primconf=HC	SAUR-like%20auxin-responsive%20protein%20family,%20putative
chr5B	525655119	525656310	Name=TRITD5Bv1G181270.3	primconf=HC	SAUR-like%20auxin-responsive%20protein%20family
chr5B	525655891	525656310	Name=TRITD5Bv1G181270.4	primconf=HC	SAUR-like%20auxin-responsive%20protein%20family
chr5B	525657272	525657862	Name=TRITD5Bv1G181280.1	primconf=LC	SAUR-like%20auxin-responsive%20protein%20family
chr5B	525657389	525657862	Name=TRITD5Bv1G181280.2	primconf=LC	SAUR-like%20auxin-responsive%20protein%20family
chr5B	525657503	525657868	Name=TRITD5Bv1G181290.1	primconf=LC	glyoxalase%2Fbleomycin%20resistance%20protein%2Fdioxygenase%20superfamily%20protein%20G
chr5B	525658661	525659794	Name=TRITD5Bv1G181120.6	primconf=LC	UDP-N-acetylglucosamine--N-acetylmuramyl-(pentapeptide)%20pyrophosphoryl-undecaprenol%20N-acetylglucosamine%20transferase%20G
chr5B	525658951	525659794	Name=TRITD5Bv1G181120.7	primconf=LC	Phosphoribosylformylglycinamidine%20synthase%20subunit%20PurL%20G
chr5B	525659489	525659794	Name=TRITD5Bv1G181120.8	primconf=LC	UDP-N-acetylglucosamine--N-acetylmuramyl-(pentapeptide)%20pyrophosphoryl-undecaprenol%20N-acetylglucosamine%20transferase%20G
chr5B	525660456	525660875	Name=TRITD5Bv1G181300.1	primconf=HC	SAUR-like%20auxin-responsive%20protein%20family
chr5B	525660456	525661011	Name=TRITD5Bv1G181300.2	primconf=HC	SAUR-like%20auxin-responsive%20protein%20family
chr5B	525660456	525661025	Name=TRITD5Bv1G181300.3	primconf=HC	SAUR-like%20auxin-responsive%20protein%20family
chr5B	525662744	525663172	Name=TRITD5Bv1G181310.1	primconf=HC	SAUR-like%20auxin-responsive%20protein%20family,%20putative
chr5B	525662767	525663102	Name=TRITD5Bv1G181320.1	primconf=HC	Coatomer%20subunit%20beta%20G
chr5B	525664432	525664650	Name=TRITD5Bv1G181330.1	primconf=HC	Auxin%20responsive%20SAUR%20protein
chr5B	525666512	525666946	Name=TRITD5Bv1G181340.1	primconf=HC	SAUR-like%20auxin-responsive%20protein%20family,%20putative
chr5B	525666512	525673810	Name=TRITD5Bv1G181340.2	primconf=HC	SAUR-like%20auxin-responsive%20protein%20family,%20putative
chr5B	525668287	525668634	Name=TRITD5Bv1G181350.1	primconf=LC	Auxin-responsive%20protein%20SAUR36
chr5B	525670974	525671396	Name=TRITD5Bv1G181360.1	primconf=HC	SAUR-like%20auxin-responsive%20protein%20family
chr5B	525673376	525673810	Name=TRITD5Bv1G181340.3	primconf=HC	SAUR-like%20auxin-responsive%20protein%20family,%20putative
chr5B	525674848	525675302	Name=TRITD5Bv1G181370.1	primconf=HC	SAUR%20auxin-responsive%20family%20protein
chr5B	525674883	525675302	Name=TRITD5Bv1G181370.2	primconf=HC	SAUR-like%20auxin-responsive%20protein%20family
chr5B	525675436	525675747	Name=TRITD5Bv1G181380.1	primconf=LC	Fibronectin%20type%20III%20domain-containing%20protein%20G
chr5B	525677632	525678699	Name=TRITD5Bv1G181390.1	primconf=HC	Protein%20PHLOEM%20PROTEIN%202-LIKE%20A10
chr5B	525695750	525696052	Name=TRITD5Bv1G181400.1	primconf=LC	Plant%20regulator%20RWP-RK%20family%20protein%20G
chr5B	525716303	525716608	Name=TRITD5Bv1G181410.1	primconf=LC	Di-glucose%20binding%20protein%20with%20Kinesin%20motor%20domain-containing%20protein%20G
chr5B	525774750	525794059	Name=TRITD5Bv1G181420.1	primconf=LC	Wall-associated%20receptor%20kinase%202
chr5B	525778739	525779035	Name=TRITD5Bv1G181430.1	primconf=LC	Retrovirus-related%20Pol%20polyprotein%20from%20transposon%20TNT%201-94
chr5B	525778947	525779567	Name=TRITD5Bv1G181430.2	primconf=LC	Retrovirus-related%20Pol%20polyprotein%20from%20transposon%20TNT%201-94
chr5B	525791957	525793596	Name=TRITD5Bv1G181440.1	primconf=HC	Regulator%20of%20Vps4%20activity%20in%20the%20MVB%20pathway%20protein
chr5B	525791957	525795196	Name=TRITD5Bv1G181440.2	primconf=HC	Regulator%20of%20Vps4%20activity%20in%20the%20MVB%20pathway%20protein
chr5B	525791957	525795306	Name=TRITD5Bv1G181440.3	primconf=HC	Regulator%20of%20Vps4%20activity%20in%20the%20MVB%20pathway%20protein
chr5B	525859040	525859336	Name=TRITD5Bv1G181450.1	primconf=LC	Retrotransposon%20protein,%20putative,%20unclassified%20TE
chr5B	525864543	525866675	Name=TRITD5Bv1G181460.1	primconf=LC	F-box%20family%20protein%20TE?
chr5B	525866593	525867291	Name=TRITD5Bv1G181460.2	primconf=LC	F-box%20family%20protein
chr5B	525867975	525871370	Name=TRITD5Bv1G181470.1	primconf=HC	RING%20zinc%20finger%20protein
chr5B	525867975	525871370	Name=TRITD5Bv1G181470.2	primconf=HC	RING%20zinc%20finger%20protein
chr5B	525867975	525871370	Name=TRITD5Bv1G181470.3	primconf=HC	RING%20zinc%20finger%20protein
chr5B	525867975	525871370	Name=TRITD5Bv1G181470.4	primconf=HC	RING%20zinc%20finger%20protein
chr5B	525868146	525871370	Name=TRITD5Bv1G181470.5	primconf=HC	RING%20zinc%20finger%20protein
chr5B	525868146	525871370	Name=TRITD5Bv1G181470.6	primconf=HC	RING%20zinc%20finger%20protein
chr5B	525873665	525874147	Name=TRITD5Bv1G181480.1	primconf=HC	F-box%20family%20protein
chr5B	525886050	525886436	Name=TRITD5Bv1G181490.1	primconf=LC	Cellulose%20synthase%20G
chr5B	525887700	525888050	Name=TRITD5Bv1G181500.1	primconf=LC	Gag-Pol%20polyprotein
chr5B	525903934	525904416	Name=TRITD5Bv1G181510.1	primconf=LC	Transposon%20protein,%20putative,%20CACTA,%20En%2FSpm%20sub-class%20TE
chr5B	525906175	525906477	Name=TRITD5Bv1G181520.1	primconf=LC	Gag-pol%20polyprotein
chr5B	525907686	525908276	Name=TRITD5Bv1G181530.1	primconf=LC	Retrovirus-related%20Pol%20polyprotein%20from%20transposon%20TNT%201-94
chr5B	525908319	525908978	Name=TRITD5Bv1G181540.1	primconf=LC	Retrovirus-related%20Pol%20polyprotein%20from%20transposon%20TNT%201-94
chr5B	525970023	525970319	Name=TRITD5Bv1G181550.1	primconf=LC	Retrotransposon%20protein,%20putative,%20Ty3-gypsy%20subclass
chr5B	526117183	526119609	Name=TRITD5Bv1G181560.1	primconf=HC	Acid%20beta-fructofuranosidase%20G
chr5B	526169214	526170020	Name=TRITD5Bv1G181570.1	primconf=LC	Gag-pol%20polyprotein
chr5B	526267483	526267839	Name=TRITD5Bv1G181580.1	primconf=LC	Retrovirus-related%20Pol%20polyprotein%20from%20transposon%20TNT%201-94%20TE
chr5B	526269106	526269408	Name=TRITD5Bv1G181590.1	primconf=LC	Retrovirus-related%20Pol%20polyprotein%20from%20transposon%20TNT%201-94
chr5B	526289665	526290324	Name=TRITD5Bv1G181600.1	primconf=LC	Retrotransposon%20protein,%20putative,%20Ty1-copia%20subclass
chr5B	526301692	526303512	Name=TRITD5Bv1G181610.1	primconf=LC	Retrotransposon%20protein,%20putative,%20Ty3-gypsy%20subclass
chr5B	526305186	526305584	Name=TRITD5Bv1G181620.1	primconf=LC	Inosose%20dehydratase%20G
chr5B	526570523	526575210	Name=TRITD5Bv1G181630.1	primconf=HC	bZIP%20transcription%20factor%20(DUF630%20and%20DUF632)
chr5B	526571155	526575210	Name=TRITD5Bv1G181630.2	primconf=HC	DUF630%20family%20protein,%20putative%20(DUF630%20and%20DUF632)
chr5B	526571155	526575210	Name=TRITD5Bv1G181630.3	primconf=HC	DUF630%20family%20protein,%20putative%20(DUF630%20and%20DUF632)
chr5B	526571653	526575210	Name=TRITD5Bv1G181630.4	primconf=HC	bZIP%20transcription%20factor%20(DUF630%20and%20DUF632)
chr5B	526601981	526602394	Name=TRITD5Bv1G181640.1	primconf=LC	Retrovirus-related%20Pol%20polyprotein%20from%20transposon%20TNT%201-94
chr5B	526603292	526603624	Name=TRITD5Bv1G181650.1	primconf=LC	Retrovirus-related%20Pol%20polyprotein%20from%20transposon%20TNT%201-94
chr5B	526603670	526604185	Name=TRITD5Bv1G181660.1	primconf=LC	Retrovirus-related%20Pol%20polyprotein%20from%20transposon%20TNT%201-94
chr5B	526610031	526611581	Name=TRITD5Bv1G181670.1	primconf=LC	RING%2FU-box%20superfamily%20protein%20with%20ARM%20repeat%20domain-containing%20protein
chr5B	526629493	526629981	Name=TRITD5Bv1G181680.1	primconf=LC	Retrovirus-related%20Pol%20polyprotein%20from%20transposon%20TNT%201-94
chr5B	526634301	526634903	Name=TRITD5Bv1G181690.1	primconf=LC	Retrovirus-related%20Pol%20polyprotein%20from%20transposon%20TNT%201-94
chr5B	526635189	526636307	Name=TRITD5Bv1G181700.1	primconf=LC	Retrovirus-related%20Pol%20polyprotein%20from%20transposon%20TNT%201-94
chr5B	526646174	526646578	Name=TRITD5Bv1G181710.1	primconf=LC	Retrovirus-related%20Pol%20polyprotein%20from%20transposon%20TNT%201-94
chr5B	526654080	526654478	Name=TRITD5Bv1G181720.1	primconf=LC	Retrovirus-related%20Pol%20polyprotein%20from%20transposon%20TNT%201-94
chr5B	526673172	526673567	Name=TRITD5Bv1G181730.1	primconf=LC	Transposon%20protein,%20putative,%20CACTA,%20En%2FSpm%20sub-class
chr5B	526673649	526674065	Name=TRITD5Bv1G181740.1	primconf=LC	Transposon%20protein,%20putative,%20CACTA,%20En%2FSpm%20sub-class%20TE
chr5B	526690678	526692442	Name=TRITD5Bv1G181750.1	primconf=HC	Cytokinin%20riboside%205%27-monophosphate%20phosphoribohydrolase
chr5B	526769688	526771490	Name=TRITD5Bv1G181760.1	primconf=HC	Cytokinin%20riboside%205%27-monophosphate%20phosphoribohydrolase
chr5B	526770453	526771490	Name=TRITD5Bv1G181760.2	primconf=HC	Cytokinin%20riboside%205%27-monophosphate%20phosphoribohydrolase
chr5B	526773265	526773762	Name=TRITD5Bv1G181770.1	primconf=LC	CAI-1%20autoinducer%20sensor%20kinase%2Fphosphatase%20cqsS%20isoform%201%20G
chr5B	526797421	526797849	Name=TRITD5Bv1G181780.1	primconf=LC	Transposable%20element%20protein,%20putative,%20Retrotrans_gag%20TE
chr5B	526823454	526823810	Name=TRITD5Bv1G181790.1	primconf=LC	Retrovirus-related%20Pol%20polyprotein%20from%20transposon%20TNT%201-94
chr5B	526824195	526824677	Name=TRITD5Bv1G181800.1	primconf=LC	Retrovirus-related%20Pol%20polyprotein%20from%20transposon%20TNT%201-94
chr5B	526825104	526826006	Name=TRITD5Bv1G181810.1	primconf=LC	Retrovirus-related%20Pol%20polyprotein%20from%20transposon%20TNT%201-94
chr5B	526846050	526846886	Name=TRITD5Bv1G181820.1	primconf=LC	Retrovirus-related%20Pol%20polyprotein%20from%20transposon%20TNT%201-94
chr5B	526859002	526859322	Name=TRITD5Bv1G181830.1	primconf=LC	Retrovirus-related%20Pol%20polyprotein%20from%20transposon%2017.6
chr5B	526936708	526937124	Name=TRITD5Bv1G181840.1	primconf=LC	Trans-aconitate%202-methyltransferase%20G
chr5B	527004800	527005225	Name=TRITD5Bv1G181850.1	primconf=LC	Retrovirus-related%20Pol%20polyprotein%20from%20transposon%20TNT%201-94%20TE
chr5B	527005638	527005955	Name=TRITD5Bv1G181860.1	primconf=LC	Retrovirus-related%20Pol%20polyprotein%20from%20transposon%20TNT%201-94
chr5B	527070227	527071719	Name=TRITD5Bv1G181870.1	primconf=HC	Cytokinin%20riboside%205%27-monophosphate%20phosphoribohydrolase
chr5B	527095286	527095651	Name=TRITD5Bv1G181880.1	primconf=LC	Transposon%20Ty3-I%20Gag-Pol%20polyprotein%20TE
chr5B	527097200	527097523	Name=TRITD5Bv1G181890.1	primconf=LC	Pol%20polyprotein
chr5B	527129482	527129784	Name=TRITD5Bv1G181900.1	primconf=LC	Retrotransposon%20protein,%20putative,%20Ty3-gypsy%20subclass
chr5B	527171930	527172241	Name=TRITD5Bv1G181910.1	primconf=LC	Retrotransposon%20protein,%20putative,%20Ty3-gypsy%20subclass
chr5B	527223453	527223782	Name=TRITD5Bv1G181920.1	primconf=LC	Retrovirus-related%20Pol%20polyprotein%20from%20transposon%20TNT%201-94%20TE
chr5B	527280440	527280844	Name=TRITD5Bv1G181930.1	primconf=LC	Transposon%20protein,%20putative,%20CACTA,%20En%2FSpm%20sub-class%20TE
chr5B	527284834	527285160	Name=TRITD5Bv1G181940.1	primconf=LC	Nucleolar%20pre-ribosomal-associated%20protein%201%20G
chr5B	527295806	527296384	Name=TRITD5Bv1G181950.1	primconf=LC	Retrovirus-related%20Pol%20polyprotein%20from%20transposon%20TNT%201-94
chr5B	527297339	527298643	Name=TRITD5Bv1G181960.1	primconf=LC	Retrovirus-related%20Pol%20polyprotein%20from%20transposon%20TNT%201-94
chr5B	527310244	527314548	Name=TRITD5Bv1G181970.1	primconf=HC	O-fucosyltransferase%20family%20protein
chr5B	527310244	527314548	Name=TRITD5Bv1G181970.2	primconf=HC	O-fucosyltransferase%20family%20protein
chr5B	527339300	527339931	Name=TRITD5Bv1G181980.1	primconf=LC	Transposon%20protein,%20putative,%20CACTA,%20En%2FSpm%20sub-class%20TE
chr5B	527342660	527345067	Name=TRITD5Bv1G181990.1	primconf=HC	LysM%20domain%20GPI-anchored%20protein
chr5B	527353407	527354183	Name=TRITD5Bv1G182000.1	primconf=LC	Retrovirus-related%20Pol%20polyprotein%20from%20transposon%20TNT%201-94
chr5B	527355233	527355631	Name=TRITD5Bv1G182010.1	primconf=LC	Retrovirus-related%20Pol%20polyprotein%20from%20transposon%20TNT%201-94
chr5B	527359359	527360123	Name=TRITD5Bv1G182020.1	primconf=LC	Retrovirus-related%20Pol%20polyprotein%20from%20transposon%20gypsy%20TE
chr5B	527388295	527388591	Name=TRITD5Bv1G182030.1	primconf=LC	Retrovirus-related%20Pol%20polyprotein%20from%20transposon%20TNT%201-94%20TE
chr5B	527429166	527429477	Name=TRITD5Bv1G182040.1	primconf=HC	Histone%20H4
[truncated: 10,579 more rows]
