# Supplementary material for: Genome-wide association study of common resistance to rust species in tetraploid wheat
Source: Front Plant Sci. 2024 Jan 3;14:1290643. doi: 10.3389/fpls.2023.1290643 (PMC10792004; doi:10.3389/fpls.2023.1290643)
Supplement: Supplementary file 9 [file Table_9.xlsx]

## Sheet: Foglio1
Chr.	Start	End	Name	HC/LC	Annotation	Annotation
chr1B	388767287	388767552	TRIDC1BG035260.9	HC_G	shikimate	kinase
chr1B	388767635	388768027	TRIDC1BG035260.10	HC_G	shikimate	kinase
chr1B	388767635	388768027	TRIDC1BG035260.5	HC_G	shikimate	kinase
chr1B	388767635	388768027	TRIDC1BG035260.7	HC_G	shikimate	kinase
chr1B	388767635	388768027	TRIDC1BG035260.8	HC_G	shikimate	kinase
chr1B	388767635	388768027	TRIDC1BG035260.9	HC_G	shikimate	kinase
chr1B	388768108	388768384	TRIDC1BG035260.10	HC_G	shikimate	kinase
chr1B	388768108	388768384	TRIDC1BG035260.5	HC_G	shikimate	kinase
chr1B	388768108	388768393	TRIDC1BG035260.7	HC_G	shikimate	kinase
chr1B	388768108	388768393	TRIDC1BG035260.8	HC_G	shikimate	kinase
chr1B	388768108	388768393	TRIDC1BG035260.9	HC_G	shikimate	kinase
chr1B	388768482	388768553	TRIDC1BG035260.7	HC_G	shikimate	kinase
chr1B	388768482	388768553	TRIDC1BG035260.8	HC_G	shikimate	kinase
chr1B	388768482	388768553	TRIDC1BG035260.9	HC_G	shikimate	kinase
chr1B	388768491	388768553	TRIDC1BG035260.11	HC_G	shikimate	kinase
chr1B	388768509	388768553	TRIDC1BG035260.12	HC_G	shikimate	kinase
chr1B	388768641	388768694	TRIDC1BG035260.11	HC_G	shikimate	kinase
chr1B	388768641	388768694	TRIDC1BG035260.12	HC_G	shikimate	kinase
chr1B	388768641	388768694	TRIDC1BG035260.13	HC_G	shikimate	kinase
chr1B	388768641	388768694	TRIDC1BG035260.7	HC_G	shikimate	kinase
chr1B	388768641	388768694	TRIDC1BG035260.8	HC_G	shikimate	kinase
chr1B	388768641	388768694	TRIDC1BG035260.9	HC_G	shikimate	kinase
chr1B	388768791	388769010	TRIDC1BG035260.11	HC_G	shikimate	kinase
chr1B	388768791	388769010	TRIDC1BG035260.12	HC_G	shikimate	kinase
chr1B	388768791	388769010	TRIDC1BG035260.13	HC_G	shikimate	kinase
chr1B	388768791	388769010	TRIDC1BG035260.7	HC_G	shikimate	kinase
chr1B	388768791	388769010	TRIDC1BG035260.8	HC_G	shikimate	kinase
chr1B	388768791	388769010	TRIDC1BG035260.9	HC_G	shikimate	kinase
chr1B	388769088	388769244	TRIDC1BG035260.11	HC_G	shikimate	kinase
chr1B	388769088	388769244	TRIDC1BG035260.12	HC_G	shikimate	kinase
chr1B	388769088	388769244	TRIDC1BG035260.13	HC_G	shikimate	kinase
chr1B	388769088	388769244	TRIDC1BG035260.7	HC_G	shikimate	kinase
chr1B	388769088	388769244	TRIDC1BG035260.8	HC_G	shikimate	kinase
chr1B	388769088	388769244	TRIDC1BG035260.9	HC_G	shikimate	kinase
chr1B	388769335	388769722	TRIDC1BG035260.11	HC_G	shikimate	kinase
chr1B	388769335	388769647	TRIDC1BG035260.12	HC_G	shikimate	kinase
chr1B	388769335	388769647	TRIDC1BG035260.13	HC_G	shikimate	kinase
chr1B	388769335	388769722	TRIDC1BG035260.7	HC_G	shikimate	kinase
chr1B	388769335	388769722	TRIDC1BG035260.8	HC_G	shikimate	kinase
chr1B	388769335	388769722	TRIDC1BG035260.9	HC_G	shikimate	kinase
chr1B	388769784	388769792	TRIDC1BG035260.8	HC_G	shikimate	kinase
chr1B	388769788	388769790	TRIDC1BG035260.7	HC_G	shikimate	kinase
chr1B	388769788	388769796	TRIDC1BG035260.9	HC_G	shikimate	kinase
chr1B	388770951	388771019	TRIDC1BG035260.11	HC_G	shikimate	kinase
chr1B	389427044	389427226	TRIDC1BG035270.1	LC_TE?	PIF1	helicase
chr1B	389427044	389427190	TRIDC1BG035270.2	LC_TE?	PIF1	helicase
chr1B	389428742	389428993	TRIDC1BG035270.1	LC_TE?	PIF1	helicase
chr1B	389434232	389434699	TRIDC1BG035280.1	LC_u	undescribed	protein
chr1B	389434235	389434699	TRIDC1BG035280.2	LC_u	undescribed	protein
chr1B	389434235	389434699	TRIDC1BG035280.3	LC_u	undescribed	protein
chr1B	389434235	389434699	TRIDC1BG035280.4	LC_u	undescribed	protein
chr1B	389434271	389434672	TRIDC1BG035280.5	LC_u	undescribed	protein
chr1B	389434271	389434672	TRIDC1BG035280.6	LC_u	undescribed	protein
chr1B	389434280	389434699	TRIDC1BG035280.7	LC_u	undescribed	protein
chr1B	389434283	389434672	TRIDC1BG035280.8	LC_u	undescribed	protein
chr1B	389435362	389435385	TRIDC1BG035280.5	LC_u	undescribed	protein
chr1B	389435362	389435385	TRIDC1BG035280.6	LC_u	undescribed	protein
chr1B	389435362	389435385	TRIDC1BG035280.8	LC_u	undescribed	protein
chr1B	389435722	389435910	TRIDC1BG035270.14	LC_TE?	PIF1	helicase
chr1B	389436027	389436066	TRIDC1BG035270.10	LC_TE?	PIF1	helicase
chr1B	389436277	389436447	TRIDC1BG035270.13	LC_TE?	PIF1	helicase
chr1B	389436277	389436447	TRIDC1BG035270.8	LC_TE?	PIF1	helicase
chr1B	389436680	389436880	TRIDC1BG035270.3	LC_TE?	PIF1	helicase
chr1B	389436858	389437154	TRIDC1BG035270.11	LC_TE?	PIF1	helicase
chr1B	389436858	389437154	TRIDC1BG035270.4	LC_TE?	PIF1	helicase
chr1B	389436858	389437154	TRIDC1BG035270.5	LC_TE?	PIF1	helicase
chr1B	389436858	389437154	TRIDC1BG035270.6	LC_TE?	PIF1	helicase
chr1B	389436858	389437154	TRIDC1BG035270.9	LC_TE?	PIF1	helicase
chr1B	389436949	389437154	TRIDC1BG035270.10	LC_TE?	PIF1	helicase
chr1B	389437736	389438035	TRIDC1BG035270.12	LC_TE?	PIF1	helicase
chr1B	389437736	389438041	TRIDC1BG035270.7	LC_TE?	PIF1	helicase
chr1B	389438519	389438671	TRIDC1BG035280.9	LC_u	undescribed	protein
chr1B	389508836	389509021	TRIDC1BG035290.1	HC_G	xyloglucan	endotransglucosylase/hydrolase
chr1B	389508961	389509021	TRIDC1BG035290.3	HC_G	xyloglucan	endotransglucosylase/hydrolase
chr1B	389509174	389509284	TRIDC1BG035290.2	HC_G	xyloglucan	endotransglucosylase/hydrolase
chr1B	389509180	389509284	TRIDC1BG035290.1	HC_G	xyloglucan	endotransglucosylase/hydrolase
chr1B	389509180	389509280	TRIDC1BG035290.3	HC_G	xyloglucan	endotransglucosylase/hydrolase
chr1B	389510472	389510939	TRIDC1BG035290.4	HC_G	xyloglucan	endotransglucosylase/hydrolase
chr1B	389510472	389511224	TRIDC1BG035290.5	HC_G	xyloglucan	endotransglucosylase/hydrolase
chr1B	389510535	389511224	TRIDC1BG035290.1	HC_G	xyloglucan	endotransglucosylase/hydrolase
chr1B	389510535	389511224	TRIDC1BG035290.2	HC_G	xyloglucan	endotransglucosylase/hydrolase
chr1B	389510535	389511224	TRIDC1BG035290.3	HC_G	xyloglucan	endotransglucosylase/hydrolase
chr1B	389539353	389539682	TRIDC1BG035300.1	LC_u	undescribed	protein
chr1B	389539785	389539979	TRIDC1BG035300.1	LC_u	undescribed	protein
chr1B	389674996	389675053	TRIDC1BG035310.1	HC_G	Chalcone-flavanone	isomerase
chr1B	389675186	389675670	TRIDC1BG035310.1	HC_G	Chalcone-flavanone	isomerase
chr1B	389676113	389676661	TRIDC1BG035310.1	HC_G	Chalcone-flavanone	isomerase
chr1B	389676440	389676661	TRIDC1BG035310.2	HC_G	Chalcone-flavanone	isomerase
chr1B	390222926	390223800	TRIDC1BG035320.3	HC_G	cellulose	synthase-like
chr1B	390222938	390223842	TRIDC1BG035320.1	HC_G	cellulose	synthase-like
chr1B	390222938	390223842	TRIDC1BG035320.2	HC_G	cellulose	synthase-like
chr1B	390223043	390223800	TRIDC1BG035320.4	HC_G	cellulose	synthase-like
chr1B	390223043	390223842	TRIDC1BG035320.5	HC_G	cellulose	synthase-like
chr1B	390223299	390223427	TRIDC1BG035320.6	HC_G	cellulose	synthase-like
chr1B	390223580	390223800	TRIDC1BG035320.6	HC_G	cellulose	synthase-like
chr1B	390224465	390225281	TRIDC1BG035320.3	HC_G	cellulose	synthase-like
chr1B	390224465	390225281	TRIDC1BG035320.4	HC_G	cellulose	synthase-like
chr1B	390224465	390225281	TRIDC1BG035320.6	HC_G	cellulose	synthase-like
chr1B	390225360	390226412	TRIDC1BG035320.3	HC_G	cellulose	synthase-like
chr1B	390225360	390226412	TRIDC1BG035320.4	HC_G	cellulose	synthase-like
chr1B	390225360	390226412	TRIDC1BG035320.6	HC_G	cellulose	synthase-like
chr1B	390226497	390226660	TRIDC1BG035320.3	HC_G	cellulose	synthase-like
chr1B	390226497	390227204	TRIDC1BG035320.4	HC_G	cellulose	synthase-like
chr1B	390226497	390227177	TRIDC1BG035320.6	HC_G	cellulose	synthase-like
chr1B	390226757	390227204	TRIDC1BG035320.3	HC_G	cellulose	synthase-like
chr1B	390227932	390227953	TRIDC1BG035320.1	HC_G	cellulose	synthase-like
chr1B	390227932	390227953	TRIDC1BG035320.2	HC_G	cellulose	synthase-like
chr1B	390227932	390227953	TRIDC1BG035320.5	HC_G	cellulose	synthase-like
chr1B	390227950	390228097	TRIDC1BG035330.3	HC_G	Pentatricopeptide	repeat-containing
chr1B	390228090	390228103	TRIDC1BG035330.1	HC_G	Pentatricopeptide	repeat-containing
chr1B	390228375	390229787	TRIDC1BG035330.2	HC_G	Pentatricopeptide	repeat-containing
chr1B	390228375	390229979	TRIDC1BG035330.4	HC_G	Pentatricopeptide	repeat-containing
chr1B	390228375	390229229	TRIDC1BG035330.5	HC_G	Pentatricopeptide	repeat-containing
chr1B	390228375	390229661	TRIDC1BG035330.6	HC_G	Pentatricopeptide	repeat-containing
chr1B	390228375	390229784	TRIDC1BG035330.7	HC_G	Pentatricopeptide	repeat-containing
chr1B	390228375	390230258	TRIDC1BG035330.8	HC_G	Pentatricopeptide	repeat-containing
chr1B	390228418	390229790	TRIDC1BG035330.3	HC_G	Pentatricopeptide	repeat-containing
chr1B	390228512	390229787	TRIDC1BG035330.1	HC_G	Pentatricopeptide	repeat-containing
chr1B	390229890	390230258	TRIDC1BG035330.7	HC_G	Pentatricopeptide	repeat-containing
chr1B	390231282	390231467	TRIDC1BG035340.1	HC_G	26S	proteasome	subunit	13	homolog
chr1B	390231282	390231467	TRIDC1BG035340.2	HC_G	26S	proteasome	subunit	13	homolog
chr1B	390231282	390231467	TRIDC1BG035340.3	HC_G	26S	proteasome	subunit	13	homolog
chr1B	390231864	390231896	TRIDC1BG035340.3	HC_G	26S	proteasome	subunit	13	homolog
chr1B	390232283	390232382	TRIDC1BG035340.1	HC_G	26S	proteasome	subunit	13	homolog
chr1B	390232283	390232382	TRIDC1BG035340.2	HC_G	26S	proteasome	subunit	13	homolog
chr1B	390232283	390232382	TRIDC1BG035340.3	HC_G	26S	proteasome	subunit	13	homolog
chr1B	390232351	390232668	TRIDC1BG035340.4	HC_G	26S	proteasome	subunit	13	homolog
chr1B	390232351	390232668	TRIDC1BG035340.5	HC_G	26S	proteasome	subunit	13	homolog
chr1B	390232472	390232668	TRIDC1BG035340.1	HC_G	26S	proteasome	subunit	13	homolog
chr1B	390232472	390232668	TRIDC1BG035340.2	HC_G	26S	proteasome	subunit	13	homolog
chr1B	390232472	390232668	TRIDC1BG035340.3	HC_G	26S	proteasome	subunit	13	homolog
chr1B	390233324	390233404	TRIDC1BG035340.1	HC_G	26S	proteasome	subunit	13	homolog
chr1B	390233324	390233404	TRIDC1BG035340.2	HC_G	26S	proteasome	subunit	13	homolog
chr1B	390233324	390233404	TRIDC1BG035340.3	HC_G	26S	proteasome	subunit	13	homolog
chr1B	390233324	390233404	TRIDC1BG035340.4	HC_G	26S	proteasome	subunit	13	homolog
chr1B	390233324	390233404	TRIDC1BG035340.5	HC_G	26S	proteasome	subunit	13	homolog
chr1B	390233541	390233987	TRIDC1BG035340.1	HC_G	26S	proteasome	subunit	13	homolog
chr1B	390233541	390233987	TRIDC1BG035340.2	HC_G	26S	proteasome	subunit	13	homolog
chr1B	390233541	390233987	TRIDC1BG035340.3	HC_G	26S	proteasome	subunit	13	homolog
chr1B	390233541	390233987	TRIDC1BG035340.4	HC_G	26S	proteasome	subunit	13	homolog
chr1B	390233541	390233987	TRIDC1BG035340.5	HC_G	26S	proteasome	subunit	13	homolog
chr1B	390234189	390234335	TRIDC1BG035340.1	HC_G	26S	proteasome	subunit	13	homolog
chr1B	390234189	390234539	TRIDC1BG035340.2	HC_G	26S	proteasome	subunit	13	homolog
chr1B	390234189	390234335	TRIDC1BG035340.3	HC_G	26S	proteasome	subunit	13	homolog
chr1B	390234189	390234335	TRIDC1BG035340.4	HC_G	26S	proteasome	subunit	13	homolog
chr1B	390234189	390234335	TRIDC1BG035340.5	HC_G	26S	proteasome	subunit	13	homolog
chr1B	390509491	390509673	TRIDC1BG035350.1	HC_G	S-adenosyl-L-methionine-dependent	methyltransferases
chr1B	390509497	390510633	TRIDC1BG035350.2	HC_G	S-adenosyl-L-methionine-dependent	methyltransferases
chr1B	390510406	390510783	TRIDC1BG035350.3	HC_G	S-adenosyl-L-methionine-dependent	methyltransferases
chr1B	390737521	390737671	TRIDC1BG035360.1	HC_G	Antiholin-like	protein
chr1B	390737521	390737671	TRIDC1BG035360.2	HC_G	Antiholin-like	protein
chr1B	390737752	390737881	TRIDC1BG035360.1	HC_G	Antiholin-like	protein
chr1B	390737752	390737881	TRIDC1BG035360.2	HC_G	Antiholin-like	protein
chr1B	390737983	390738160	TRIDC1BG035360.1	HC_G	Antiholin-like	protein
chr1B	390737983	390738160	TRIDC1BG035360.2	HC_G	Antiholin-like	protein
chr1B	390738294	390738403	TRIDC1BG035360.1	HC_G	Antiholin-like	protein
chr1B	390738294	390738403	TRIDC1BG035360.2	HC_G	Antiholin-like	protein
chr1B	390738400	390738403	TRIDC1BG035360.3	HC_G	Antiholin-like	protein
chr1B	390738400	390738403	TRIDC1BG035360.4	HC_G	Antiholin-like	protein
chr1B	390738525	390738640	TRIDC1BG035360.1	HC_G	Antiholin-like	protein
chr1B	390738525	390738640	TRIDC1BG035360.2	HC_G	Antiholin-like	protein
chr1B	390738525	390738640	TRIDC1BG035360.3	HC_G	Antiholin-like	protein
chr1B	390738525	390738640	TRIDC1BG035360.4	HC_G	Antiholin-like	protein
chr1B	390738808	390739069	TRIDC1BG035360.1	HC_G	Antiholin-like	protein
chr1B	390738808	390739069	TRIDC1BG035360.2	HC_G	Antiholin-like	protein
chr1B	390738808	390739503	TRIDC1BG035360.3	HC_G	Antiholin-like	protein
chr1B	390738819	390739069	TRIDC1BG035360.4	HC_G	Antiholin-like	protein
chr1B	390738901	390738968	TRIDC1BG035360.5	HC_G	Antiholin-like	protein
chr1B	390739188	390739503	TRIDC1BG035360.1	HC_G	Antiholin-like	protein
chr1B	390739188	390739389	TRIDC1BG035360.2	HC_G	Antiholin-like	protein
chr1B	390739188	390739290	TRIDC1BG035360.4	HC_G	Antiholin-like	protein
chr1B	390739188	390739503	TRIDC1BG035360.5	HC_G	Antiholin-like	protein
chr1B	390739617	390740018	TRIDC1BG035360.1	HC_G	Antiholin-like	protein
chr1B	390739617	390739751	TRIDC1BG035360.3	HC_G	Antiholin-like	protein
chr1B	390739617	390739796	TRIDC1BG035360.5	HC_G	Antiholin-like	protein
chr1B	390740644	390740742	TRIDC1BG035370.3	HC_G	Choline-phosphate	cytidylyltransferase
chr1B	390740644	390740742	TRIDC1BG035370.5	HC_G	Choline-phosphate	cytidylyltransferase
chr1B	390740848	390740958	TRIDC1BG035370.3	HC_G	Choline-phosphate	cytidylyltransferase
chr1B	390740848	390740958	TRIDC1BG035370.5	HC_G	Choline-phosphate	cytidylyltransferase
chr1B	390741099	390741167	TRIDC1BG035370.3	HC_G	Choline-phosphate	cytidylyltransferase
chr1B	390741099	390741167	TRIDC1BG035370.5	HC_G	Choline-phosphate	cytidylyltransferase
chr1B	390741289	390741471	TRIDC1BG035370.4	HC_G	Choline-phosphate	cytidylyltransferase
chr1B	390741316	390741471	TRIDC1BG035370.3	HC_G	Choline-phosphate	cytidylyltransferase
chr1B	390741316	390741471	TRIDC1BG035370.5	HC_G	Choline-phosphate	cytidylyltransferase
chr1B	390741405	390741471	TRIDC1BG035370.2	HC_G	Choline-phosphate	cytidylyltransferase
chr1B	390741532	390741598	TRIDC1BG035370.1	HC_G	Choline-phosphate	cytidylyltransferase
chr1B	390741556	390741598	TRIDC1BG035370.2	HC_G	Choline-phosphate	cytidylyltransferase
chr1B	390741556	390741598	TRIDC1BG035370.3	HC_G	Choline-phosphate	cytidylyltransferase
chr1B	390741556	390741598	TRIDC1BG035370.4	HC_G	Choline-phosphate	cytidylyltransferase
chr1B	390741556	390741598	TRIDC1BG035370.5	HC_G	Choline-phosphate	cytidylyltransferase
chr1B	390741694	390741789	TRIDC1BG035370.1	HC_G	Choline-phosphate	cytidylyltransferase
chr1B	390741694	390741789	TRIDC1BG035370.2	HC_G	Choline-phosphate	cytidylyltransferase
chr1B	390741694	390741789	TRIDC1BG035370.3	HC_G	Choline-phosphate	cytidylyltransferase
chr1B	390741694	390741789	TRIDC1BG035370.4	HC_G	Choline-phosphate	cytidylyltransferase
chr1B	390741694	390741789	TRIDC1BG035370.5	HC_G	Choline-phosphate	cytidylyltransferase
chr1B	390742220	390742335	TRIDC1BG035370.2	HC_G	Choline-phosphate	cytidylyltransferase
chr1B	390742222	390742335	TRIDC1BG035370.1	HC_G	Choline-phosphate	cytidylyltransferase
chr1B	390742222	390742335	TRIDC1BG035370.3	HC_G	Choline-phosphate	cytidylyltransferase
chr1B	390742222	390742335	TRIDC1BG035370.4	HC_G	Choline-phosphate	cytidylyltransferase
chr1B	390742222	390742346	TRIDC1BG035370.5	HC_G	Choline-phosphate	cytidylyltransferase
chr1B	390742575	390742816	TRIDC1BG035370.1	HC_G	Choline-phosphate	cytidylyltransferase
chr1B	390742575	390742918	TRIDC1BG035370.2	HC_G	Choline-phosphate	cytidylyltransferase
chr1B	390742575	390742918	TRIDC1BG035370.3	HC_G	Choline-phosphate	cytidylyltransferase
chr1B	390742575	390742798	TRIDC1BG035370.4	HC_G	Choline-phosphate	cytidylyltransferase
chr1B	390742586	390742801	TRIDC1BG035370.5	HC_G	Choline-phosphate	cytidylyltransferase
chr1B	390773087	390773242	TRIDC1BG035380.1	HC_G	4-coumarate--CoA	ligase-like
chr1B	390773087	390773242	TRIDC1BG035380.4	HC_G	4-coumarate--CoA	ligase-like
chr1B	390773622	390773678	TRIDC1BG035380.5	HC_G	4-coumarate--CoA	ligase-like
chr1B	390773883	390773985	TRIDC1BG035380.1	HC_G	4-coumarate--CoA	ligase-like
chr1B	390773883	390773985	TRIDC1BG035380.4	HC_G	4-coumarate--CoA	ligase-like
chr1B	390773883	390773985	TRIDC1BG035380.5	HC_G	4-coumarate--CoA	ligase-like
chr1B	390774085	390774152	TRIDC1BG035380.1	HC_G	4-coumarate--CoA	ligase-like
chr1B	390774085	390774152	TRIDC1BG035380.4	HC_G	4-coumarate--CoA	ligase-like
chr1B	390774085	390774152	TRIDC1BG035380.5	HC_G	4-coumarate--CoA	ligase-like
chr1B	390774176	390774363	TRIDC1BG035380.2	HC_G	4-coumarate--CoA	ligase-like
chr1B	390774227	390774363	TRIDC1BG035380.1	HC_G	4-coumarate--CoA	ligase-like
chr1B	390774227	390774363	TRIDC1BG035380.4	HC_G	4-coumarate--CoA	ligase-like
chr1B	390774227	390774285	TRIDC1BG035380.5	HC_G	4-coumarate--CoA	ligase-like
chr1B	390774340	390774363	TRIDC1BG035380.5	HC_G	4-coumarate--CoA	ligase-like
chr1B	390774351	390774388	TRIDC1BG035380.3	HC_G	4-coumarate--CoA	ligase-like
chr1B	390774936	390775128	TRIDC1BG035380.1	HC_G	4-coumarate--CoA	ligase-like
chr1B	390774936	390775125	TRIDC1BG035380.2	HC_G	4-coumarate--CoA	ligase-like
chr1B	390774936	390775125	TRIDC1BG035380.3	HC_G	4-coumarate--CoA	ligase-like
chr1B	390774936	390775125	TRIDC1BG035380.4	HC_G	4-coumarate--CoA	ligase-like
chr1B	390774936	390775125	TRIDC1BG035380.5	HC_G	4-coumarate--CoA	ligase-like
chr1B	390776097	390776132	TRIDC1BG035380.1	HC_G	4-coumarate--CoA	ligase-like
chr1B	390776097	390776597	TRIDC1BG035380.2	HC_G	4-coumarate--CoA	ligase-like
chr1B	390776097	390777158	TRIDC1BG035380.3	HC_G	4-coumarate--CoA	ligase-like
chr1B	390776097	390777167	TRIDC1BG035380.4	HC_G	4-coumarate--CoA	ligase-like
chr1B	390899823	390900197	TRIDC1BG035390.2	HC_G	ERD	(early-responsive	stress)	family	protein
chr1B	390899823	390900197	TRIDC1BG035390.3	HC_G	ERD	(early-responsive	stress)	family	protein
chr1B	390900291	390900524	TRIDC1BG035390.2	HC_G	ERD	(early-responsive	stress)	family	protein
chr1B	390900291	390900524	TRIDC1BG035390.3	HC_G	ERD	(early-responsive	stress)	family	protein
chr1B	390900600	390900933	TRIDC1BG035390.1	HC_G	ERD	(early-responsive	stress)	family	protein
chr1B	390900609	390900941	TRIDC1BG035390.2	HC_G	ERD	(early-responsive	stress)	family	protein
chr1B	390900609	390900933	TRIDC1BG035390.3	HC_G	ERD	(early-responsive	stress)	family	protein
chr1B	390901181	390901426	TRIDC1BG035390.1	HC_G	ERD	(early-responsive	stress)	family	protein
chr1B	390901181	390901426	TRIDC1BG035390.3	HC_G	ERD	(early-responsive	stress)	family	protein
chr1B	390901516	390901856	TRIDC1BG035390.1	HC_G	ERD	(early-responsive	stress)	family	protein
chr1B	390901516	390901856	TRIDC1BG035390.3	HC_G	ERD	(early-responsive	stress)	family	protein
chr1B	390901995	390902075	TRIDC1BG035390.1	HC_G	ERD	(early-responsive	stress)	family	protein
chr1B	390901995	390902075	TRIDC1BG035390.3	HC_G	ERD	(early-responsive	stress)	family	protein
chr1B	390902151	390902267	TRIDC1BG035390.1	HC_G	ERD	(early-responsive	stress)	family	protein
chr1B	390902151	390902270	TRIDC1BG035390.3	HC_G	ERD	(early-responsive	stress)	family	protein
chr1B	390902394	390902495	TRIDC1BG035390.3	HC_G	ERD	(early-responsive	stress)	family	protein
chr1B	390902577	390902712	TRIDC1BG035390.3	HC_G	ERD	(early-responsive	stress)	family	protein
chr1B	390902876	390903028	TRIDC1BG035390.3	HC_G	ERD	(early-responsive	stress)	family	protein
chr1B	390904661	390904965	TRIDC1BG035390.3	HC_G	ERD	(early-responsive	stress)	family	protein
chr1B	391577571	391577780	TRIDC1BG035400.1	HC_G	Cysteine-rich	receptor-like	19
chr1B	391582827	391583021	TRIDC1BG035410.2	HC_G	cytochrome	P450,
chr1B	391582887	391583021	TRIDC1BG035410.5	HC_G	cytochrome	P450,
chr1B	391582898	391583023	TRIDC1BG035410.6	HC_G	cytochrome	P450,
chr1B	391583219	391583402	TRIDC1BG035410.2	HC_G	cytochrome	P450,
chr1B	391583219	391583402	TRIDC1BG035410.5	HC_G	cytochrome	P450,
chr1B	391583219	391583402	TRIDC1BG035410.6	HC_G	cytochrome	P450,
chr1B	391583333	391583402	TRIDC1BG035410.8	HC_G	cytochrome	P450,
chr1B	391583333	391583402	TRIDC1BG035410.9	HC_G	cytochrome	P450,
chr1B	391583496	391583576	TRIDC1BG035410.10	HC_G	cytochrome	P450,
chr1B	391583497	391583576	TRIDC1BG035410.2	HC_G	cytochrome	P450,
chr1B	391583497	391583576	TRIDC1BG035410.5	HC_G	cytochrome	P450,
chr1B	391583497	391583576	TRIDC1BG035410.6	HC_G	cytochrome	P450,
chr1B	391583497	391583576	TRIDC1BG035410.8	HC_G	cytochrome	P450,
chr1B	391583497	391583576	TRIDC1BG035410.9	HC_G	cytochrome	P450,
chr1B	391583529	391583576	TRIDC1BG035410.1	HC_G	cytochrome	P450,
chr1B	391583529	391583576	TRIDC1BG035410.3	HC_G	cytochrome	P450,
chr1B	391583529	391583576	TRIDC1BG035410.4	HC_G	cytochrome	P450,
chr1B	391583657	391583825	TRIDC1BG035410.7	HC_G	cytochrome	P450,
chr1B	391583663	391583825	TRIDC1BG035410.1	HC_G	cytochrome	P450,
chr1B	391583663	391583825	TRIDC1BG035410.10	HC_G	cytochrome	P450,
chr1B	391583663	391583825	TRIDC1BG035410.2	HC_G	cytochrome	P450,
chr1B	391583663	391583825	TRIDC1BG035410.3	HC_G	cytochrome	P450,
chr1B	391583663	391583825	TRIDC1BG035410.4	HC_G	cytochrome	P450,
chr1B	391583663	391583825	TRIDC1BG035410.5	HC_G	cytochrome	P450,
chr1B	391583663	391583825	TRIDC1BG035410.6	HC_G	cytochrome	P450,
chr1B	391583663	391583833	TRIDC1BG035410.8	HC_G	cytochrome	P450,
chr1B	391583663	391583825	TRIDC1BG035410.9	HC_G	cytochrome	P450,
chr1B	391583899	391584005	TRIDC1BG035410.1	HC_G	cytochrome	P450,
chr1B	391583899	391584005	TRIDC1BG035410.10	HC_G	cytochrome	P450,
chr1B	391583899	391584005	TRIDC1BG035410.2	HC_G	cytochrome	P450,
chr1B	391583899	391584005	TRIDC1BG035410.3	HC_G	cytochrome	P450,
chr1B	391583899	391584005	TRIDC1BG035410.4	HC_G	cytochrome	P450,
chr1B	391583899	391584005	TRIDC1BG035410.5	HC_G	cytochrome	P450,
chr1B	391583899	391584005	TRIDC1BG035410.6	HC_G	cytochrome	P450,
chr1B	391583899	391584005	TRIDC1BG035410.7	HC_G	cytochrome	P450,
chr1B	391583899	391584005	TRIDC1BG035410.9	HC_G	cytochrome	P450,
chr1B	391584222	391584349	TRIDC1BG035410.12	HC_G	cytochrome	P450,
chr1B	391584231	391584349	TRIDC1BG035410.1	HC_G	cytochrome	P450,
chr1B	391584231	391584349	TRIDC1BG035410.10	HC_G	cytochrome	P450,
chr1B	391584231	391584349	TRIDC1BG035410.2	HC_G	cytochrome	P450,
chr1B	391584231	391584349	TRIDC1BG035410.3	HC_G	cytochrome	P450,
chr1B	391584231	391584349	TRIDC1BG035410.4	HC_G	cytochrome	P450,
chr1B	391584231	391584349	TRIDC1BG035410.5	HC_G	cytochrome	P450,
chr1B	391584231	391584349	TRIDC1BG035410.6	HC_G	cytochrome	P450,
chr1B	391584231	391584349	TRIDC1BG035410.7	HC_G	cytochrome	P450,
chr1B	391584231	391584349	TRIDC1BG035410.9	HC_G	cytochrome	P450,
chr1B	391584237	391584349	TRIDC1BG035410.11	HC_G	cytochrome	P450,
chr1B	391584434	391584545	TRIDC1BG035410.1	HC_G	cytochrome	P450,
chr1B	391584434	391584545	TRIDC1BG035410.10	HC_G	cytochrome	P450,
chr1B	391584434	391584545	TRIDC1BG035410.11	HC_G	cytochrome	P450,
chr1B	391584434	391584545	TRIDC1BG035410.12	HC_G	cytochrome	P450,
chr1B	391584434	391584545	TRIDC1BG035410.2	HC_G	cytochrome	P450,
chr1B	391584434	391584545	TRIDC1BG035410.3	HC_G	cytochrome	P450,
chr1B	391584434	391584545	TRIDC1BG035410.4	HC_G	cytochrome	P450,
chr1B	391584434	391584545	TRIDC1BG035410.5	HC_G	cytochrome	P450,
chr1B	391584434	391584545	TRIDC1BG035410.6	HC_G	cytochrome	P450,
chr1B	391584434	391584545	TRIDC1BG035410.7	HC_G	cytochrome	P450,
chr1B	391584434	391584545	TRIDC1BG035410.9	HC_G	cytochrome	P450,
chr1B	391588316	391588444	TRIDC1BG035420.1	HC_G	sugar	transporter
chr1B	391588316	391588444	TRIDC1BG035420.10	HC_G	sugar	transporter
chr1B	391588316	391588444	TRIDC1BG035420.11	HC_G	sugar	transporter
chr1B	391588316	391588444	TRIDC1BG035420.2	HC_G	sugar	transporter
chr1B	391588316	391588444	TRIDC1BG035420.3	HC_G	sugar	transporter
chr1B	391588316	391588444	TRIDC1BG035420.4	HC_G	sugar	transporter
chr1B	391588316	391588444	TRIDC1BG035420.5	HC_G	sugar	transporter
chr1B	391588316	391588444	TRIDC1BG035420.6	HC_G	sugar	transporter
chr1B	391588316	391588444	TRIDC1BG035420.7	HC_G	sugar	transporter
chr1B	391588571	391588708	TRIDC1BG035420.1	HC_G	sugar	transporter
chr1B	391588571	391588708	TRIDC1BG035420.10	HC_G	sugar	transporter
chr1B	391588571	391588708	TRIDC1BG035420.11	HC_G	sugar	transporter
chr1B	391588571	391588708	TRIDC1BG035420.2	HC_G	sugar	transporter
chr1B	391588571	391588708	TRIDC1BG035420.3	HC_G	sugar	transporter
chr1B	391588571	391588708	TRIDC1BG035420.4	HC_G	sugar	transporter
chr1B	391588571	391588708	TRIDC1BG035420.5	HC_G	sugar	transporter
chr1B	391588571	391588708	TRIDC1BG035420.6	HC_G	sugar	transporter
chr1B	391588571	391588708	TRIDC1BG035420.7	HC_G	sugar	transporter
chr1B	391588901	391588999	TRIDC1BG035420.1	HC_G	sugar	transporter
chr1B	391588901	391588999	TRIDC1BG035420.10	HC_G	sugar	transporter
chr1B	391588901	391588999	TRIDC1BG035420.11	HC_G	sugar	transporter
chr1B	391588901	391588999	TRIDC1BG035420.2	HC_G	sugar	transporter
chr1B	391588901	391588999	TRIDC1BG035420.3	HC_G	sugar	transporter
chr1B	391588901	391588999	TRIDC1BG035420.4	HC_G	sugar	transporter
chr1B	391588901	391588999	TRIDC1BG035420.5	HC_G	sugar	transporter
chr1B	391588901	391588999	TRIDC1BG035420.6	HC_G	sugar	transporter
chr1B	391588901	391588999	TRIDC1BG035420.7	HC_G	sugar	transporter
chr1B	391589304	391589384	TRIDC1BG035420.1	HC_G	sugar	transporter
chr1B	391589304	391589384	TRIDC1BG035420.10	HC_G	sugar	transporter
chr1B	391589304	391589384	TRIDC1BG035420.11	HC_G	sugar	transporter
chr1B	391589304	391589384	TRIDC1BG035420.2	HC_G	sugar	transporter
chr1B	391589304	391589384	TRIDC1BG035420.3	HC_G	sugar	transporter
chr1B	391589304	391589384	TRIDC1BG035420.4	HC_G	sugar	transporter
chr1B	391589304	391589384	TRIDC1BG035420.5	HC_G	sugar	transporter
chr1B	391589304	391589384	TRIDC1BG035420.6	HC_G	sugar	transporter
chr1B	391589304	391589384	TRIDC1BG035420.7	HC_G	sugar	transporter
chr1B	391589350	391589385	TRIDC1BG035420.8	HC_G	sugar	transporter
chr1B	391589687	391589749	TRIDC1BG035420.1	HC_G	sugar	transporter
chr1B	391589687	391589749	TRIDC1BG035420.10	HC_G	sugar	transporter
chr1B	391589687	391589749	TRIDC1BG035420.11	HC_G	sugar	transporter
chr1B	391589687	391589749	TRIDC1BG035420.2	HC_G	sugar	transporter
chr1B	391589687	391589749	TRIDC1BG035420.3	HC_G	sugar	transporter
chr1B	391589687	391589749	TRIDC1BG035420.4	HC_G	sugar	transporter
chr1B	391589687	391589749	TRIDC1BG035420.5	HC_G	sugar	transporter
chr1B	391589687	391589749	TRIDC1BG035420.6	HC_G	sugar	transporter
chr1B	391589687	391589749	TRIDC1BG035420.7	HC_G	sugar	transporter
chr1B	391589687	391589749	TRIDC1BG035420.8	HC_G	sugar	transporter
chr1B	391589724	391589749	TRIDC1BG035420.9	HC_G	sugar	transporter
chr1B	391589943	391589990	TRIDC1BG035420.1	HC_G	sugar	transporter
chr1B	391589943	391589990	TRIDC1BG035420.10	HC_G	sugar	transporter
chr1B	391589943	391589990	TRIDC1BG035420.11	HC_G	sugar	transporter
chr1B	391589943	391589990	TRIDC1BG035420.2	HC_G	sugar	transporter
chr1B	391589943	391589990	TRIDC1BG035420.3	HC_G	sugar	transporter
chr1B	391589943	391589990	TRIDC1BG035420.4	HC_G	sugar	transporter
chr1B	391589943	391589990	TRIDC1BG035420.5	HC_G	sugar	transporter
chr1B	391589943	391589990	TRIDC1BG035420.6	HC_G	sugar	transporter
chr1B	391589943	391589990	TRIDC1BG035420.7	HC_G	sugar	transporter
chr1B	391589943	391589990	TRIDC1BG035420.8	HC_G	sugar	transporter
chr1B	391589943	391589991	TRIDC1BG035420.9	HC_G	sugar	transporter
chr1B	391590166	391590534	TRIDC1BG035420.1	HC_G	sugar	transporter
chr1B	391590166	391590534	TRIDC1BG035420.10	HC_G	sugar	transporter
chr1B	391590166	391590534	TRIDC1BG035420.11	HC_G	sugar	transporter
chr1B	391590166	391590534	TRIDC1BG035420.2	HC_G	sugar	transporter
chr1B	391590166	391590534	TRIDC1BG035420.3	HC_G	sugar	transporter
chr1B	391590166	391590534	TRIDC1BG035420.4	HC_G	sugar	transporter
chr1B	391590166	391590534	TRIDC1BG035420.5	HC_G	sugar	transporter
chr1B	391590166	391590534	TRIDC1BG035420.6	HC_G	sugar	transporter
chr1B	391590166	391590480	TRIDC1BG035420.7	HC_G	sugar	transporter
chr1B	391590166	391590534	TRIDC1BG035420.8	HC_G	sugar	transporter
chr1B	391590166	391590534	TRIDC1BG035420.9	HC_G	sugar	transporter
chr1B	391590615	391590716	TRIDC1BG035420.1	HC_G	sugar	transporter
chr1B	391590615	391590716	TRIDC1BG035420.10	HC_G	sugar	transporter
chr1B	391590615	391590716	TRIDC1BG035420.11	HC_G	sugar	transporter
chr1B	391590615	391590716	TRIDC1BG035420.2	HC_G	sugar	transporter
chr1B	391590615	391590716	TRIDC1BG035420.3	HC_G	sugar	transporter
chr1B	391590615	391590713	TRIDC1BG035420.4	HC_G	sugar	transporter
chr1B	391590615	391590716	TRIDC1BG035420.5	HC_G	sugar	transporter
chr1B	391590615	391590716	TRIDC1BG035420.6	HC_G	sugar	transporter
chr1B	391590615	391590716	TRIDC1BG035420.8	HC_G	sugar	transporter
chr1B	391590615	391590716	TRIDC1BG035420.9	HC_G	sugar	transporter
chr1B	391590803	391590927	TRIDC1BG035420.1	HC_G	sugar	transporter
chr1B	391590803	391590927	TRIDC1BG035420.10	HC_G	sugar	transporter
chr1B	391590803	391590927	TRIDC1BG035420.11	HC_G	sugar	transporter
chr1B	391590803	391590927	TRIDC1BG035420.2	HC_G	sugar	transporter
chr1B	391590803	391590927	TRIDC1BG035420.3	HC_G	sugar	transporter
chr1B	391590803	391590927	TRIDC1BG035420.5	HC_G	sugar	transporter
chr1B	391590803	391590927	TRIDC1BG035420.8	HC_G	sugar	transporter
chr1B	391590803	391590927	TRIDC1BG035420.9	HC_G	sugar	transporter
chr1B	391590839	391590927	TRIDC1BG035420.6	HC_G	sugar	transporter
chr1B	391591024	391591090	TRIDC1BG035420.1	HC_G	sugar	transporter
chr1B	391591024	391591090	TRIDC1BG035420.10	HC_G	sugar	transporter
chr1B	391591024	391591090	TRIDC1BG035420.11	HC_G	sugar	transporter
chr1B	391591024	391591085	TRIDC1BG035420.2	HC_G	sugar	transporter
chr1B	391591024	391591090	TRIDC1BG035420.3	HC_G	sugar	transporter
chr1B	391591024	391591090	TRIDC1BG035420.5	HC_G	sugar	transporter
chr1B	391591024	391591090	TRIDC1BG035420.6	HC_G	sugar	transporter
chr1B	391591024	391591090	TRIDC1BG035420.8	HC_G	sugar	transporter
chr1B	391591024	391591090	TRIDC1BG035420.9	HC_G	sugar	transporter
chr1B	391591197	391591198	TRIDC1BG035420.2	HC_G	sugar	transporter
chr1B	391591200	391591238	TRIDC1BG035420.3	HC_G	sugar	transporter
chr1B	391591202	391591261	TRIDC1BG035420.1	HC_G	sugar	transporter
chr1B	391591202	391591261	TRIDC1BG035420.10	HC_G	sugar	transporter
chr1B	391591202	391591261	TRIDC1BG035420.11	HC_G	sugar	transporter
chr1B	391591202	391591262	TRIDC1BG035420.5	HC_G	sugar	transporter
chr1B	391591202	391591261	TRIDC1BG035420.6	HC_G	sugar	transporter
chr1B	391591202	391591261	TRIDC1BG035420.8	HC_G	sugar	transporter
chr1B	391591202	391591261	TRIDC1BG035420.9	HC_G	sugar	transporter
chr1B	391591341	391591419	TRIDC1BG035420.1	HC_G	sugar	transporter
chr1B	391591341	391591419	TRIDC1BG035420.10	HC_G	sugar	transporter
chr1B	391591341	391591419	TRIDC1BG035420.11	HC_G	sugar	transporter
chr1B	391591341	391591348	TRIDC1BG035420.5	HC_G	sugar	transporter
chr1B	391591341	391591419	TRIDC1BG035420.6	HC_G	sugar	transporter
chr1B	391591341	391591419	TRIDC1BG035420.8	HC_G	sugar	transporter
chr1B	391591341	391591419	TRIDC1BG035420.9	HC_G	sugar	transporter
chr1B	391591638	391591711	TRIDC1BG035420.10	HC_G	sugar	transporter
chr1B	391591669	391591784	TRIDC1BG035420.1	HC_G	sugar	transporter
chr1B	391591669	391591817	TRIDC1BG035420.11	HC_G	sugar	transporter
chr1B	391591669	391591784	TRIDC1BG035420.6	HC_G	sugar	transporter
chr1B	391591669	391591784	TRIDC1BG035420.8	HC_G	sugar	transporter
chr1B	391591669	391591784	TRIDC1BG035420.9	HC_G	sugar	transporter
chr1B	391591932	391591943	TRIDC1BG035420.1	HC_G	sugar	transporter
chr1B	391591932	391591991	TRIDC1BG035420.6	HC_G	sugar	transporter
chr1B	391591932	391591943	TRIDC1BG035420.8	HC_G	sugar	transporter
chr1B	391591932	391591943	TRIDC1BG035420.9	HC_G	sugar	transporter
chr1B	391624972	391625136	TRIDC1BG035430.1	HC_G	NADH:ubiquinone	oxidoreductase,
chr1B	391624972	391625136	TRIDC1BG035430.2	HC_G	NADH:ubiquinone	oxidoreductase,
chr1B	391624972	391625136	TRIDC1BG035430.3	HC_G	NADH:ubiquinone	oxidoreductase,
chr1B	391625044	391625136	TRIDC1BG035440.1	LC_u	undescribed	protein
chr1B	391625044	391625136	TRIDC1BG035440.2	LC_u	undescribed	protein
chr1B	391625591	391625700	TRIDC1BG035430.1	HC_G	NADH:ubiquinone	oxidoreductase,
chr1B	391625591	391625704	TRIDC1BG035430.2	HC_G	NADH:ubiquinone	oxidoreductase,
chr1B	391625591	391625700	TRIDC1BG035430.3	HC_G	NADH:ubiquinone	oxidoreductase,
chr1B	391625591	391625704	TRIDC1BG035440.1	LC_u	undescribed	protein
chr1B	391625591	391625700	TRIDC1BG035440.2	LC_u	undescribed	protein
chr1B	391626018	391626109	TRIDC1BG035430.1	HC_G	NADH:ubiquinone	oxidoreductase,
chr1B	391626018	391626109	TRIDC1BG035430.3	HC_G	NADH:ubiquinone	oxidoreductase,
chr1B	391626018	391626036	TRIDC1BG035440.2	LC_u	undescribed	protein
chr1B	391626195	391626221	TRIDC1BG035430.1	HC_G	NADH:ubiquinone	oxidoreductase,
chr1B	391626195	391626221	TRIDC1BG035430.3	HC_G	NADH:ubiquinone	oxidoreductase,
chr1B	391626388	391626407	TRIDC1BG035430.3	HC_G	NADH:ubiquinone	oxidoreductase,
chr1B	391627458	391627546	TRIDC1BG035430.1	HC_G	NADH:ubiquinone	oxidoreductase,
chr1B	391729094	391729551	TRIDC1BG035450.1	HC_G	WRKY	DNA-binding
chr1B	391729650	391730226	TRIDC1BG035450.1	HC_G	WRKY	DNA-binding
chr1B	391731504	391731593	TRIDC1BG035460.1	HC_G	Ribosomal	protein
chr1B	391733872	391733956	TRIDC1BG035460.1	HC_G	Ribosomal	protein
chr1B	391734035	391734312	TRIDC1BG035460.1	HC_G	Ribosomal	protein
chr1B	391734711	391735352	TRIDC1BG035470.1	HC_G	Malonyl-coenzyme	A:anthocyanin
chr1B	392107825	392108118	TRIDC1BG035480.1	LC_u	undescribed	protein
chr1B	392108124	392108173	TRIDC1BG035490.2	HC_G	Protein	NRT1/	8.3
chr1B	392108150	392108173	TRIDC1BG035490.3	HC_G	Protein	NRT1/	8.3
chr1B	392108155	392108173	TRIDC1BG035490.4	HC_G	Protein	NRT1/	8.3
chr1B	392108708	392108834	TRIDC1BG035490.6	HC_G	Protein	NRT1/	8.3
chr1B	392108726	392108834	TRIDC1BG035490.7	HC_G	Protein	NRT1/	8.3
chr1B	392108741	392108834	TRIDC1BG035490.8	HC_G	Protein	NRT1/	8.3
chr1B	392108772	392108834	TRIDC1BG035490.4	HC_G	Protein	NRT1/	8.3
chr1B	392108773	392108834	TRIDC1BG035490.2	HC_G	Protein	NRT1/	8.3
chr1B	392108774	392108834	TRIDC1BG035490.3	HC_G	Protein	NRT1/	8.3
chr1B	392108943	392109160	TRIDC1BG035490.2	HC_G	Protein	NRT1/	8.3
chr1B	392108943	392109160	TRIDC1BG035490.3	HC_G	Protein	NRT1/	8.3
chr1B	392108943	392109160	TRIDC1BG035490.4	HC_G	Protein	NRT1/	8.3
chr1B	392108943	392109160	TRIDC1BG035490.6	HC_G	Protein	NRT1/	8.3
chr1B	392108943	392109160	TRIDC1BG035490.7	HC_G	Protein	NRT1/	8.3
chr1B	392108943	392109160	TRIDC1BG035490.8	HC_G	Protein	NRT1/	8.3
chr1B	392109269	392109825	TRIDC1BG035490.2	HC_G	Protein	NRT1/	8.3
chr1B	392109269	392109825	TRIDC1BG035490.3	HC_G	Protein	NRT1/	8.3
chr1B	392109269	392109825	TRIDC1BG035490.4	HC_G	Protein	NRT1/	8.3
chr1B	392109269	392109825	TRIDC1BG035490.6	HC_G	Protein	NRT1/	8.3
chr1B	392109269	392109825	TRIDC1BG035490.7	HC_G	Protein	NRT1/	8.3
chr1B	392109269	392109825	TRIDC1BG035490.8	HC_G	Protein	NRT1/	8.3
chr1B	392109450	392109695	TRIDC1BG035490.1	HC_G	Protein	NRT1/	8.3
chr1B	392110575	392110608	TRIDC1BG035490.2	HC_G	Protein	NRT1/	8.3
chr1B	392110575	392110602	TRIDC1BG035490.3	HC_G	Protein	NRT1/	8.3
chr1B	392110575	392110608	TRIDC1BG035490.4	HC_G	Protein	NRT1/	8.3
chr1B	392110575	392110596	TRIDC1BG035490.6	HC_G	Protein	NRT1/	8.3
chr1B	392110575	392110596	TRIDC1BG035490.7	HC_G	Protein	NRT1/	8.3
chr1B	392110575	392110623	TRIDC1BG035490.8	HC_G	Protein	NRT1/	8.3
chr1B	392117938	392118303	TRIDC1BG035490.7	HC_G	Protein	NRT1/	8.3
chr1B	392117953	392118303	TRIDC1BG035490.6	HC_G	Protein	NRT1/	8.3
chr1B	392117988	392118728	TRIDC1BG035490.5	HC_G	Protein	NRT1/	8.3
chr1B	392118126	392118728	TRIDC1BG035490.9	HC_G	Protein	NRT1/	8.3
chr1B	392119689	392120675	TRIDC1BG035500.1	LC_u	undescribed	protein
chr1B	392122651	392122858	TRIDC1BG035510.4	HC_G	Protein	NRT1/	8.3
chr1B	392122696	392122858	TRIDC1BG035510.1	HC_G	Protein	NRT1/	8.3
chr1B	392122696	392122858	TRIDC1BG035510.2	HC_G	Protein	NRT1/	8.3
chr1B	392122696	392122858	TRIDC1BG035510.3	HC_G	Protein	NRT1/	8.3
chr1B	392122815	392122858	TRIDC1BG035510.5	HC_G	Protein	NRT1/	8.3
chr1B	392122944	392123163	TRIDC1BG035510.5	HC_G	Protein	NRT1/	8.3
chr1B	392122946	392123163	TRIDC1BG035510.1	HC_G	Protein	NRT1/	8.3
chr1B	392122946	392123163	TRIDC1BG035510.2	HC_G	Protein	NRT1/	8.3
chr1B	392122946	392123163	TRIDC1BG035510.3	HC_G	Protein	NRT1/	8.3
chr1B	392122946	392123160	TRIDC1BG035510.4	HC_G	Protein	NRT1/	8.3
chr1B	392123261	392124613	TRIDC1BG035510.4	HC_G	Protein	NRT1/	8.3
chr1B	392123264	392124613	TRIDC1BG035510.1	HC_G	Protein	NRT1/	8.3
chr1B	392123264	392124613	TRIDC1BG035510.2	HC_G	Protein	NRT1/	8.3
chr1B	392123264	392124613	TRIDC1BG035510.3	HC_G	Protein	NRT1/	8.3
chr1B	392123264	392124148	TRIDC1BG035510.5	HC_G	Protein	NRT1/	8.3
chr1B	392124257	392124613	TRIDC1BG035510.6	HC_G	Protein	NRT1/	8.3
chr1B	392191926	392191967	TRIDC1BG035520.1	HC_G	Cell	differentiation,
chr1B	392192180	392192286	TRIDC1BG035520.1	HC_G	Cell	differentiation,
chr1B	392192435	392192477	TRIDC1BG035520.1	HC_G	Cell	differentiation,
chr1B	392192615	392192704	TRIDC1BG035520.1	HC_G	Cell	differentiation,
chr1B	392192893	392193045	TRIDC1BG035520.1	HC_G	Cell	differentiation,
chr1B	392655473	392655529	TRIDC1BG035530.1	HC_G	ADP-ribosylation	factor
chr1B	392655870	392655960	TRIDC1BG035530.1	HC_G	ADP-ribosylation	factor
chr1B	392655876	392655960	TRIDC1BG035530.2	HC_G	ADP-ribosylation	factor
chr1B	392655876	392655960	TRIDC1BG035530.3	HC_G	ADP-ribosylation	factor
chr1B	392655876	392655960	TRIDC1BG035530.4	HC_G	ADP-ribosylation	factor
chr1B	392656085	392656200	TRIDC1BG035530.1	HC_G	ADP-ribosylation	factor
chr1B	392656085	392656200	TRIDC1BG035530.2	HC_G	ADP-ribosylation	factor
chr1B	392656085	392656200	TRIDC1BG035530.3	HC_G	ADP-ribosylation	factor
chr1B	392656085	392656200	TRIDC1BG035530.4	HC_G	ADP-ribosylation	factor
chr1B	392656426	392656446	TRIDC1BG035530.2	HC_G	ADP-ribosylation	factor
chr1B	392656426	392656446	TRIDC1BG035530.4	HC_G	ADP-ribosylation	factor
chr1B	392656655	392656714	TRIDC1BG035530.1	HC_G	ADP-ribosylation	factor
chr1B	392656655	392656714	TRIDC1BG035530.3	HC_G	ADP-ribosylation	factor
chr1B	392656812	392656877	TRIDC1BG035530.1	HC_G	ADP-ribosylation	factor
chr1B	392656812	392656877	TRIDC1BG035530.3	HC_G	ADP-ribosylation	factor
chr1B	392657204	392657389	TRIDC1BG035530.1	HC_G	ADP-ribosylation	factor
chr1B	392657204	392657389	TRIDC1BG035530.3	HC_G	ADP-ribosylation	factor
chr1B	392658538	392659044	TRIDC1BG035540.1	HC_G	plastid	transcriptionally
chr1B	392658784	392659044	TRIDC1BG035540.2	HC_G	plastid	transcriptionally
chr1B	392694444	392695676	TRIDC1BG035550.1	HC_G	RING	finger
chr1B	392694444	392694749	TRIDC1BG035550.2	HC_G	RING	finger
chr1B	392694897	392695676	TRIDC1BG035550.2	HC_G	RING	finger
chr1B	392695919	392696194	TRIDC1BG035560.1	LC_u	undescribed	protein
chr1B	392759905	392759976	TRIDC1BG035570.1	HC_G	cyclin-dependent	kinase
chr1B	392759905	392759976	TRIDC1BG035570.2	HC_G	cyclin-dependent	kinase
chr1B	392759905	392759976	TRIDC1BG035570.3	HC_G	cyclin-dependent	kinase
chr1B	392759905	392759976	TRIDC1BG035570.4	HC_G	cyclin-dependent	kinase
chr1B	392759905	392759976	TRIDC1BG035570.5	HC_G	cyclin-dependent	kinase
chr1B	392760077	392760283	TRIDC1BG035570.1	HC_G	cyclin-dependent	kinase
chr1B	392760077	392760283	TRIDC1BG035570.2	HC_G	cyclin-dependent	kinase
chr1B	392760077	392760283	TRIDC1BG035570.3	HC_G	cyclin-dependent	kinase
chr1B	392760077	392760283	TRIDC1BG035570.4	HC_G	cyclin-dependent	kinase
chr1B	392760077	392760283	TRIDC1BG035570.5	HC_G	cyclin-dependent	kinase
chr1B	392760645	392760753	TRIDC1BG035570.1	HC_G	cyclin-dependent	kinase
chr1B	392760645	392760753	TRIDC1BG035570.2	HC_G	cyclin-dependent	kinase
chr1B	392760645	392760753	TRIDC1BG035570.3	HC_G	cyclin-dependent	kinase
chr1B	392760645	392760753	TRIDC1BG035570.4	HC_G	cyclin-dependent	kinase
chr1B	392760645	392760753	TRIDC1BG035570.5	HC_G	cyclin-dependent	kinase
chr1B	392760845	392760877	TRIDC1BG035570.1	HC_G	cyclin-dependent	kinase
chr1B	392760845	392760877	TRIDC1BG035570.2	HC_G	cyclin-dependent	kinase
chr1B	392760845	392760867	TRIDC1BG035570.3	HC_G	cyclin-dependent	kinase
chr1B	392760845	392760877	TRIDC1BG035570.4	HC_G	cyclin-dependent	kinase
chr1B	392760845	392760877	TRIDC1BG035570.5	HC_G	cyclin-dependent	kinase
chr1B	392761875	392762096	TRIDC1BG035580.1	LC_u	undescribed	protein
chr1B	392762956	392763003	TRIDC1BG035570.1	HC_G	cyclin-dependent	kinase
chr1B	392762956	392763003	TRIDC1BG035570.2	HC_G	cyclin-dependent	kinase
chr1B	392762956	392763003	TRIDC1BG035570.4	HC_G	cyclin-dependent	kinase
chr1B	392762956	392763003	TRIDC1BG035570.5	HC_G	cyclin-dependent	kinase
chr1B	392763124	392763202	TRIDC1BG035570.4	HC_G	cyclin-dependent	kinase
chr1B	392763125	392763202	TRIDC1BG035570.1	HC_G	cyclin-dependent	kinase
chr1B	392763125	392763202	TRIDC1BG035570.2	HC_G	cyclin-dependent	kinase
chr1B	392763125	392763202	TRIDC1BG035570.5	HC_G	cyclin-dependent	kinase
chr1B	392763294	392763378	TRIDC1BG035570.1	HC_G	cyclin-dependent	kinase
chr1B	392763294	392763378	TRIDC1BG035570.2	HC_G	cyclin-dependent	kinase
chr1B	392763294	392763324	TRIDC1BG035570.4	HC_G	cyclin-dependent	kinase
chr1B	392763294	392763378	TRIDC1BG035570.5	HC_G	cyclin-dependent	kinase
chr1B	392763321	392763379	TRIDC1BG035570.6	HC_G	cyclin-dependent	kinase
chr1B	392763466	392763499	TRIDC1BG035570.1	HC_G	cyclin-dependent	kinase
chr1B	392763466	392763499	TRIDC1BG035570.2	HC_G	cyclin-dependent	kinase
chr1B	392763466	392763499	TRIDC1BG035570.5	HC_G	cyclin-dependent	kinase
chr1B	392763466	392763499	TRIDC1BG035570.6	HC_G	cyclin-dependent	kinase
chr1B	392763659	392763753	TRIDC1BG035570.1	HC_G	cyclin-dependent	kinase
chr1B	392763659	392763753	TRIDC1BG035570.2	HC_G	cyclin-dependent	kinase
chr1B	392763659	392763753	TRIDC1BG035570.5	HC_G	cyclin-dependent	kinase
chr1B	392763659	392763753	TRIDC1BG035570.6	HC_G	cyclin-dependent	kinase
chr1B	392763837	392763906	TRIDC1BG035570.1	HC_G	cyclin-dependent	kinase
chr1B	392763837	392763906	TRIDC1BG035570.2	HC_G	cyclin-dependent	kinase
chr1B	392763837	392763906	TRIDC1BG035570.5	HC_G	cyclin-dependent	kinase
chr1B	392763837	392763906	TRIDC1BG035570.6	HC_G	cyclin-dependent	kinase
chr1B	392764366	392764464	TRIDC1BG035570.1	HC_G	cyclin-dependent	kinase
chr1B	392764366	392764464	TRIDC1BG035570.2	HC_G	cyclin-dependent	kinase
chr1B	392764366	392764461	TRIDC1BG035570.5	HC_G	cyclin-dependent	kinase
chr1B	392764366	392764464	TRIDC1BG035570.6	HC_G	cyclin-dependent	kinase
chr1B	392764557	392764599	TRIDC1BG035570.1	HC_G	cyclin-dependent	kinase
chr1B	392764557	392764599	TRIDC1BG035570.2	HC_G	cyclin-dependent	kinase
chr1B	392764557	392764599	TRIDC1BG035570.6	HC_G	cyclin-dependent	kinase
chr1B	392764742	392764845	TRIDC1BG035570.1	HC_G	cyclin-dependent	kinase
chr1B	392764742	392764845	TRIDC1BG035570.2	HC_G	cyclin-dependent	kinase
chr1B	392764742	392764845	TRIDC1BG035570.6	HC_G	cyclin-dependent	kinase
chr1B	392764969	392765080	TRIDC1BG035570.1	HC_G	cyclin-dependent	kinase
chr1B	392764969	392765079	TRIDC1BG035570.2	HC_G	cyclin-dependent	kinase
chr1B	392764969	392765079	TRIDC1BG035570.6	HC_G	cyclin-dependent	kinase
chr1B	392765183	392765226	TRIDC1BG035570.1	HC_G	cyclin-dependent	kinase
chr1B	392765183	392765407	TRIDC1BG035570.2	HC_G	cyclin-dependent	kinase
chr1B	392765183	392765311	TRIDC1BG035570.6	HC_G	cyclin-dependent	kinase
chr1B	392765458	392765616	TRIDC1BG035570.7	HC_G	cyclin-dependent	kinase
chr1B	393000639	393000800	TRIDC1BG035590.1	HC_TE?	unknown	function
chr1B	393000757	393000979	TRIDC1BG035590.2	HC_TE?	unknown	function
chr1B	393000757	393000961	TRIDC1BG035590.3	HC_TE?	unknown	function
chr1B	393000757	393000964	TRIDC1BG035590.4	HC_TE?	unknown	function				protein
chr1B	393000757	393000982	TRIDC1BG035590.5	HC_TE?	unknown	function
chr1B	393001391	393001460	TRIDC1BG035590.6	HC_TE?	unknown	function
chr1B	393001404	393001460	TRIDC1BG035590.2	HC_TE?	unknown	function
chr1B	393001404	393001460	TRIDC1BG035590.3	HC_TE?	unknown	function
chr1B	393001404	393001460	TRIDC1BG035590.4	HC_TE?	unknown	function
chr1B	393001404	393001460	TRIDC1BG035590.5	HC_TE?	unknown	function
chr1B	393002143	393002384	TRIDC1BG035590.2	HC_TE?	unknown	function
chr1B	393002143	393002384	TRIDC1BG035590.3	HC_TE?	unknown	function
chr1B	393002143	393002384	TRIDC1BG035590.4	HC_TE?	unknown	function
chr1B	393002143	393002384	TRIDC1BG035590.5	HC_TE?	unknown	function
chr1B	393002155	393002384	TRIDC1BG035590.6	HC_TE?	unknown	function
chr1B	393002577	393002726	TRIDC1BG035590.2	HC_TE?	unknown	function
chr1B	393002577	393002705	TRIDC1BG035590.3	HC_TE?	unknown	function				protein
chr1B	393002577	393002705	TRIDC1BG035590.4	HC_TE?	unknown	function				protein
chr1B	393002577	393002705	TRIDC1BG035590.5	HC_TE?	unknown	function
chr1B	393002577	393002705	TRIDC1BG035590.6	HC_TE?	unknown	function
chr1B	393002814	393002873	TRIDC1BG035590.3	HC_TE?	unknown	function				protein
chr1B	393002814	393002912	TRIDC1BG035590.4	HC_TE?	unknown	function
chr1B	393002814	393002873	TRIDC1BG035590.5	HC_TE?	unknown	function
chr1B	393002814	393002873	TRIDC1BG035590.6	HC_TE?	unknown	function
chr1B	393003189	393003359	TRIDC1BG035590.5	HC_TE?	unknown	function
chr1B	393003189	393003359	TRIDC1BG035590.6	HC_TE?	unknown	function
chr1B	393313430	393313621	TRIDC1BG035600.3	HC_G	Urea	active
chr1B	393313725	393314924	TRIDC1BG035600.3	HC_G	Urea	active
chr1B	393313734	393314924	TRIDC1BG035600.1	HC_G	Urea	active
chr1B	393313734	393314924	TRIDC1BG035600.2	HC_G	Urea	active
chr1B	393313734	393314924	TRIDC1BG035600.4	HC_G	Urea	active
chr1B	393782662	393782861	TRIDC1BG035610.1	HC_G	Ankyrin	repeat
chr1B	393799141	393799732	TRIDC1BG035610.1	HC_G	Ankyrin	repeat
chr1B	393799223	393799732	TRIDC1BG035610.2	HC_G	Ankyrin	repeat
chr1B	393800409	393800659	TRIDC1BG035620.1	HC_G	ATP-dependent	Clp	subunit	3
chr1B	393802352	393802835	TRIDC1BG035620.1	HC_G	ATP-dependent	Clp	subunit	3
chr1B	393803414	393804058	TRIDC1BG035630.1	HC_U	unknown	function
chr1B	393803414	393804025	TRIDC1BG035630.2	HC_U	unknown	function
chr1B	393804344	393804622	TRIDC1BG035630.1	HC_U	unknown	function
chr1B	393804719	393804868	TRIDC1BG035630.1	HC_U	unknown	function
chr1B	394365736	394367267	TRIDC1BG035640.1	HC_G	S-adenosyl-L-methionine-dependent	methyltransferases
chr1B	394365736	394366353	TRIDC1BG035640.2	HC_G	S-adenosyl-L-methionine-dependent	methyltransferases
chr1B	394366291	394367267	TRIDC1BG035640.3	HC_G	S-adenosyl-L-methionine-dependent	methyltransferases
chr1B	394367353	394367430	TRIDC1BG035640.1	HC_G	S-adenosyl-L-methionine-dependent	methyltransferases
chr1B	394367353	394367430	TRIDC1BG035640.3	HC_G	S-adenosyl-L-methionine-dependent	methyltransferases
chr1B	394367518	394367734	TRIDC1BG035640.1	HC_G	S-adenosyl-L-methionine-dependent	methyltransferases
chr1B	394367518	394367728	TRIDC1BG035640.3	HC_G	S-adenosyl-L-methionine-dependent	methyltransferases
chr1B	394368414	394368774	TRIDC1BG035650.1	HC_G	unknown	function
chr1B	394368414	394368774	TRIDC1BG035650.2	HC_G	unknown	function
chr1B	394368414	394368774	TRIDC1BG035650.3	HC_G	unknown	function
chr1B	394368414	394368774	TRIDC1BG035650.5	HC_G	unknown	function
chr1B	394368558	394368774	TRIDC1BG035650.8	HC_G	unknown	function
chr1B	394368561	394368774	TRIDC1BG035650.9	HC_G	unknown	function
chr1B	394368853	394368929	TRIDC1BG035650.1	HC_G	unknown	function
chr1B	394368853	394368929	TRIDC1BG035650.2	HC_G	unknown	function
chr1B	394368853	394368929	TRIDC1BG035650.3	HC_G	unknown	function
chr1B	394368853	394368929	TRIDC1BG035650.5	HC_G	unknown	function
chr1B	394368853	394368929	TRIDC1BG035650.8	HC_G	unknown	function
chr1B	394368853	394368929	TRIDC1BG035650.9	HC_G	unknown	function
chr1B	394368924	394368929	TRIDC1BG035650.10	HC_G	unknown	function
chr1B	394369109	394369210	TRIDC1BG035650.1	HC_G	unknown	function
chr1B	394369109	394369226	TRIDC1BG035650.10	HC_G	unknown	function
chr1B	394369109	394369226	TRIDC1BG035650.2	HC_G	unknown	function
chr1B	394369109	394369226	TRIDC1BG035650.3	HC_G	unknown	function
chr1B	394369109	394369226	TRIDC1BG035650.5	HC_G	unknown	function
chr1B	394369109	394369226	TRIDC1BG035650.8	HC_G	unknown	function
chr1B	394369109	394369226	TRIDC1BG035650.9	HC_G	unknown	function
chr1B	394369368	394369496	TRIDC1BG035650.10	HC_G	unknown	function
chr1B	394369368	394369496	TRIDC1BG035650.2	HC_G	unknown	function
chr1B	394369368	394369496	TRIDC1BG035650.3	HC_G	unknown	function
chr1B	394369368	394369496	TRIDC1BG035650.5	HC_G	unknown	function
chr1B	394369368	394369496	TRIDC1BG035650.8	HC_G	unknown	function
chr1B	394369368	394369496	TRIDC1BG035650.9	HC_G	unknown	function
chr1B	394370060	394370123	TRIDC1BG035650.10	HC_G	unknown	function
chr1B	394370060	394370123	TRIDC1BG035650.2	HC_G	unknown	function
chr1B	394370060	394370123	TRIDC1BG035650.3	HC_G	unknown	function
chr1B	394370060	394370123	TRIDC1BG035650.5	HC_G	unknown	function
chr1B	394370060	394370123	TRIDC1BG035650.8	HC_G	unknown	function
chr1B	394370060	394370123	TRIDC1BG035650.9	HC_G	unknown	function
chr1B	394370181	394370306	TRIDC1BG035650.6	HC_G	unknown	function
chr1B	394370201	394370306	TRIDC1BG035650.10	HC_G	unknown	function
chr1B	394370201	394370306	TRIDC1BG035650.2	HC_G	unknown	function
chr1B	394370201	394370306	TRIDC1BG035650.3	HC_G	unknown	function
chr1B	394370201	394370306	TRIDC1BG035650.5	HC_G	unknown	function
chr1B	394370201	394370306	TRIDC1BG035650.8	HC_G	unknown	function
chr1B	394370201	394370306	TRIDC1BG035650.9	HC_G	unknown	function
chr1B	394370383	394370454	TRIDC1BG035650.10	HC_G	unknown	function
chr1B	394370383	394370454	TRIDC1BG035650.2	HC_G	unknown	function
chr1B	394370383	394370454	TRIDC1BG035650.3	HC_G	unknown	function
chr1B	394370383	394370454	TRIDC1BG035650.5	HC_G	unknown	function
chr1B	394370383	394370454	TRIDC1BG035650.6	HC_G	unknown	function
chr1B	394370383	394370454	TRIDC1BG035650.8	HC_G	unknown	function
chr1B	394370383	394370454	TRIDC1BG035650.9	HC_G	unknown	function
chr1B	394370439	394370456	TRIDC1BG035650.4	HC_G	unknown	function
chr1B	394370962	394371042	TRIDC1BG035650.10	HC_G	unknown	function
chr1B	394370962	394371042	TRIDC1BG035650.2	HC_G	unknown	function
chr1B	394370962	394371042	TRIDC1BG035650.3	HC_G	unknown	function
chr1B	394370962	394371042	TRIDC1BG035650.4	HC_G	unknown	function
chr1B	394370962	394371042	TRIDC1BG035650.5	HC_G	unknown	function
chr1B	394370962	394371042	TRIDC1BG035650.6	HC_G	unknown	function
chr1B	394370962	394371042	TRIDC1BG035650.8	HC_G	unknown	function
chr1B	394370962	394371042	TRIDC1BG035650.9	HC_G	unknown	function
chr1B	394371113	394371186	TRIDC1BG035650.10	HC_G	unknown	function
chr1B	394371113	394371186	TRIDC1BG035650.2	HC_G	unknown	function
chr1B	394371113	394371186	TRIDC1BG035650.3	HC_G	unknown	function
chr1B	394371113	394371186	TRIDC1BG035650.4	HC_G	unknown	function
chr1B	394371113	394371186	TRIDC1BG035650.5	HC_G	unknown	function
chr1B	394371113	394371186	TRIDC1BG035650.6	HC_G	unknown	function
chr1B	394371113	394371186	TRIDC1BG035650.8	HC_G	unknown	function
chr1B	394371113	394371186	TRIDC1BG035650.9	HC_G	unknown	function
chr1B	394371177	394371187	TRIDC1BG035650.11	HC_G	unknown	function
chr1B	394371177	394371187	TRIDC1BG035650.7	HC_G	unknown	function
chr1B	394371294	394374662	TRIDC1BG035650.12	HC_G	unknown	function
chr1B	394371305	394374693	TRIDC1BG035650.10	HC_G	unknown	function
chr1B	394371305	394374693	TRIDC1BG035650.11	HC_G	unknown	function
chr1B	394371305	394374693	TRIDC1BG035650.2	HC_G	unknown	function
chr1B	394371305	394374524	TRIDC1BG035650.3	HC_G	unknown	function
chr1B	394371305	394374693	TRIDC1BG035650.4	HC_G	unknown	function
chr1B	394371305	394374693	TRIDC1BG035650.5	HC_G	unknown	function
chr1B	394371305	394374693	TRIDC1BG035650.6	HC_G	unknown	function
chr1B	394371305	394374693	TRIDC1BG035650.7	HC_G	unknown	function
chr1B	394371305	394372544	TRIDC1BG035650.8	HC_G	unknown	function
chr1B	394371305	394374693	TRIDC1BG035650.9	HC_G	unknown	function
chr1B	394372713	394374693	TRIDC1BG035650.8	HC_G	unknown	function
chr1B	394373358	394374665	TRIDC1BG035650.13	HC_G	unknown	function
chr1B	394375285	394375514	TRIDC1BG035650.10	HC_G	unknown	function
chr1B	394375285	394375514	TRIDC1BG035650.11	HC_G	unknown	function
chr1B	394375285	394375514	TRIDC1BG035650.2	HC_G	unknown	function
chr1B	394375285	394375514	TRIDC1BG035650.4	HC_G	unknown	function
chr1B	394375285	394375514	TRIDC1BG035650.5	HC_G	unknown	function
chr1B	394375285	394375514	TRIDC1BG035650.6	HC_G	unknown	function
chr1B	394375285	394375514	TRIDC1BG035650.7	HC_G	unknown	function
chr1B	394375285	394375514	TRIDC1BG035650.8	HC_G	unknown	function
chr1B	394375285	394375541	TRIDC1BG035650.9	HC_G	unknown	function
chr1B	394375563	394375694	TRIDC1BG035650.14	HC_G	unknown	function
chr1B	394375599	394375694	TRIDC1BG035650.10	HC_G	unknown	function
chr1B	394375599	394375694	TRIDC1BG035650.11	HC_G	unknown	function
chr1B	394375599	394375694	TRIDC1BG035650.2	HC_G	unknown	function
chr1B	394375599	394375694	TRIDC1BG035650.4	HC_G	unknown	function
chr1B	394375599	394375694	TRIDC1BG035650.5	HC_G	unknown	function
chr1B	394375599	394375694	TRIDC1BG035650.6	HC_G	unknown	function
chr1B	394375599	394375694	TRIDC1BG035650.7	HC_G	unknown	function
chr1B	394375599	394375694	TRIDC1BG035650.8	HC_G	unknown	function
chr1B	394375599	394375694	TRIDC1BG035650.9	HC_G	unknown	function
chr1B	394376102	394376152	TRIDC1BG035650.14	HC_G	unknown	function
chr1B	394376105	394376161	TRIDC1BG035650.10	HC_G	unknown	function
chr1B	394376105	394376152	TRIDC1BG035650.11	HC_G	unknown	function
chr1B	394376105	394376152	TRIDC1BG035650.2	HC_G	unknown	function
chr1B	394376105	394376161	TRIDC1BG035650.4	HC_G	unknown	function
chr1B	394376105	394376152	TRIDC1BG035650.5	HC_G	unknown	function
chr1B	394376105	394376152	TRIDC1BG035650.6	HC_G	unknown	function
chr1B	394376105	394376152	TRIDC1BG035650.7	HC_G	unknown	function
chr1B	394376105	394376152	TRIDC1BG035650.8	HC_G	unknown	function
chr1B	394376105	394376152	TRIDC1BG035650.9	HC_G	unknown	function
chr1B	394376228	394376302	TRIDC1BG035650.11	HC_G	unknown	function
chr1B	394376228	394376302	TRIDC1BG035650.14	HC_G	unknown	function
chr1B	394376228	394376302	TRIDC1BG035650.2	HC_G	unknown	function
chr1B	394376228	394376302	TRIDC1BG035650.5	HC_G	unknown	function
chr1B	394376228	394376302	TRIDC1BG035650.6	HC_G	unknown	function
chr1B	394376228	394376302	TRIDC1BG035650.7	HC_G	unknown	function
chr1B	394376228	394376302	TRIDC1BG035650.9	HC_G	unknown	function
chr1B	394376389	394376473	TRIDC1BG035650.11	HC_G	unknown	function
chr1B	394376390	394376473	TRIDC1BG035650.14	HC_G	unknown	function
chr1B	394376390	394376473	TRIDC1BG035650.2	HC_G	unknown	function
chr1B	394376390	394376473	TRIDC1BG035650.5	HC_G	unknown	function
chr1B	394376390	394376473	TRIDC1BG035650.6	HC_G	unknown	function
chr1B	394376390	394376473	TRIDC1BG035650.7	HC_G	unknown	function
chr1B	394376556	394376608	TRIDC1BG035650.11	HC_G	unknown	function
chr1B	394376556	394376650	TRIDC1BG035650.14	HC_G	unknown	function
chr1B	394376556	394376650	TRIDC1BG035650.2	HC_G	unknown	function
chr1B	394376556	394376650	TRIDC1BG035650.5	HC_G	unknown	function
chr1B	394376556	394376650	TRIDC1BG035650.6	HC_G	unknown	function
chr1B	394376556	394376650	TRIDC1BG035650.7	HC_G	unknown	function
chr1B	394376556	394376650	TRIDC1BG035650.8	HC_G	unknown	function
chr1B	394376556	394376600	TRIDC1BG035650.9	HC_G	unknown	function
chr1B	394377089	394377167	TRIDC1BG035650.14	HC_G	unknown	function
chr1B	394377089	394377167	TRIDC1BG035650.2	HC_G	unknown	function
chr1B	394377089	394377167	TRIDC1BG035650.5	HC_G	unknown	function
chr1B	394377089	394377167	TRIDC1BG035650.6	HC_G	unknown	function
chr1B	394377089	394377167	TRIDC1BG035650.7	HC_G	unknown	function
chr1B	394377089	394377167	TRIDC1BG035650.8	HC_G	unknown	function
chr1B	394377265	394377531	TRIDC1BG035650.14	HC_G	unknown	function
chr1B	394377265	394377531	TRIDC1BG035650.2	HC_G	unknown	function
chr1B	394377265	394377525	TRIDC1BG035650.5	HC_G	unknown	function
chr1B	394377265	394377531	TRIDC1BG035650.6	HC_G	unknown	function
chr1B	394377265	394377531	TRIDC1BG035650.7	HC_G	unknown	function
chr1B	394377265	394377531	TRIDC1BG035650.8	HC_G	unknown	function
chr1B	394377624	394377758	TRIDC1BG035650.14	HC_G	unknown	function
chr1B	394377624	394377758	TRIDC1BG035650.2	HC_G	unknown	function
chr1B	394377624	394377758	TRIDC1BG035650.6	HC_G	unknown	function
chr1B	394377624	394377758	TRIDC1BG035650.7	HC_G	unknown	function
chr1B	394379060	394379113	TRIDC1BG035650.14	HC_G	unknown	function
chr1B	394379060	394379150	TRIDC1BG035650.2	HC_G	unknown	function
chr1B	394379060	394379150	TRIDC1BG035650.6	HC_G	unknown	function
chr1B	394379060	394379150	TRIDC1BG035650.7	HC_G	unknown	function
chr1B	394379060	394379150	TRIDC1BG035650.8	HC_G	unknown	function
chr1B	394379304	394379404	TRIDC1BG035650.2	HC_G	unknown	function
chr1B	394379304	394379404	TRIDC1BG035650.6	HC_G	unknown	function
chr1B	394379304	394379404	TRIDC1BG035650.7	HC_G	unknown	function
chr1B	394379304	394379404	TRIDC1BG035650.8	HC_G	unknown	function
chr1B	394379504	394379554	TRIDC1BG035650.2	HC_G	unknown	function
chr1B	394379504	394379554	TRIDC1BG035650.6	HC_G	unknown	function
chr1B	394379504	394379554	TRIDC1BG035650.7	HC_G	unknown	function
chr1B	394379504	394379554	TRIDC1BG035650.8	HC_G	unknown	function
chr1B	394379671	394380342	TRIDC1BG035650.2	HC_G	unknown	function
chr1B	394379671	394380114	TRIDC1BG035650.6	HC_G	unknown	function
chr1B	394379671	394380291	TRIDC1BG035650.7	HC_G	unknown	function
chr1B	394379671	394380216	TRIDC1BG035650.8	HC_G	unknown	function
chr1B	394504676	394504867	TRIDC1BG035660.1	HC_G	CASP-like	protein
chr1B	394504676	394504966	TRIDC1BG035660.2	HC_G	CASP-like	protein
chr1B	394506231	394506363	TRIDC1BG035660.1	HC_G	CASP-like	protein
chr1B	394506469	394506785	TRIDC1BG035660.1	HC_G	CASP-like	protein
chr1B	394506676	394506966	TRIDC1BG035670.1	LC_u	undescribed	protein
chr1B	394530990	394531673	TRIDC1BG035680.1	HC_TE?	Zinc	finger	1
chr1B	394754168	394754362	TRIDC1BG035690.1	HC_G	Sec14p-like	phosphatidylinositol	protein
chr1B	394754316	394755059	TRIDC1BG035690.2	HC_G	Sec14p-like	phosphatidylinositol	protein
chr1B	394754922	394755059	TRIDC1BG035690.3	HC_G	Sec14p-like	phosphatidylinositol	protein
chr1B	394755172	394755296	TRIDC1BG035690.2	HC_G	Sec14p-like	phosphatidylinositol	protein
chr1B	394755172	394755300	TRIDC1BG035690.3	HC_G	Sec14p-like	phosphatidylinositol	protein
chr1B	394755399	394755540	TRIDC1BG035690.2	HC_G	Sec14p-like	phosphatidylinositol	protein
chr1B	394755879	394756097	TRIDC1BG035700.1	LC_u	undescribed	protein
chr1B	394756185	394756331	TRIDC1BG035710.1	LC_u	undescribed	protein
chr1B	394757172	394757432	TRIDC1BG035690.2	HC_G	Sec14p-like	phosphatidylinositol	protein
chr1B	395012377	395013156	TRIDC1BG035720.1	LC_u	undescribed	protein
chr1B	395012377	395013237	TRIDC1BG035720.2	LC_u	undescribed	protein
chr1B	395012377	395013237	TRIDC1BG035720.3	LC_u	undescribed	protein
chr1B	395133700	395134401	TRIDC1BG035730.1	HC_G	N-alpha-acetyltransferase	25,	subunit
chr1B	395133700	395134401	TRIDC1BG035730.10	HC_G	N-alpha-acetyltransferase	25,	subunit
chr1B	395133700	395134401	TRIDC1BG035730.11	HC_G	N-alpha-acetyltransferase	25,	subunit
chr1B	395133700	395134401	TRIDC1BG035730.12	HC_G	N-alpha-acetyltransferase	25,	subunit
chr1B	395133700	395134401	TRIDC1BG035730.13	HC_G	N-alpha-acetyltransferase	25,	subunit
chr1B	395133700	395134401	TRIDC1BG035730.14	HC_G	N-alpha-acetyltransferase	25,	subunit
chr1B	395133700	395134401	TRIDC1BG035730.2	HC_G	N-alpha-acetyltransferase	25,	subunit			B
chr1B	395133700	395134401	TRIDC1BG035730.3	HC_G	N-alpha-acetyltransferase	25,	subunit			B
chr1B	395133700	395134401	TRIDC1BG035730.4	HC_G	N-alpha-acetyltransferase	25,	subunit
chr1B	395133700	395134401	TRIDC1BG035730.5	HC_G	N-alpha-acetyltransferase	25,	subunit
chr1B	395133700	395134401	TRIDC1BG035730.6	HC_G	N-alpha-acetyltransferase	25,	subunit
chr1B	395133700	395134401	TRIDC1BG035730.7	HC_G	N-alpha-acetyltransferase	25,	subunit
chr1B	395133700	395134401	TRIDC1BG035730.8	HC_G	N-alpha-acetyltransferase	25,	subunit
chr1B	395133700	395134401	TRIDC1BG035730.9	HC_G	N-alpha-acetyltransferase	25,	subunit
chr1B	395134015	395134401	TRIDC1BG035730.15	HC_G	N-alpha-acetyltransferase	25,	subunit
chr1B	395134947	395135207	TRIDC1BG035730.1	HC_G	N-alpha-acetyltransferase	25,	subunit
chr1B	395134947	395135207	TRIDC1BG035730.10	HC_G	N-alpha-acetyltransferase	25,	subunit
chr1B	395134947	395135207	TRIDC1BG035730.11	HC_G	N-alpha-acetyltransferase	25,	subunit
chr1B	395134947	395135207	TRIDC1BG035730.12	HC_G	N-alpha-acetyltransferase	25,	subunit
chr1B	395134947	395135207	TRIDC1BG035730.13	HC_G	N-alpha-acetyltransferase	25,	subunit
chr1B	395134947	395135207	TRIDC1BG035730.14	HC_G	N-alpha-acetyltransferase	25,	subunit
chr1B	395134947	395135207	TRIDC1BG035730.15	HC_G	N-alpha-acetyltransferase	25,	subunit
chr1B	395134947	395135207	TRIDC1BG035730.2	HC_G	N-alpha-acetyltransferase	25,	subunit			B
chr1B	395134947	395135207	TRIDC1BG035730.3	HC_G	N-alpha-acetyltransferase	25,	subunit
chr1B	395134947	395135207	TRIDC1BG035730.4	HC_G	N-alpha-acetyltransferase	25,	subunit
chr1B	395134947	395135207	TRIDC1BG035730.5	HC_G	N-alpha-acetyltransferase	25,	subunit
chr1B	395134947	395135207	TRIDC1BG035730.6	HC_G	N-alpha-acetyltransferase	25,	subunit
chr1B	395134947	395135207	TRIDC1BG035730.7	HC_G	N-alpha-acetyltransferase	25,	subunit
chr1B	395134947	395135207	TRIDC1BG035730.8	HC_G	N-alpha-acetyltransferase	25,	subunit
chr1B	395134947	395135207	TRIDC1BG035730.9	HC_G	N-alpha-acetyltransferase	25,	subunit
chr1B	395135913	395135959	TRIDC1BG035730.1	HC_G	N-alpha-acetyltransferase	25,	subunit
chr1B	395135913	395135959	TRIDC1BG035730.10	HC_G	N-alpha-acetyltransferase	25,	subunit
chr1B	395135913	395135959	TRIDC1BG035730.11	HC_G	N-alpha-acetyltransferase	25,	subunit
chr1B	395135913	395135959	TRIDC1BG035730.12	HC_G	N-alpha-acetyltransferase	25,	subunit
chr1B	395135913	395135959	TRIDC1BG035730.13	HC_G	N-alpha-acetyltransferase	25,	subunit
chr1B	395135913	395135959	TRIDC1BG035730.14	HC_G	N-alpha-acetyltransferase	25,	subunit
chr1B	395135913	395135959	TRIDC1BG035730.15	HC_G	N-alpha-acetyltransferase	25,	subunit			B
chr1B	395135913	395135959	TRIDC1BG035730.2	HC_G	N-alpha-acetyltransferase	25,	subunit			B
chr1B	395135913	395135959	TRIDC1BG035730.3	HC_G	N-alpha-acetyltransferase	25,	subunit
chr1B	395135913	395135959	TRIDC1BG035730.4	HC_G	N-alpha-acetyltransferase	25,	subunit
chr1B	395135913	395135959	TRIDC1BG035730.5	HC_G	N-alpha-acetyltransferase	25,	subunit
chr1B	395135913	395135959	TRIDC1BG035730.6	HC_G	N-alpha-acetyltransferase	25,	subunit
chr1B	395135913	395135959	TRIDC1BG035730.7	HC_G	N-alpha-acetyltransferase	25,	subunit
chr1B	395135913	395135959	TRIDC1BG035730.8	HC_G	N-alpha-acetyltransferase	25,	subunit
chr1B	395135913	395135959	TRIDC1BG035730.9	HC_G	N-alpha-acetyltransferase	25,	subunit
chr1B	395136136	395136274	TRIDC1BG035730.1	HC_G	N-alpha-acetyltransferase	25,	subunit
chr1B	395136136	395136274	TRIDC1BG035730.10	HC_G	N-alpha-acetyltransferase	25,	subunit
chr1B	395136136	395136274	TRIDC1BG035730.11	HC_G	N-alpha-acetyltransferase	25,	subunit
chr1B	395136136	395136274	TRIDC1BG035730.12	HC_G	N-alpha-acetyltransferase	25,	subunit
chr1B	395136136	395136274	TRIDC1BG035730.13	HC_G	N-alpha-acetyltransferase	25,	subunit
chr1B	395136136	395136274	TRIDC1BG035730.14	HC_G	N-alpha-acetyltransferase	25,	subunit
chr1B	395136136	395136274	TRIDC1BG035730.15	HC_G	N-alpha-acetyltransferase	25,	subunit			B
chr1B	395136136	395136274	TRIDC1BG035730.2	HC_G	N-alpha-acetyltransferase	25,	subunit			B
chr1B	395136136	395136274	TRIDC1BG035730.3	HC_G	N-alpha-acetyltransferase	25,	subunit
chr1B	395136136	395136274	TRIDC1BG035730.4	HC_G	N-alpha-acetyltransferase	25,	subunit
chr1B	395136136	395136274	TRIDC1BG035730.5	HC_G	N-alpha-acetyltransferase	25,	subunit
chr1B	395136136	395136274	TRIDC1BG035730.6	HC_G	N-alpha-acetyltransferase	25,	subunit
chr1B	395136136	395136274	TRIDC1BG035730.7	HC_G	N-alpha-acetyltransferase	25,	subunit
chr1B	395136136	395136274	TRIDC1BG035730.8	HC_G	N-alpha-acetyltransferase	25,	subunit
chr1B	395136136	395136274	TRIDC1BG035730.9	HC_G	N-alpha-acetyltransferase	25,	subunit
chr1B	395137321	395137440	TRIDC1BG035730.1	HC_G	N-alpha-acetyltransferase	25,	subunit
chr1B	395137321	395137440	TRIDC1BG035730.10	HC_G	N-alpha-acetyltransferase	25,	subunit
chr1B	395137321	395137440	TRIDC1BG035730.11	HC_G	N-alpha-acetyltransferase	25,	subunit
chr1B	395137321	395137440	TRIDC1BG035730.12	HC_G	N-alpha-acetyltransferase	25,	subunit
chr1B	395137321	395137440	TRIDC1BG035730.13	HC_G	N-alpha-acetyltransferase	25,	subunit
chr1B	395137321	395137440	TRIDC1BG035730.14	HC_G	N-alpha-acetyltransferase	25,	subunit
chr1B	395137321	395137440	TRIDC1BG035730.15	HC_G	N-alpha-acetyltransferase	25,	subunit			B
chr1B	395137321	395137440	TRIDC1BG035730.2	HC_G	N-alpha-acetyltransferase	25,	subunit			B
chr1B	395137321	395137440	TRIDC1BG035730.3	HC_G	N-alpha-acetyltransferase	25,	subunit
chr1B	395137321	395137440	TRIDC1BG035730.4	HC_G	N-alpha-acetyltransferase	25,	subunit
chr1B	395137321	395137440	TRIDC1BG035730.5	HC_G	N-alpha-acetyltransferase	25,	subunit
chr1B	395137321	395137440	TRIDC1BG035730.6	HC_G	N-alpha-acetyltransferase	25,	subunit
chr1B	395137321	395137440	TRIDC1BG035730.7	HC_G	N-alpha-acetyltransferase	25,	subunit
chr1B	395137321	395137440	TRIDC1BG035730.8	HC_G	N-alpha-acetyltransferase	25,	subunit
chr1B	395137321	395137440	TRIDC1BG035730.9	HC_G	N-alpha-acetyltransferase	25,	subunit
chr1B	395138078	395138270	TRIDC1BG035730.1	HC_G	N-alpha-acetyltransferase	25,	subunit
chr1B	395138078	395138270	TRIDC1BG035730.10	HC_G	N-alpha-acetyltransferase	25,	subunit
chr1B	395138078	395138270	TRIDC1BG035730.11	HC_G	N-alpha-acetyltransferase	25,	subunit
chr1B	395138078	395138270	TRIDC1BG035730.12	HC_G	N-alpha-acetyltransferase	25,	subunit
chr1B	395138078	395138270	TRIDC1BG035730.13	HC_G	N-alpha-acetyltransferase	25,	subunit
chr1B	395138078	395138270	TRIDC1BG035730.14	HC_G	N-alpha-acetyltransferase	25,	subunit
chr1B	395138078	395138270	TRIDC1BG035730.15	HC_G	N-alpha-acetyltransferase	25,	subunit			B
chr1B	395138078	395138270	TRIDC1BG035730.2	HC_G	N-alpha-acetyltransferase	25,	subunit			B
chr1B	395138078	395138270	TRIDC1BG035730.3	HC_G	N-alpha-acetyltransferase	25,	subunit
chr1B	395138078	395138270	TRIDC1BG035730.4	HC_G	N-alpha-acetyltransferase	25,	subunit
chr1B	395138078	395138270	TRIDC1BG035730.5	HC_G	N-alpha-acetyltransferase	25,	subunit
chr1B	395138078	395138270	TRIDC1BG035730.6	HC_G	N-alpha-acetyltransferase	25,	subunit
chr1B	395138078	395138270	TRIDC1BG035730.7	HC_G	N-alpha-acetyltransferase	25,	subunit
chr1B	395138078	395138270	TRIDC1BG035730.8	HC_G	N-alpha-acetyltransferase	25,	subunit
chr1B	395138078	395138320	TRIDC1BG035730.9	HC_G	N-alpha-acetyltransferase	25,	subunit
chr1B	395138558	395138632	TRIDC1BG035730.1	HC_G	N-alpha-acetyltransferase	25,	subunit
chr1B	395138558	395138632	TRIDC1BG035730.10	HC_G	N-alpha-acetyltransferase	25,	subunit
chr1B	395138558	395138632	TRIDC1BG035730.11	HC_G	N-alpha-acetyltransferase	25,	subunit
chr1B	395138558	395138632	TRIDC1BG035730.12	HC_G	N-alpha-acetyltransferase	25,	subunit
chr1B	395138558	395138632	TRIDC1BG035730.13	HC_G	N-alpha-acetyltransferase	25,	subunit
chr1B	395138558	395138632	TRIDC1BG035730.14	HC_G	N-alpha-acetyltransferase	25,	subunit
chr1B	395138558	395138632	TRIDC1BG035730.15	HC_G	N-alpha-acetyltransferase	25,	subunit			B
chr1B	395138558	395138632	TRIDC1BG035730.2	HC_G	N-alpha-acetyltransferase	25,	subunit			B
chr1B	395138558	395138632	TRIDC1BG035730.3	HC_G	N-alpha-acetyltransferase	25,	subunit
chr1B	395138558	395138632	TRIDC1BG035730.4	HC_G	N-alpha-acetyltransferase	25,	subunit
chr1B	395138558	395138632	TRIDC1BG035730.5	HC_G	N-alpha-acetyltransferase	25,	subunit
chr1B	395138558	395138632	TRIDC1BG035730.6	HC_G	N-alpha-acetyltransferase	25,	subunit
chr1B	395138558	395138632	TRIDC1BG035730.7	HC_G	N-alpha-acetyltransferase	25,	subunit
chr1B	395138558	395138632	TRIDC1BG035730.8	HC_G	N-alpha-acetyltransferase	25,	subunit
chr1B	395139312	395139388	TRIDC1BG035730.1	HC_G	N-alpha-acetyltransferase	25,	subunit
chr1B	395139312	395139388	TRIDC1BG035730.10	HC_G	N-alpha-acetyltransferase	25,	subunit
chr1B	395139312	395139388	TRIDC1BG035730.11	HC_G	N-alpha-acetyltransferase	25,	subunit
chr1B	395139312	395139388	TRIDC1BG035730.12	HC_G	N-alpha-acetyltransferase	25,	subunit
chr1B	395139312	395139389	TRIDC1BG035730.13	HC_G	N-alpha-acetyltransferase	25,	subunit
chr1B	395139312	395139388	TRIDC1BG035730.14	HC_G	N-alpha-acetyltransferase	25,	subunit
chr1B	395139312	395139388	TRIDC1BG035730.15	HC_G	N-alpha-acetyltransferase	25,	subunit			B
chr1B	395139312	395139388	TRIDC1BG035730.2	HC_G	N-alpha-acetyltransferase	25,	subunit			B
chr1B	395139312	395139388	TRIDC1BG035730.3	HC_G	N-alpha-acetyltransferase	25,	subunit
chr1B	395139312	395139388	TRIDC1BG035730.4	HC_G	N-alpha-acetyltransferase	25,	subunit
chr1B	395139312	395139388	TRIDC1BG035730.5	HC_G	N-alpha-acetyltransferase	25,	subunit
chr1B	395139312	395139388	TRIDC1BG035730.6	HC_G	N-alpha-acetyltransferase	25,	subunit
chr1B	395139312	395139388	TRIDC1BG035730.7	HC_G	N-alpha-acetyltransferase	25,	subunit
chr1B	395139312	395139391	TRIDC1BG035730.8	HC_G	N-alpha-acetyltransferase	25,	subunit
chr1B	395142800	395142930	TRIDC1BG035730.1	HC_G	N-alpha-acetyltransferase	25,	subunit
chr1B	395142800	395142930	TRIDC1BG035730.10	HC_G	N-alpha-acetyltransferase	25,	subunit
chr1B	395142800	395142930	TRIDC1BG035730.11	HC_G	N-alpha-acetyltransferase	25,	subunit
chr1B	395142800	395142930	TRIDC1BG035730.12	HC_G	N-alpha-acetyltransferase	25,	subunit
chr1B	395142800	395142810	TRIDC1BG035730.13	HC_G	N-alpha-acetyltransferase	25,	subunit
chr1B	395142800	395142930	TRIDC1BG035730.14	HC_G	N-alpha-acetyltransferase	25,	subunit
chr1B	395142800	395142930	TRIDC1BG035730.15	HC_G	N-alpha-acetyltransferase	25,	subunit			B
chr1B	395142800	395142930	TRIDC1BG035730.2	HC_G	N-alpha-acetyltransferase	25,	subunit			B
chr1B	395142800	395142930	TRIDC1BG035730.3	HC_G	N-alpha-acetyltransferase	25,	subunit
chr1B	395142800	395142930	TRIDC1BG035730.4	HC_G	N-alpha-acetyltransferase	25,	subunit
chr1B	395142800	395142930	TRIDC1BG035730.5	HC_G	N-alpha-acetyltransferase	25,	subunit
chr1B	395142800	395142930	TRIDC1BG035730.6	HC_G	N-alpha-acetyltransferase	25,	subunit
chr1B	395142800	395142930	TRIDC1BG035730.7	HC_G	N-alpha-acetyltransferase	25,	subunit
chr1B	395142800	395142814	TRIDC1BG035730.8	HC_G	N-alpha-acetyltransferase	25,	subunit
chr1B	395143052	395143251	TRIDC1BG035730.1	HC_G	N-alpha-acetyltransferase	25,	subunit
chr1B	395143052	395143251	TRIDC1BG035730.10	HC_G	N-alpha-acetyltransferase	25,	subunit
chr1B	395143052	395143251	TRIDC1BG035730.11	HC_G	N-alpha-acetyltransferase	25,	subunit
chr1B	395143052	395143251	TRIDC1BG035730.12	HC_G	N-alpha-acetyltransferase	25,	subunit
chr1B	395143052	395143251	TRIDC1BG035730.14	HC_G	N-alpha-acetyltransferase	25,	subunit
chr1B	395143052	395143251	TRIDC1BG035730.15	HC_G	N-alpha-acetyltransferase	25,	subunit			B
chr1B	395143052	395143251	TRIDC1BG035730.2	HC_G	N-alpha-acetyltransferase	25,	subunit			B
chr1B	395143052	395143251	TRIDC1BG035730.3	HC_G	N-alpha-acetyltransferase	25,	subunit
chr1B	395143052	395143251	TRIDC1BG035730.4	HC_G	N-alpha-acetyltransferase	25,	subunit
chr1B	395143052	395143251	TRIDC1BG035730.5	HC_G	N-alpha-acetyltransferase	25,	subunit
chr1B	395143052	395143251	TRIDC1BG035730.6	HC_G	N-alpha-acetyltransferase	25,	subunit
chr1B	395143052	395143251	TRIDC1BG035730.7	HC_G	N-alpha-acetyltransferase	25,	subunit
chr1B	395144152	395144180	TRIDC1BG035730.1	HC_G	N-alpha-acetyltransferase	25,	subunit
chr1B	395144152	395144321	TRIDC1BG035730.10	HC_G	N-alpha-acetyltransferase	25,	subunit
chr1B	395144152	395144321	TRIDC1BG035730.11	HC_G	N-alpha-acetyltransferase	25,	subunit
chr1B	395144152	395144321	TRIDC1BG035730.12	HC_G	N-alpha-acetyltransferase	25,	subunit
chr1B	395144152	395144321	TRIDC1BG035730.14	HC_G	N-alpha-acetyltransferase	25,	subunit
chr1B	395144152	395144321	TRIDC1BG035730.15	HC_G	N-alpha-acetyltransferase	25,	subunit			B
chr1B	395144152	395144180	TRIDC1BG035730.2	HC_G	N-alpha-acetyltransferase	25,	subunit			B
chr1B	395144152	395144180	TRIDC1BG035730.3	HC_G	N-alpha-acetyltransferase	25,	subunit
chr1B	395144152	395144321	TRIDC1BG035730.4	HC_G	N-alpha-acetyltransferase	25,	subunit
chr1B	395144152	395144321	TRIDC1BG035730.5	HC_G	N-alpha-acetyltransferase	25,	subunit
chr1B	395144152	395144321	TRIDC1BG035730.6	HC_G	N-alpha-acetyltransferase	25,	subunit
chr1B	395144152	395144321	TRIDC1BG035730.7	HC_G	N-alpha-acetyltransferase	25,	subunit
chr1B	395144403	395144509	TRIDC1BG035730.10	HC_G	N-alpha-acetyltransferase	25,	subunit
chr1B	395144403	395144544	TRIDC1BG035730.12	HC_G	N-alpha-acetyltransferase	25,	subunit
chr1B	395144403	395144544	TRIDC1BG035730.14	HC_G	N-alpha-acetyltransferase	25,	subunit
chr1B	395144403	395144544	TRIDC1BG035730.4	HC_G	N-alpha-acetyltransferase	25,	subunit
chr1B	395144403	395144544	TRIDC1BG035730.5	HC_G	N-alpha-acetyltransferase	25,	subunit
chr1B	395144403	395144544	TRIDC1BG035730.6	HC_G	N-alpha-acetyltransferase	25,	subunit
chr1B	395144406	395144544	TRIDC1BG035730.11	HC_G	N-alpha-acetyltransferase	25,	subunit
chr1B	395144406	395144544	TRIDC1BG035730.7	HC_G	N-alpha-acetyltransferase	25,	subunit
chr1B	395145540	395145610	TRIDC1BG035730.10	HC_G	N-alpha-acetyltransferase	25,	subunit
chr1B	395145540	395145610	TRIDC1BG035730.11	HC_G	N-alpha-acetyltransferase	25,	subunit
chr1B	395145540	395145610	TRIDC1BG035730.12	HC_G	N-alpha-acetyltransferase	25,	subunit
chr1B	395145540	395145610	TRIDC1BG035730.14	HC_G	N-alpha-acetyltransferase	25,	subunit
chr1B	395145540	395145610	TRIDC1BG035730.4	HC_G	N-alpha-acetyltransferase	25,	subunit
chr1B	395145540	395145611	TRIDC1BG035730.5	HC_G	N-alpha-acetyltransferase	25,	subunit
chr1B	395145540	395145610	TRIDC1BG035730.6	HC_G	N-alpha-acetyltransferase	25,	subunit
chr1B	395145540	395145610	TRIDC1BG035730.7	HC_G	N-alpha-acetyltransferase	25,	subunit
chr1B	395146524	395146645	TRIDC1BG035730.4	HC_G	N-alpha-acetyltransferase	25,	subunit
chr1B	395146527	395146645	TRIDC1BG035730.10	HC_G	N-alpha-acetyltransferase	25,	subunit
chr1B	395146527	395146645	TRIDC1BG035730.11	HC_G	N-alpha-acetyltransferase	25,	subunit
chr1B	395146527	395146559	TRIDC1BG035730.12	HC_G	N-alpha-acetyltransferase	25,	subunit
chr1B	395146527	395146647	TRIDC1BG035730.14	HC_G	N-alpha-acetyltransferase	25,	subunit
chr1B	395146527	395146645	TRIDC1BG035730.15	HC_G	N-alpha-acetyltransferase	25,	subunit			B
chr1B	395146527	395146645	TRIDC1BG035730.5	HC_G	N-alpha-acetyltransferase	25,	subunit
chr1B	395146527	395146645	TRIDC1BG035730.6	HC_G	N-alpha-acetyltransferase	25,	subunit
chr1B	395146527	395146559	TRIDC1BG035730.7	HC_G	N-alpha-acetyltransferase	25,	subunit
chr1B	395146737	395146748	TRIDC1BG035730.10	HC_G	N-alpha-acetyltransferase	25,	subunit
chr1B	395146737	395146830	TRIDC1BG035730.11	HC_G	N-alpha-acetyltransferase	25,	subunit
chr1B	395146737	395146741	TRIDC1BG035730.14	HC_G	N-alpha-acetyltransferase	25,	subunit
chr1B	395146737	395146830	TRIDC1BG035730.15	HC_G	N-alpha-acetyltransferase	25,	subunit			B
chr1B	395146737	395146830	TRIDC1BG035730.4	HC_G	N-alpha-acetyltransferase	25,	subunit
chr1B	395146737	395146748	TRIDC1BG035730.5	HC_G	N-alpha-acetyltransferase	25,	subunit
chr1B	395146737	395146830	TRIDC1BG035730.6	HC_G	N-alpha-acetyltransferase	25,	subunit
chr1B	395148769	395148843	TRIDC1BG035730.11	HC_G	N-alpha-acetyltransferase	25,	subunit
chr1B	395148769	395148843	TRIDC1BG035730.15	HC_G	N-alpha-acetyltransferase	25,	subunit			B
chr1B	395148769	395148843	TRIDC1BG035730.4	HC_G	N-alpha-acetyltransferase	25,	subunit
chr1B	395148769	395148843	TRIDC1BG035730.6	HC_G	N-alpha-acetyltransferase	25,	subunit
chr1B	395148933	395149051	TRIDC1BG035730.11	HC_G	N-alpha-acetyltransferase	25,	subunit
chr1B	395148933	395149051	TRIDC1BG035730.15	HC_G	N-alpha-acetyltransferase	25,	subunit			B
chr1B	395148933	395149051	TRIDC1BG035730.4	HC_G	N-alpha-acetyltransferase	25,	subunit
chr1B	395148933	395149051	TRIDC1BG035730.6	HC_G	N-alpha-acetyltransferase	25,	subunit
chr1B	395149135	395149291	TRIDC1BG035730.11	HC_G	N-alpha-acetyltransferase	25,	subunit
chr1B	395149135	395149291	TRIDC1BG035730.15	HC_G	N-alpha-acetyltransferase	25,	subunit			B
chr1B	395149135	395149291	TRIDC1BG035730.4	HC_G	N-alpha-acetyltransferase	25,	subunit
chr1B	395149135	395149291	TRIDC1BG035730.6	HC_G	N-alpha-acetyltransferase	25,	subunit
chr1B	395150423	395150527	TRIDC1BG035730.11	HC_G	N-alpha-acetyltransferase	25,	subunit
chr1B	395150423	395150569	TRIDC1BG035730.15	HC_G	N-alpha-acetyltransferase	25,	subunit			B
chr1B	395150423	395150569	TRIDC1BG035730.4	HC_G	N-alpha-acetyltransferase	25,	subunit
chr1B	395150423	395150569	TRIDC1BG035730.6	HC_G	N-alpha-acetyltransferase	25,	subunit
chr1B	395227973	395228075	TRIDC1BG035740.1	HC_G	PLAC8	family
chr1B	395227973	395228075	TRIDC1BG035740.2	HC_G	PLAC8	family
chr1B	395228015	395228075	TRIDC1BG035740.3	HC_G	PLAC8	family
chr1B	395228021	395228075	TRIDC1BG035740.4	HC_G	PLAC8	family
chr1B	395228021	395228075	TRIDC1BG035740.5	HC_G	PLAC8	family
chr1B	395228210	395228231	TRIDC1BG035740.1	HC_G	PLAC8	family
chr1B	395228210	395228231	TRIDC1BG035740.2	HC_G	PLAC8	family
chr1B	395228210	395228231	TRIDC1BG035740.3	HC_G	PLAC8	family
chr1B	395228210	395228231	TRIDC1BG035740.4	HC_G	PLAC8	family
chr1B	395228210	395228231	TRIDC1BG035740.5	HC_G	PLAC8	family
chr1B	395228334	395228390	TRIDC1BG035740.1	HC_G	PLAC8	family
chr1B	395228334	395228390	TRIDC1BG035740.2	HC_G	PLAC8	family
chr1B	395228334	395228390	TRIDC1BG035740.3	HC_G	PLAC8	family
chr1B	395228334	395228390	TRIDC1BG035740.4	HC_G	PLAC8	family
chr1B	395228334	395228390	TRIDC1BG035740.5	HC_G	PLAC8	family
chr1B	395228503	395228584	TRIDC1BG035740.1	HC_G	PLAC8	family
chr1B	395228503	395228584	TRIDC1BG035740.2	HC_G	PLAC8	family
chr1B	395228503	395228584	TRIDC1BG035740.3	HC_G	PLAC8	family
chr1B	395228503	395228584	TRIDC1BG035740.4	HC_G	PLAC8	family
chr1B	395228503	395228584	TRIDC1BG035740.5	HC_G	PLAC8	family
chr1B	395228665	395228742	TRIDC1BG035740.1	HC_G	PLAC8	family
chr1B	395228665	395228742	TRIDC1BG035740.2	HC_G	PLAC8	family
chr1B	395228665	395228742	TRIDC1BG035740.3	HC_G	PLAC8	family
chr1B	395228665	395228742	TRIDC1BG035740.4	HC_G	PLAC8	family
chr1B	395228665	395228742	TRIDC1BG035740.5	HC_G	PLAC8	family
chr1B	395373773	395373932	TRIDC1BG035750.1	HC_G	expansin	A7
chr1B	395374027	395374652	TRIDC1BG035750.1	HC_G	expansin	A7
chr1B	395560420	395560482	TRIDC1BG035760.1	HC_G	ubiquitin-conjugating	enzyme
chr1B	395560549	395560680	TRIDC1BG035760.2	HC_G	ubiquitin-conjugating	enzyme
chr1B	395560567	395560680	TRIDC1BG035760.1	HC_G	ubiquitin-conjugating	enzyme
chr1B	395560762	395560914	TRIDC1BG035760.1	HC_G	ubiquitin-conjugating	enzyme
chr1B	395560762	395560914	TRIDC1BG035760.2	HC_G	ubiquitin-conjugating	enzyme
chr1B	395562784	395562867	TRIDC1BG035760.1	HC_G	ubiquitin-conjugating	enzyme
chr1B	395562784	395562867	TRIDC1BG035760.2	HC_G	ubiquitin-conjugating	enzyme
chr1B	395562957	395563028	TRIDC1BG035760.1	HC_G	ubiquitin-conjugating	enzyme
chr1B	395562957	395563028	TRIDC1BG035760.2	HC_G	ubiquitin-conjugating	enzyme
chr1B	395691030	395691191	TRIDC1BG035770.1	HC_G	MADS-box	transcription	protein
chr1B	395691409	395691450	TRIDC1BG035770.1	HC_G	MADS-box	transcription	protein
chr1B	395691593	395691634	TRIDC1BG035770.1	HC_G	MADS-box	transcription	protein
chr1B	395691737	395691871	TRIDC1BG035770.1	HC_G	MADS-box	transcription	protein
chr1B	395691750	395691832	TRIDC1BG035780.1	LC_u	undescribed	protein
chr1B	395691914	395691971	TRIDC1BG035780.1	LC_u	undescribed	protein
chr1B	395692684	395692762	TRIDC1BG035770.2	HC_G	MADS-box	transcription	protein
chr1B	395692684	395692762	TRIDC1BG035770.3	HC_G	MADS-box	transcription	protein
chr1B	395701840	395702208	TRIDC1BG035770.4	HC_G	MADS-box	transcription	protein
chr1B	395702024	395702273	TRIDC1BG035770.2	HC_G	MADS-box	transcription	protein
chr1B	395702024	395702208	TRIDC1BG035770.3	HC_G	MADS-box	transcription	protein
chr1B	395702377	395702458	TRIDC1BG035770.2	HC_G	MADS-box	transcription	protein
chr1B	395989187	395989375	TRIDC1BG035790.1	HC_G	MADS-box	transcription	protein
chr1B	395989187	395989375	TRIDC1BG035790.2	HC_G	MADS-box	transcription	protein
chr1B	396021613	396021993	TRIDC1BG035800.1	LC_u	undescribed	protein
chr1B	396021613	396021993	TRIDC1BG035800.2	LC_u	undescribed	protein
chr1B	396021658	396021993	TRIDC1BG035800.3	LC_u	undescribed	protein
chr1B	396021682	396021993	TRIDC1BG035800.4	LC_u	undescribed	protein
chr1B	396021682	396021993	TRIDC1BG035800.5	LC_u	undescribed	protein
chr1B	396022921	396022972	TRIDC1BG035810.1	HC_G	Mads1					8,	mitochondrial
chr1B	396022921	396022972	TRIDC1BG035810.2	HC_G	Mads1
chr1B	396023750	396023811	TRIDC1BG035810.1	HC_G	Mads1					8,	mitochondrial
chr1B	396023750	396023811	TRIDC1BG035810.2	HC_G	Mads1
chr1B	396023890	396023989	TRIDC1BG035810.1	HC_G	Mads1					8,	mitochondrial
chr1B	396023890	396023989	TRIDC1BG035810.2	HC_G	Mads1
chr1B	396024093	396024134	TRIDC1BG035810.1	HC_G	Mads1					8,	mitochondrial
chr1B	396024093	396024134	TRIDC1BG035810.2	HC_G	Mads1
chr1B	396024295	396024437	TRIDC1BG035810.1	HC_G	Mads1					8,	mitochondrial
chr1B	396024295	396024437	TRIDC1BG035810.2	HC_G	Mads1
chr1B	396128485	396131331	TRIDC1BG035820.1	LC_u	undescribed	protein
chr1B	396224650	396224853	TRIDC1BG035830.1	HC_G	Thylakoid	membrane	kDa
chr1B	396224971	396225127	TRIDC1BG035830.3	HC_G	Thylakoid	membrane	kDa
chr1B	396225103	396225127	TRIDC1BG035830.4	HC_G	Thylakoid	membrane	kDa
chr1B	396225198	396225304	TRIDC1BG035830.3	HC_G	Thylakoid	membrane	kDa
chr1B	396225198	396225304	TRIDC1BG035830.4	HC_G	Thylakoid	membrane	kDa
chr1B	396225227	396225304	TRIDC1BG035830.2	HC_G	Thylakoid	membrane	kDa
chr1B	396225378	396225458	TRIDC1BG035830.2	HC_G	Thylakoid	membrane	kDa
chr1B	396225378	396225464	TRIDC1BG035830.3	HC_G	Thylakoid	membrane	kDa
chr1B	396225378	396225464	TRIDC1BG035830.4	HC_G	Thylakoid	membrane	kDa
chr1B	396225558	396225614	TRIDC1BG035830.2	HC_G	Thylakoid	membrane	kDa
chr1B	396225565	396225627	TRIDC1BG035830.3	HC_G	Thylakoid	membrane	kDa
chr1B	396225565	396225627	TRIDC1BG035830.4	HC_G	Thylakoid	membrane	kDa
chr1B	396225837	396225881	TRIDC1BG035830.3	HC_G	Thylakoid	membrane	kDa
chr1B	396225837	396225874	TRIDC1BG035830.4	HC_G	Thylakoid	membrane	kDa
chr1B	396225977	396226031	TRIDC1BG035830.4	HC_G	Thylakoid	membrane	kDa
chr1B	396285777	396285983	TRIDC1BG035840.1	LC_u	undescribed	protein
chr1B	396285777	396285878	TRIDC1BG035840.2	LC_u	undescribed	protein
chr1B	396285777	396285983	TRIDC1BG035840.3	LC_u	undescribed	protein
chr1B	396285777	396285983	TRIDC1BG035840.4	LC_u	undescribed	protein
chr1B	396286438	396286506	TRIDC1BG035840.2	LC_u	undescribed	protein
chr1B	396421585	396421818	TRIDC1BG035850.1	HC_G	Peroxidase	superfamily
chr1B	396421597	396421818	TRIDC1BG035850.3	HC_G	Peroxidase	superfamily
chr1B	396421872	396422093	TRIDC1BG035850.2	HC_G	Peroxidase	superfamily
chr1B	396421905	396422090	TRIDC1BG035850.1	HC_G	Peroxidase	superfamily
chr1B	396421905	396422093	TRIDC1BG035850.3	HC_G	Peroxidase	superfamily
chr1B	396422188	396422739	TRIDC1BG035850.1	HC_G	Peroxidase	superfamily
chr1B	396422188	396422739	TRIDC1BG035850.2	HC_G	Peroxidase	superfamily
chr1B	396422188	396422739	TRIDC1BG035850.3	HC_G	Peroxidase	superfamily
chr1B	396459143	396459568	TRIDC1BG035860.1	HC_G	Peroxidase	superfamily
chr1B	396459161	396459579	TRIDC1BG035860.2	HC_G	Peroxidase	superfamily
chr1B	396459866	396460432	TRIDC1BG035860.1	HC_G	Peroxidase	superfamily
chr1B	396459877	396460432	TRIDC1BG035860.2	HC_G	Peroxidase	superfamily
chr1B	396460159	396460533	TRIDC1BG035860.3	HC_G	Peroxidase	superfamily
chr1B	396525099	396525686	TRIDC1BG035870.1	LC_u	undescribed	protein
chr1B	396525099	396525686	TRIDC1BG035870.2	LC_u	undescribed	protein
chr1B	396525099	396525686	TRIDC1BG035870.3	LC_u	undescribed	protein
chr1B	396525123	396525686	TRIDC1BG035870.5	LC_u	undescribed	protein
chr1B	396525129	396525686	TRIDC1BG035870.6	LC_u	undescribed	protein
chr1B	396525129	396525686	TRIDC1BG035870.7	LC_u	undescribed	protein
chr1B	396525138	396525686	TRIDC1BG035870.9	LC_u	undescribed	protein
chr1B	396525174	396525686	TRIDC1BG035870.10	LC_u	undescribed	protein
chr1B	396525192	396525686	TRIDC1BG035870.11	LC_u	undescribed	protein
chr1B	396525822	396525862	TRIDC1BG035870.4	LC_u	undescribed	protein
chr1B	396525822	396525862	TRIDC1BG035870.8	LC_u	undescribed	protein
chr1B	396525953	396526030	TRIDC1BG035870.4	LC_u	undescribed	protein
chr1B	396525953	396526030	TRIDC1BG035870.8	LC_u	undescribed	protein
chr1B	396525969	396526030	TRIDC1BG035880.2	LC_u	undescribed	protein
chr1B	396526048	396526205	TRIDC1BG035880.3	LC_u	undescribed	protein
chr1B	396526125	396526257	TRIDC1BG035870.4	LC_u	undescribed	protein
chr1B	396526125	396526257	TRIDC1BG035870.8	LC_u	undescribed	protein
chr1B	396526125	396526205	TRIDC1BG035880.2	LC_u	undescribed	protein
chr1B	396526273	396526445	TRIDC1BG035880.1	LC_u	undescribed	protein
chr1B	396526317	396526445	TRIDC1BG035880.2	LC_u	undescribed	protein
chr1B	396526317	396526445	TRIDC1BG035880.3	LC_u	undescribed	protein
chr1B	396526535	396526931	TRIDC1BG035880.1	LC_u	undescribed	protein
chr1B	396526535	396526802	TRIDC1BG035880.2	LC_u	undescribed	protein
chr1B	396526535	396526802	TRIDC1BG035880.3	LC_u	undescribed	protein
chr1B	396776941	396777819	TRIDC1BG035890.1	HC_G	auxin	response
chr1B	396791013	396791222	TRIDC1BG035900.1	LC_u	undescribed	protein
chr1B	396793473	396793778	TRIDC1BG035910.1	LC_TE	unknown	function
chr1B	396793473	396793688	TRIDC1BG035910.2	LC_TE	unknown	function
chr1B	396797670	396797999	TRIDC1BG035920.1	LC_TE	Retrotransposon	protein,	expressed
chr1B	396798447	396798698	TRIDC1BG035900.2	LC_u	undescribed	protein
chr1B	396802488	396802706	TRIDC1BG035930.1	LC_u	undescribed	protein
chr1B	396803495	396803941	TRIDC1BG035940.1	LC_U	unknown	function
chr1B	396803495	396803941	TRIDC1BG035940.3	LC_U	unknown	function
chr1B	396804165	396804460	TRIDC1BG035940.2	LC_U	unknown	function
chr1B	396804378	396804460	TRIDC1BG035940.6	LC_U	unknown	function
chr1B	396804531	396804719	TRIDC1BG035940.5	LC_U	unknown	function
chr1B	396804545	396804719	TRIDC1BG035940.2	LC_U	unknown	function
chr1B	396804545	396804719	TRIDC1BG035940.6	LC_U	unknown	function
chr1B	396804584	396804719	TRIDC1BG035940.4	LC_U	unknown	function
chr1B	396804810	396804946	TRIDC1BG035940.4	LC_U	unknown	function
chr1B	396804812	396804946	TRIDC1BG035940.2	LC_U	unknown	function
chr1B	396804812	396804946	TRIDC1BG035940.5	LC_U	unknown	function
chr1B	396804812	396804946	TRIDC1BG035940.6	LC_U	unknown	function
chr1B	396805737	396805907	TRIDC1BG035940.2	LC_U	unknown	function
chr1B	396805737	396805907	TRIDC1BG035940.4	LC_U	unknown	function
chr1B	396805737	396805907	TRIDC1BG035940.5	LC_U	unknown	function
chr1B	396805737	396805907	TRIDC1BG035940.6	LC_U	unknown	function
chr1B	396807542	396807823	TRIDC1BG035950.1	LC_u	undescribed	protein
chr1B	397000503	397000667	TRIDC1BG035960.1	HC_G	tobamovirus	multiplication
chr1B	397000521	397000667	TRIDC1BG035960.2	HC_G	tobamovirus	multiplication
chr1B	397000539	397000667	TRIDC1BG035960.3	HC_G	tobamovirus	multiplication
chr1B	397000539	397000667	TRIDC1BG035960.4	HC_G	tobamovirus	multiplication
chr1B	397000611	397000667	TRIDC1BG035960.5	HC_G	tobamovirus	multiplication
chr1B	397000886	397000976	TRIDC1BG035960.1	HC_G	tobamovirus	multiplication
chr1B	397000886	397000976	TRIDC1BG035960.2	HC_G	tobamovirus	multiplication
chr1B	397000886	397000976	TRIDC1BG035960.3	HC_G	tobamovirus	multiplication
chr1B	397000886	397000976	TRIDC1BG035960.4	HC_G	tobamovirus	multiplication
chr1B	397000886	397000984	TRIDC1BG035960.5	HC_G	tobamovirus	multiplication
chr1B	397001056	397001108	TRIDC1BG035960.1	HC_G	tobamovirus	multiplication
chr1B	397001056	397001108	TRIDC1BG035960.2	HC_G	tobamovirus	multiplication
chr1B	397001056	397001108	TRIDC1BG035960.3	HC_G	tobamovirus	multiplication
chr1B	397001056	397001108	TRIDC1BG035960.4	HC_G	tobamovirus	multiplication
chr1B	397001185	397001277	TRIDC1BG035960.1	HC_G	tobamovirus	multiplication
chr1B	397001185	397001277	TRIDC1BG035960.2	HC_G	tobamovirus	multiplication
chr1B	397001185	397001349	TRIDC1BG035960.3	HC_G	tobamovirus	multiplication
chr1B	397001185	397001277	TRIDC1BG035960.4	HC_G	tobamovirus	multiplication
chr1B	397001363	397001434	TRIDC1BG035960.1	HC_G	tobamovirus	multiplication
chr1B	397001363	397001434	TRIDC1BG035960.2	HC_G	tobamovirus	multiplication
chr1B	397001363	397001434	TRIDC1BG035960.4	HC_G	tobamovirus	multiplication
chr1B	397002696	397002768	TRIDC1BG035960.1	HC_G	tobamovirus	multiplication
chr1B	397002696	397002768	TRIDC1BG035960.2	HC_G	tobamovirus	multiplication
chr1B	397002696	397002768	TRIDC1BG035960.4	HC_G	tobamovirus	multiplication
chr1B	397003010	397003058	TRIDC1BG035960.1	HC_G	tobamovirus	multiplication
chr1B	397003010	397003059	TRIDC1BG035960.2	HC_G	tobamovirus	multiplication
chr1B	397003010	397003058	TRIDC1BG035960.4	HC_G	tobamovirus	multiplication
chr1B	397003583	397003583	TRIDC1BG035960.1	HC_G	tobamovirus	multiplication
chr1B	397003583	397003583	TRIDC1BG035960.4	HC_G	tobamovirus	multiplication
chr1B	397003617	397003643	TRIDC1BG035960.6	HC_G	tobamovirus	multiplication
chr1B	397003817	397003894	TRIDC1BG035960.6	HC_G	tobamovirus	multiplication
chr1B	397006969	397007061	TRIDC1BG035960.6	HC_G	tobamovirus	multiplication
chr1B	397007058	397007159	TRIDC1BG035970.1	LC_u	undescribed	protein
chr1B	397102723	397104357	TRIDC1BG035980.1	HC_G	P-loop	containing	hydrolases	superfamily	protein
chr1B	397102723	397104357	TRIDC1BG035980.2	HC_G	P-loop	containing	hydrolases	superfamily	protein
chr1B	397102723	397104357	TRIDC1BG035980.3	HC_G	P-loop	containing	hydrolases	superfamily	protein
chr1B	397102723	397104357	TRIDC1BG035980.4	HC_G	P-loop	containing	hydrolases	superfamily	protein
chr1B	397103164	397104357	TRIDC1BG035980.5	HC_G	P-loop	containing	hydrolases	superfamily	protein
chr1B	397104478	397104507	TRIDC1BG035980.5	HC_G	P-loop	containing	hydrolases	superfamily	protein
chr1B	397104935	397105085	TRIDC1BG035980.1	HC_G	P-loop	containing	hydrolases	superfamily	protein
chr1B	397104935	397105085	TRIDC1BG035980.2	HC_G	P-loop	containing	hydrolases	superfamily	protein
chr1B	397104935	397105085	TRIDC1BG035980.3	HC_G	P-loop	containing	hydrolases	superfamily	protein
chr1B	397104935	397105085	TRIDC1BG035980.4	HC_G	P-loop	containing	hydrolases	superfamily	protein
chr1B	397104935	397105085	TRIDC1BG035980.5	HC_G	P-loop	containing	hydrolases	superfamily	protein
chr1B	397105167	397105422	TRIDC1BG035980.1	HC_G	P-loop	containing	hydrolases	superfamily	protein
chr1B	397105167	397105422	TRIDC1BG035980.2	HC_G	P-loop	containing	hydrolases	superfamily	protein
chr1B	397105167	397105422	TRIDC1BG035980.3	HC_G	P-loop	containing	hydrolases	superfamily	protein
chr1B	397105167	397105422	TRIDC1BG035980.4	HC_G	P-loop	containing	hydrolases	superfamily	protein
chr1B	397105167	397105422	TRIDC1BG035980.5	HC_G	P-loop	containing	hydrolases	superfamily	protein
chr1B	397105531	397105858	TRIDC1BG035980.1	HC_G	P-loop	containing	hydrolases	superfamily	protein
chr1B	397105531	397105858	TRIDC1BG035980.2	HC_G	P-loop	containing	hydrolases	superfamily	protein
chr1B	397105531	397105858	TRIDC1BG035980.3	HC_G	P-loop	containing	hydrolases	superfamily	protein
chr1B	397105531	397105858	TRIDC1BG035980.4	HC_G	P-loop	containing	hydrolases	superfamily	protein
chr1B	397105531	397105858	TRIDC1BG035980.5	HC_G	P-loop	containing	hydrolases	superfamily	protein
chr1B	397105975	397107132	TRIDC1BG035980.1	HC_G	P-loop	containing	hydrolases	superfamily	protein
chr1B	397105975	397106330	TRIDC1BG035980.2	HC_G	P-loop	containing	hydrolases	superfamily	protein
chr1B	397105975	397106036	TRIDC1BG035980.3	HC_G	P-loop	containing	hydrolases	superfamily	protein
chr1B	397105975	397106247	TRIDC1BG035980.4	HC_G	P-loop	containing	hydrolases	superfamily	protein
chr1B	397105975	397107132	TRIDC1BG035980.5	HC_G	P-loop	containing	hydrolases	superfamily	protein
chr1B	397106961	397107132	TRIDC1BG035980.2	HC_G	P-loop	containing	hydrolases	superfamily	protein
chr1B	397106961	397107132	TRIDC1BG035980.3	HC_G	P-loop	containing	hydrolases	superfamily	protein
chr1B	397107825	397108568	TRIDC1BG035980.1	HC_G	P-loop	containing	hydrolases	superfamily	protein
chr1B	397107825	397108568	TRIDC1BG035980.2	HC_G	P-loop	containing	hydrolases	superfamily	protein
chr1B	397107825	397108568	TRIDC1BG035980.3	HC_G	P-loop	containing	hydrolases	superfamily	protein
chr1B	397107825	397108568	TRIDC1BG035980.5	HC_G	P-loop	containing	hydrolases	superfamily	protein
chr1B	397108903	397109013	TRIDC1BG035980.1	HC_G	P-loop	containing	hydrolases	superfamily	protein
chr1B	397108903	397108965	TRIDC1BG035980.2	HC_G	P-loop	containing	hydrolases	superfamily	protein
chr1B	397108903	397108995	TRIDC1BG035980.3	HC_G	P-loop	containing	hydrolases	superfamily	protein
chr1B	397108903	397109142	TRIDC1BG035980.5	HC_G	P-loop	containing	hydrolases	superfamily	protein
chr1B	397284031	397284099	TRIDC1BG035990.1	HC_U	unknown	function
chr1B	397284153	397284236	TRIDC1BG035990.3	HC_U	unknown	function
chr1B	397284198	397284236	TRIDC1BG035990.1	HC_U	unknown	function
chr1B	397284319	397284452	TRIDC1BG035990.1	HC_U	unknown	function
chr1B	397284319	397284452	TRIDC1BG035990.3	HC_U	unknown	function
chr1B	397284761	397284980	TRIDC1BG035990.1	HC_U	unknown	function
chr1B	397284761	397284980	TRIDC1BG035990.3	HC_U	unknown	function
chr1B	397285004	397285244	TRIDC1BG035990.2	HC_U	unknown	function
chr1B	397285064	397285244	TRIDC1BG035990.1	HC_U	unknown	function
chr1B	397285064	397285244	TRIDC1BG035990.3	HC_U	unknown	function
chr1B	397285971	397286243	TRIDC1BG035990.1	HC_U	unknown	function
chr1B	397285971	397286209	TRIDC1BG035990.2	HC_U	unknown	function
chr1B	397285971	397286167	TRIDC1BG035990.3	HC_U	unknown	function
chr1B	397286553	397286626	TRIDC1BG035990.1	HC_U	unknown	function
chr1B	397474422	397474527	TRIDC1BG036000.1	HC_G	myb	domain				protein
chr1B	397475047	397475176	TRIDC1BG036000.1	HC_G	myb	domain				protein
chr1B	397475385	397475942	TRIDC1BG036000.2	HC_G	myb	domain				protein
chr1B	397475399	397475483	TRIDC1BG036000.1	HC_G	myb	domain				protein
chr1B	397478363	397478896	TRIDC1BG036010.1	HC_G	unknown	function
chr1B	397478363	397478926	TRIDC1BG036010.2	HC_G	unknown	function
chr1B	397478363	397479406	TRIDC1BG036010.3	HC_G	unknown	function
chr1B	397482149	397482460	TRIDC1BG036020.1	HC_G	Histone	superfamily
chr1B	397736763	397739192	TRIDC1BG036030.1	HC_G	plastid	movement
chr1B	397739079	397739192	TRIDC1BG036030.2	HC_G	plastid	movement
chr1B	398032635	398032829	TRIDC1BG036040.1	HC_G	sugar	transporter
chr1B	398033026	398033104	TRIDC1BG036040.2	HC_G	sugar	transporter
chr1B	398033518	398034084	TRIDC1BG036040.2	HC_G	sugar	transporter
chr1B	398034169	398035124	TRIDC1BG036040.2	HC_G	sugar	transporter
chr1B	398035758	398035945	TRIDC1BG036040.2	HC_G	sugar	transporter
chr1B	398036050	398036491	TRIDC1BG036040.2	HC_G	sugar	transporter
chr1B	398409713	398409985	TRIDC1BG036050.1	HC_G	RING/U-box	superfamily
chr1B	398409713	398410477	TRIDC1BG036050.2	HC_G	RING/U-box	superfamily
chr1B	398410292	398410675	TRIDC1BG036050.3	HC_G	RING/U-box	superfamily
chr1B	398413547	398415199	TRIDC1BG036060.1	HC_G	Pentatricopeptide	repeat-containing
chr1B	398413628	398415628	TRIDC1BG036060.2	HC_G	Pentatricopeptide	repeat-containing
chr1B	398558543	398558728	TRIDC1BG036070.1	HC_G	MLO-like	protein
chr1B	398558543	398558986	TRIDC1BG036070.2	HC_G	MLO-like	protein
chr1B	398558543	398558986	TRIDC1BG036070.3	HC_G	MLO-like	protein
chr1B	398558543	398558986	TRIDC1BG036070.4	HC_G	MLO-like	protein
chr1B	398558543	398558986	TRIDC1BG036070.6	HC_G	MLO-like	protein
chr1B	398558543	398558986	TRIDC1BG036070.5	HC_G	MLO-like	protein
chr1B	398558801	398558986	TRIDC1BG036070.7	HC_G	MLO-like	protein
chr1B	398559136	398559196	TRIDC1BG036070.2	HC_G	MLO-like	protein
chr1B	398559136	398559196	TRIDC1BG036070.3	HC_G	MLO-like	protein
chr1B	398559136	398559196	TRIDC1BG036070.4	HC_G	MLO-like	protein
chr1B	398559136	398559196	TRIDC1BG036070.6	HC_G	MLO-like	protein
chr1B	398559136	398559196	TRIDC1BG036070.5	HC_G	MLO-like	protein
chr1B	398559136	398559196	TRIDC1BG036070.7	HC_G	MLO-like	protein
chr1B	398559273	398559344	TRIDC1BG036070.8	HC_G	MLO-like	protein
chr1B	398559277	398559344	TRIDC1BG036070.2	HC_G	MLO-like	protein
chr1B	398559277	398559344	TRIDC1BG036070.3	HC_G	MLO-like	protein
chr1B	398559277	398559344	TRIDC1BG036070.4	HC_G	MLO-like	protein
chr1B	398559277	398559344	TRIDC1BG036070.6	HC_G	MLO-like	protein
chr1B	398559277	398559344	TRIDC1BG036070.5	HC_G	MLO-like	protein
chr1B	398559277	398559344	TRIDC1BG036070.7	HC_G	MLO-like	protein
chr1B	398559431	398559466	TRIDC1BG036070.2	HC_G	MLO-like	protein
chr1B	398559431	398559469	TRIDC1BG036070.3	HC_G	MLO-like	protein
chr1B	398559431	398559466	TRIDC1BG036070.4	HC_G	MLO-like	protein
chr1B	398559431	398559466	TRIDC1BG036070.6	HC_G	MLO-like	protein
chr1B	398559431	398559466	TRIDC1BG036070.5	HC_G	MLO-like	protein
chr1B	398559431	398559466	TRIDC1BG036070.7	HC_G	MLO-like	protein
chr1B	398559431	398559466	TRIDC1BG036070.8	HC_G	MLO-like	protein
chr1B	398559773	398559946	TRIDC1BG036070.2	HC_G	MLO-like	protein
chr1B	398559773	398559946	TRIDC1BG036070.3	HC_G	MLO-like	protein
chr1B	398559773	398559946	TRIDC1BG036070.4	HC_G	MLO-like	protein
chr1B	398559773	398559946	TRIDC1BG036070.6	HC_G	MLO-like	protein
chr1B	398559773	398559946	TRIDC1BG036070.5	HC_G	MLO-like	protein
chr1B	398559773	398559946	TRIDC1BG036070.7	HC_G	MLO-like	protein
chr1B	398559773	398559946	TRIDC1BG036070.8	HC_G	MLO-like	protein
chr1B	398560031	398560071	TRIDC1BG036070.2	HC_G	MLO-like	protein
chr1B	398560031	398560071	TRIDC1BG036070.3	HC_G	MLO-like	protein
chr1B	398560031	398560071	TRIDC1BG036070.4	HC_G	MLO-like	protein
chr1B	398560031	398560071	TRIDC1BG036070.6	HC_G	MLO-like	protein
chr1B	398560031	398560071	TRIDC1BG036070.5	HC_G	MLO-like	protein
chr1B	398560031	398560071	TRIDC1BG036070.7	HC_G	MLO-like	protein
chr1B	398560031	398560071	TRIDC1BG036070.8	HC_G	MLO-like	protein
chr1B	398560202	398560220	TRIDC1BG036070.2	HC_G	MLO-like	protein
chr1B	398560202	398560251	TRIDC1BG036070.3	HC_G	MLO-like	protein
chr1B	398560202	398560251	TRIDC1BG036070.4	HC_G	MLO-like	protein
chr1B	398560202	398560251	TRIDC1BG036070.6	HC_G	MLO-like	protein
chr1B	398560202	398560251	TRIDC1BG036070.5	HC_G	MLO-like	protein
chr1B	398560202	398560251	TRIDC1BG036070.7	HC_G	MLO-like	protein
chr1B	398560202	398560251	TRIDC1BG036070.8	HC_G	MLO-like	protein
chr1B	398560329	398560417	TRIDC1BG036070.3	HC_G	MLO-like	protein
chr1B	398560329	398560417	TRIDC1BG036070.4	HC_G	MLO-like	protein
chr1B	398560329	398560417	TRIDC1BG036070.6	HC_G	MLO-like	protein
chr1B	398560329	398560417	TRIDC1BG036070.5	HC_G	MLO-like	protein
chr1B	398560329	398560417	TRIDC1BG036070.7	HC_G	MLO-like	protein
chr1B	398560329	398560417	TRIDC1BG036070.8	HC_G	MLO-like	protein
chr1B	398560485	398560559	TRIDC1BG036070.3	HC_G	MLO-like	protein
chr1B	398560485	398560559	TRIDC1BG036070.4	HC_G	MLO-like	protein
chr1B	398560485	398560559	TRIDC1BG036070.6	HC_G	MLO-like	protein
chr1B	398560485	398560559	TRIDC1BG036070.5	HC_G	MLO-like	protein
chr1B	398560485	398560559	TRIDC1BG036070.7	HC_G	MLO-like	protein
chr1B	398560485	398560559	TRIDC1BG036070.8	HC_G	MLO-like	protein
chr1B	398561119	398561207	TRIDC1BG036070.3	HC_G	MLO-like	protein
chr1B	398561119	398561207	TRIDC1BG036070.4	HC_G	MLO-like	protein
chr1B	398561119	398561207	TRIDC1BG036070.6	HC_G	MLO-like	protein
chr1B	398561119	398561207	TRIDC1BG036070.5	HC_G	MLO-like	protein
chr1B	398561119	398561207	TRIDC1BG036070.7	HC_G	MLO-like	protein
chr1B	398561119	398561207	TRIDC1BG036070.8	HC_G	MLO-like	protein
chr1B	398561405	398561465	TRIDC1BG036070.3	HC_G	MLO-like	protein
chr1B	398561405	398561465	TRIDC1BG036070.4	HC_G	MLO-like	protein
chr1B	398561405	398561465	TRIDC1BG036070.6	HC_G	MLO-like	protein
chr1B	398561405	398561465	TRIDC1BG036070.5	HC_G	MLO-like	protein
chr1B	398561405	398561465	TRIDC1BG036070.7	HC_G	MLO-like	protein
chr1B	398561405	398561465	TRIDC1BG036070.8	HC_G	MLO-like	protein
chr1B	398561617	398561733	TRIDC1BG036070.3	HC_G	MLO-like	protein
chr1B	398561617	398561733	TRIDC1BG036070.4	HC_G	MLO-like	protein
chr1B	398561617	398561733	TRIDC1BG036070.6	HC_G	MLO-like	protein
chr1B	398561617	398561745	TRIDC1BG036070.5	HC_G	MLO-like	protein
chr1B	398561617	398561733	TRIDC1BG036070.7	HC_G	MLO-like	protein
chr1B	398561617	398561733	TRIDC1BG036070.8	HC_G	MLO-like	protein
chr1B	398561935	398562122	TRIDC1BG036070.3	HC_G	MLO-like	protein
chr1B	398561935	398562122	TRIDC1BG036070.4	HC_G	MLO-like	protein
chr1B	398561935	398562122	TRIDC1BG036070.6	HC_G	MLO-like	protein
chr1B	398561935	398562122	TRIDC1BG036070.7	HC_G	MLO-like	protein
chr1B	398561935	398562122	TRIDC1BG036070.8	HC_G	MLO-like	protein
chr1B	398562247	398562304	TRIDC1BG036070.3	HC_G	MLO-like	protein
chr1B	398562247	398562304	TRIDC1BG036070.4	HC_G	MLO-like	protein
chr1B	398562247	398562309	TRIDC1BG036070.6	HC_G	MLO-like	protein
chr1B	398562247	398562305	TRIDC1BG036070.7	HC_G	MLO-like	protein
chr1B	398562247	398562304	TRIDC1BG036070.8	HC_G	MLO-like	protein
chr1B	398562405	398562470	TRIDC1BG036070.3	HC_G	MLO-like	protein
chr1B	398562405	398562536	TRIDC1BG036070.4	HC_G	MLO-like	protein
chr1B	398562405	398562421	TRIDC1BG036070.7	HC_G	MLO-like	protein
chr1B	398562405	398562473	TRIDC1BG036070.8	HC_G	MLO-like	protein				protein
chr1B	398562410	398562536	TRIDC1BG036070.6	HC_G	MLO-like	protein
chr1B	398631472	398631766	TRIDC1BG036080.1	HC_G	Carboxypeptidase	Y
chr1B	398631472	398631766	TRIDC1BG036080.2	HC_G	Carboxypeptidase	Y
chr1B	398631876	398631983	TRIDC1BG036080.1	HC_G	Carboxypeptidase	Y
chr1B	398632071	398632166	TRIDC1BG036080.1	HC_G	Carboxypeptidase	Y
chr1B	398632071	398632166	TRIDC1BG036080.2	HC_G	Carboxypeptidase	Y
chr1B	398632257	398632349	TRIDC1BG036080.1	HC_G	Carboxypeptidase	Y
chr1B	398632257	398632349	TRIDC1BG036080.2	HC_G	Carboxypeptidase	Y
chr1B	398632435	398632523	TRIDC1BG036080.1	HC_G	Carboxypeptidase	Y
chr1B	398632435	398632523	TRIDC1BG036080.2	HC_G	Carboxypeptidase	Y
chr1B	398632605	398632841	TRIDC1BG036080.1	HC_G	Carboxypeptidase	Y
chr1B	398632605	398632841	TRIDC1BG036080.2	HC_G	Carboxypeptidase	Y
chr1B	398915239	398915388	TRIDC1BG036090.1	HC_G	Protein	phosphatase	protein
chr1B	398915239	398915388	TRIDC1BG036090.2	HC_G	Protein	phosphatase	protein
chr1B	398915367	398915669	TRIDC1BG036090.3	HC_G	Protein	phosphatase	protein
chr1B	398915472	398915669	TRIDC1BG036090.1	HC_G	Protein	phosphatase	protein
chr1B	398915472	398915669	TRIDC1BG036090.2	HC_G	Protein	phosphatase	protein
chr1B	398916300	398916505	TRIDC1BG036090.1	HC_G	Protein	phosphatase	protein
chr1B	398916300	398916505	TRIDC1BG036090.2	HC_G	Protein	phosphatase	protein
chr1B	398916300	398916505	TRIDC1BG036090.3	HC_G	Protein	phosphatase	protein
chr1B	398916393	398916505	TRIDC1BG036090.4	HC_G	Protein	phosphatase	protein
chr1B	398917492	398918076	TRIDC1BG036090.5	HC_G	Protein	phosphatase	protein
chr1B	398917518	398918076	TRIDC1BG036090.1	HC_G	Protein	phosphatase	protein
chr1B	398917518	398918076	TRIDC1BG036090.2	HC_G	Protein	phosphatase	protein
chr1B	398917518	398918076	TRIDC1BG036090.3	HC_G	Protein	phosphatase	protein
chr1B	398917518	398918076	TRIDC1BG036090.4	HC_G	Protein	phosphatase	protein
chr1B	399020822	399020971	TRIDC1BG036100.1	HC_G	Carboxypeptidase	Y
chr1B	399020822	399020971	TRIDC1BG036100.2	HC_G	Carboxypeptidase	Y
chr1B	399020822	399020971	TRIDC1BG036100.3	HC_G	Carboxypeptidase	Y
chr1B	399021136	399021241	TRIDC1BG036100.1	HC_G	Carboxypeptidase	Y
chr1B	399021136	399021241	TRIDC1BG036100.2	HC_G	Carboxypeptidase	Y
chr1B	399021136	399021241	TRIDC1BG036100.3	HC_G	Carboxypeptidase	Y
chr1B	399021341	399021436	TRIDC1BG036100.1	HC_G	Carboxypeptidase	Y
chr1B	399021341	399021436	TRIDC1BG036100.2	HC_G	Carboxypeptidase	Y
chr1B	399021341	399021436	TRIDC1BG036100.3	HC_G	Carboxypeptidase	Y
chr1B	399021523	399021659	TRIDC1BG036100.1	HC_G	Carboxypeptidase	Y
chr1B	399021523	399021664	TRIDC1BG036100.2	HC_G	Carboxypeptidase	Y
chr1B	399021613	399021659	TRIDC1BG036100.3	HC_G	Carboxypeptidase	Y
chr1B	399021749	399022027	TRIDC1BG036100.1	HC_G	Carboxypeptidase	Y
chr1B	399021749	399022027	TRIDC1BG036100.3	HC_G	Carboxypeptidase	Y
chr1B	399021751	399022027	TRIDC1BG036100.2	HC_G	Carboxypeptidase	Y
chr1B	399022120	399022208	TRIDC1BG036100.1	HC_G	Carboxypeptidase	Y
chr1B	399022120	399022208	TRIDC1BG036100.2	HC_G	Carboxypeptidase	Y
chr1B	399022120	399022208	TRIDC1BG036100.3	HC_G	Carboxypeptidase	Y
chr1B	399022299	399022391	TRIDC1BG036100.1	HC_G	Carboxypeptidase	Y
chr1B	399022299	399022391	TRIDC1BG036100.2	HC_G	Carboxypeptidase	Y
chr1B	399022299	399022391	TRIDC1BG036100.3	HC_G	Carboxypeptidase	Y
chr1B	399022484	399022579	TRIDC1BG036100.1	HC_G	Carboxypeptidase	Y
chr1B	399022484	399022579	TRIDC1BG036100.2	HC_G	Carboxypeptidase	Y
chr1B	399022484	399022579	TRIDC1BG036100.3	HC_G	Carboxypeptidase	Y
chr1B	399022689	399022796	TRIDC1BG036100.3	HC_G	Carboxypeptidase	Y
chr1B	399022905	399023181	TRIDC1BG036100.1	HC_G	Carboxypeptidase	Y
chr1B	399022905	399023190	TRIDC1BG036100.2	HC_G	Carboxypeptidase	Y
chr1B	399022905	399023205	TRIDC1BG036100.3	HC_G	Carboxypeptidase	Y
chr1B	399216734	399217081	TRIDC1BG036110.2	LC_u	undescribed	protein
chr1B	399216788	399217081	TRIDC1BG036110.1	LC_u	undescribed	protein
chr1B	399218627	399218809	TRIDC1BG036120.1	LC_u	undescribed	protein
chr1B	399219403	399219579	TRIDC1BG036130.1	LC_u	undescribed	protein
chr1B	399220470	399220619	TRIDC1BG036140.1	LC_u	undescribed	protein
chr1B	399222156	399222308	TRIDC1BG036150.1	HC_G	related	to
chr1B	399222156	399222623	TRIDC1BG036150.2	HC_G	related	to
chr1B	399223333	399223545	TRIDC1BG036160.1	LC_u	undescribed	protein
chr1B	399237052	399237381	TRIDC1BG036170.1	HC_G	Class	II	1A
chr1B	399335297	399335752	TRIDC1BG036180.1	HC_G	ubiquitin	7
chr1B	399335357	399335695	TRIDC1BG036180.2	HC_G	ubiquitin	7
chr1B	399336644	399336706	TRIDC1BG036180.2	HC_G	ubiquitin	7
chr1B	399376198	399376494	TRIDC1BG036190.1	LC_u	undescribed	protein
chr1B	399377958	399378007	TRIDC1BG036200.1	LC_u	undescribed	protein
chr1B	399378090	399378332	TRIDC1BG036200.2	LC_u	undescribed	protein
chr1B	399378101	399378332	TRIDC1BG036200.1	LC_u	undescribed	protein
chr1B	399544398	399544419	TRIDC1BG036210.1	HC_G	ubiquitin	family
chr1B	399544466	399544614	TRIDC1BG036210.2	HC_G	ubiquitin	family
chr1B	399544466	399544614	TRIDC1BG036210.4	HC_G	ubiquitin	family				protein,	putative	isoform	1
chr1B	399544466	399544614	TRIDC1BG036210.5	HC_G	ubiquitin	family				protein,	putative	isoform	1
chr1B	399544470	399544614	TRIDC1BG036210.1	HC_G	ubiquitin	family
chr1B	399544472	399544614	TRIDC1BG036210.8	HC_G	ubiquitin	family
chr1B	399544702	399544794	TRIDC1BG036210.1	HC_G	ubiquitin	family
chr1B	399544702	399544794	TRIDC1BG036210.2	HC_G	ubiquitin	family
chr1B	399544702	399544794	TRIDC1BG036210.4	HC_G	ubiquitin	family				protein,	putative	isoform	1
chr1B	399544702	399544794	TRIDC1BG036210.5	HC_G	ubiquitin	family				protein,	putative	isoform	1
chr1B	399544702	399544794	TRIDC1BG036210.8	HC_G	ubiquitin	family
chr1B	399545515	399545543	TRIDC1BG036210.1	HC_G	ubiquitin	family
chr1B	399545515	399545543	TRIDC1BG036210.2	HC_G	ubiquitin	family
chr1B	399545515	399545543	TRIDC1BG036210.4	HC_G	ubiquitin	family				protein,	putative	isoform	1
chr1B	399545515	399545543	TRIDC1BG036210.5	HC_G	ubiquitin	family				protein,	putative	isoform	1
chr1B	399545515	399545543	TRIDC1BG036210.8	HC_G	ubiquitin	family
chr1B	399545531	399545543	TRIDC1BG036210.9	HC_G	ubiquitin	family
chr1B	399545685	399545743	TRIDC1BG036210.1	HC_G	ubiquitin	family
chr1B	399545685	399545743	TRIDC1BG036210.2	HC_G	ubiquitin	family
chr1B	399545685	399545773	TRIDC1BG036210.4	HC_G	ubiquitin	family				protein,	putative	isoform	1
chr1B	399545685	399545743	TRIDC1BG036210.5	HC_G	ubiquitin	family				protein,	putative	isoform	1
chr1B	399545685	399545743	TRIDC1BG036210.8	HC_G	ubiquitin	family
chr1B	399545685	399545743	TRIDC1BG036210.9	HC_G	ubiquitin	family
chr1B	399545820	399545933	TRIDC1BG036210.1	HC_G	ubiquitin	family
chr1B	399545820	399545933	TRIDC1BG036210.2	HC_G	ubiquitin	family
chr1B	399545820	399545933	TRIDC1BG036210.5	HC_G	ubiquitin	family				protein,	putative	isoform	1
chr1B	399545820	399545933	TRIDC1BG036210.8	HC_G	ubiquitin	family
chr1B	399545820	399545933	TRIDC1BG036210.9	HC_G	ubiquitin	family
chr1B	399545983	399546305	TRIDC1BG036210.3	HC_G	ubiquitin	family				protein,	putative	isoform	1
chr1B	399546016	399546305	TRIDC1BG036210.1	HC_G	ubiquitin	family
chr1B	399546016	399546305	TRIDC1BG036210.2	HC_G	ubiquitin	family				protein,	putative	isoform	1
chr1B	399546016	399546161	TRIDC1BG036210.5	HC_G	ubiquitin	family				protein,	putative	isoform	1
chr1B	399546016	399546182	TRIDC1BG036210.8	HC_G	ubiquitin	family
chr1B	399546016	399546175	TRIDC1BG036210.9	HC_G	ubiquitin	family
chr1B	399546035	399546084	TRIDC1BG036210.6	HC_G	ubiquitin	family				protein,	putative	isoform	1
chr1B	399546162	399546305	TRIDC1BG036210.6	HC_G	ubiquitin	family				protein,	putative	isoform	1
chr1B	399546237	399546305	TRIDC1BG036210.5	HC_G	ubiquitin	family				protein,	putative	isoform	1
chr1B	399546263	399546305	TRIDC1BG036210.9	HC_G	ubiquitin	family
chr1B	399546264	399546305	TRIDC1BG036210.8	HC_G	ubiquitin	family
chr1B	399546418	399547163	TRIDC1BG036210.7	HC_G	ubiquitin	family
chr1B	399546429	399547163	TRIDC1BG036210.1	HC_G	ubiquitin	family
chr1B	399546429	399547163	TRIDC1BG036210.2	HC_G	ubiquitin	family				protein,	putative	isoform	1
chr1B	399546429	399547163	TRIDC1BG036210.3	HC_G	ubiquitin	family				protein,	putative	isoform	1
chr1B	399546429	399547163	TRIDC1BG036210.5	HC_G	ubiquitin	family				protein,	putative	isoform	1
chr1B	399546429	399547163	TRIDC1BG036210.6	HC_G	ubiquitin	family
chr1B	399546429	399547163	TRIDC1BG036210.8	HC_G	ubiquitin	family
chr1B	399546429	399547163	TRIDC1BG036210.9	HC_G	ubiquitin	family
chr1B	399548447	399548708	TRIDC1BG036210.1	HC_G	ubiquitin	family
chr1B	399548447	399548807	TRIDC1BG036210.2	HC_G	ubiquitin	family				protein,	putative	isoform	1
chr1B	399548447	399548531	TRIDC1BG036210.3	HC_G	ubiquitin	family				protein,	putative	isoform	1
chr1B	399548447	399548675	TRIDC1BG036210.5	HC_G	ubiquitin	family				protein,	putative	isoform	1
chr1B	399548447	399548684	TRIDC1BG036210.6	HC_G	ubiquitin	family
chr1B	399548447	399548696	TRIDC1BG036210.7	HC_G	ubiquitin	family
chr1B	399548447	399548666	TRIDC1BG036210.8	HC_G	ubiquitin	family
chr1B	399548447	399548696	TRIDC1BG036210.9	HC_G	ubiquitin	family
chr1B	399946414	399946500	TRIDC1BG036220.2	HC_G	Pentatricopeptide	repeat-containing
chr1B	399946438	399947019	TRIDC1BG036220.3	HC_G	Pentatricopeptide	repeat-containing
chr1B	399946546	399949020	TRIDC1BG036220.4	HC_G	Pentatricopeptide	repeat-containing
chr1B	399946582	399949020	TRIDC1BG036220.5	HC_G	Pentatricopeptide	repeat-containing
chr1B	399946582	399949020	TRIDC1BG036220.6	HC_G	Pentatricopeptide	repeat-containing
chr1B	399946588	399949020	TRIDC1BG036220.7	HC_G	Pentatricopeptide	repeat-containing
chr1B	399946612	399946737	TRIDC1BG036220.2	HC_G	Pentatricopeptide	repeat-containing
chr1B	399946633	399949020	TRIDC1BG036220.8	HC_G	Pentatricopeptide	repeat-containing
chr1B	399946666	399949008	TRIDC1BG036220.10	HC_G	Pentatricopeptide	repeat-containing
chr1B	399946666	399949020	TRIDC1BG036220.11	HC_G	Pentatricopeptide	repeat-containing
chr1B	399946666	399949020	TRIDC1BG036220.9	HC_G	Pentatricopeptide	repeat-containing
chr1B	399946810	399949008	TRIDC1BG036220.2	HC_G	Pentatricopeptide	repeat-containing
chr1B	399947480	399947528	TRIDC1BG036220.1	HC_G	Pentatricopeptide	repeat-containing
chr1B	399947579	399949008	TRIDC1BG036220.1	HC_G	Pentatricopeptide	repeat-containing
chr1B	399948232	399949020	TRIDC1BG036220.3	HC_G	Pentatricopeptide	repeat-containing
chr1B	399949088	399949099	TRIDC1BG036220.1	HC_G	Pentatricopeptide	repeat-containing
chr1B	399949088	399949099	TRIDC1BG036220.10	HC_G	Pentatricopeptide	repeat-containing
chr1B	399949088	399949099	TRIDC1BG036220.2	HC_G	Pentatricopeptide	repeat-containing
chr1B	400495382	400496314	TRIDC1BG036230.1	HC_U	Arabidopsis	protein	function	(DUF241)
chr1B	400496087	400496314	TRIDC1BG036230.2	HC_U	Arabidopsis	protein	function	(DUF241)
chr1B	400659992	400660718	TRIDC1BG036240.1	LC_TE	Zinc	finger	1
chr1B	400660712	400660995	TRIDC1BG036240.2	LC_TE	Zinc	finger	1
chr1B	400660848	400660932	TRIDC1BG036240.1	LC_TE	Zinc	finger	1
chr1B	400661062	400661257	TRIDC1BG036240.2	LC_TE	Zinc	finger	1
chr1B	400661125	400661473	TRIDC1BG036240.1	LC_TE	Zinc	finger	1
chr1B	400661333	400661565	TRIDC1BG036240.2	LC_TE	Zinc	finger	1
chr1B	400661596	400661608	TRIDC1BG036250.1	LC_TE	HAT	family	containing	protein,	expressed
chr1B	400661651	400661654	TRIDC1BG036240.2	LC_TE	Zinc	finger	1
chr1B	400661807	400662129	TRIDC1BG036250.1	LC_TE	HAT	family	containing	protein,	expressed
chr1B	400692553	400692927	TRIDC1BG036260.1	HC_G	Protein	kinase
chr1B	400692844	400692927	TRIDC1BG036260.2	HC_G	Protein	kinase
chr1B	400692907	400692927	TRIDC1BG036260.3	HC_G	Protein	kinase
chr1B	400693029	400693164	TRIDC1BG036260.1	HC_G	Protein	kinase
chr1B	400693029	400693164	TRIDC1BG036260.2	HC_G	Protein	kinase
chr1B	400693029	400693164	TRIDC1BG036260.3	HC_G	Protein	kinase
chr1B	400693862	400693995	TRIDC1BG036260.1	HC_G	Protein	kinase
chr1B	400693862	400693995	TRIDC1BG036260.2	HC_G	Protein	kinase
chr1B	400693862	400693995	TRIDC1BG036260.3	HC_G	Protein	kinase
chr1B	400693888	400693995	TRIDC1BG036260.4	HC_G	Protein	kinase
chr1B	400694409	400694514	TRIDC1BG036260.1	HC_G	Protein	kinase
chr1B	400694409	400694514	TRIDC1BG036260.2	HC_G	Protein	kinase
chr1B	400694409	400694514	TRIDC1BG036260.3	HC_G	Protein	kinase
chr1B	400694409	400694514	TRIDC1BG036260.4	HC_G	Protein	kinase
chr1B	400694804	400694889	TRIDC1BG036260.1	HC_G	Protein	kinase
chr1B	400694804	400694889	TRIDC1BG036260.2	HC_G	Protein	kinase
chr1B	400694804	400694889	TRIDC1BG036260.3	HC_G	Protein	kinase
chr1B	400694804	400694889	TRIDC1BG036260.4	HC_G	Protein	kinase
chr1B	400696374	400696562	TRIDC1BG036260.1	HC_G	Protein	kinase
chr1B	400696374	400696562	TRIDC1BG036260.2	HC_G	Protein	kinase
chr1B	400696374	400696562	TRIDC1BG036260.3	HC_G	Protein	kinase
chr1B	400696374	400696562	TRIDC1BG036260.4	HC_G	Protein	kinase
chr1B	400697439	400697624	TRIDC1BG036260.1	HC_G	Protein	kinase
chr1B	400697439	400697624	TRIDC1BG036260.2	HC_G	Protein	kinase
chr1B	400697439	400697729	TRIDC1BG036260.3	HC_G	Protein	kinase
chr1B	400697439	400697624	TRIDC1BG036260.4	HC_G	Protein	kinase
chr1B	400697699	400697812	TRIDC1BG036260.1	HC_G	Protein	kinase
chr1B	400697699	400697812	TRIDC1BG036260.2	HC_G	Protein	kinase
chr1B	400697699	400697812	TRIDC1BG036260.4	HC_G	Protein	kinase
chr1B	400697898	400698127	TRIDC1BG036260.1	HC_G	Protein	kinase
chr1B	400697898	400698152	TRIDC1BG036260.2	HC_G	Protein	kinase
chr1B	400697898	400698137	TRIDC1BG036260.4	HC_G	Protein	kinase
chr1B	400698209	400698214	TRIDC1BG036260.4	HC_G	Protein	kinase
chr1B	400698240	400698246	TRIDC1BG036260.1	HC_G	Protein	kinase
chr1B	400802219	400802501	TRIDC1BG036270.1	HC_G	Chitinase	family
chr1B	400802228	400802501	TRIDC1BG036270.2	HC_G	Chitinase	family
chr1B	400802471	400802501	TRIDC1BG036270.3	HC_G	Chitinase	family
chr1B	400802607	400802689	TRIDC1BG036270.2	HC_G	Chitinase	family
chr1B	400802619	400802689	TRIDC1BG036270.1	HC_G	Chitinase	family
chr1B	400945394	400945524	TRIDC1BG036270.4	HC_G	Chitinase	family
chr1B	400945413	400945524	TRIDC1BG036270.3	HC_G	Chitinase	family
chr1B	400945816	400946188	TRIDC1BG036270.3	HC_G	Chitinase	family
chr1B	400945816	400946188	TRIDC1BG036270.4	HC_G	Chitinase	family
chr1B	401158812	401159153	TRIDC1BG036280.1	HC_G	strictosidine	synthase-like
chr1B	401158898	401159045	TRIDC1BG036280.2	HC_G	strictosidine	synthase-like
chr1B	401159004	401159390	TRIDC1BG036280.3	HC_G	strictosidine	synthase-like
chr1B	401159166	401159224	TRIDC1BG036280.2	HC_G	strictosidine	synthase-like
chr1B	401159343	401159390	TRIDC1BG036280.4	HC_G	strictosidine	synthase-like
chr1B	401159358	401159390	TRIDC1BG036280.2	HC_G	strictosidine	synthase-like
chr1B	401159931	401160250	TRIDC1BG036280.5	HC_G	strictosidine	synthase-like
chr1B	401159931	401160250	TRIDC1BG036280.6	HC_G	strictosidine	synthase-like
chr1B	401159943	401160250	TRIDC1BG036280.2	HC_G	strictosidine	synthase-like
chr1B	401159943	401160250	TRIDC1BG036280.3	HC_G	strictosidine	synthase-like
chr1B	401159943	401160250	TRIDC1BG036280.4	HC_G	strictosidine	synthase-like
chr1B	401160335	401160467	TRIDC1BG036280.2	HC_G	strictosidine	synthase-like
chr1B	401160335	401160467	TRIDC1BG036280.3	HC_G	strictosidine	synthase-like
chr1B	401160335	401160536	TRIDC1BG036280.4	HC_G	strictosidine	synthase-like
chr1B	401160335	401160536	TRIDC1BG036280.5	HC_G	strictosidine	synthase-like
chr1B	401160335	401160467	TRIDC1BG036280.6	HC_G	strictosidine	synthase-like
chr1B	401160588	401160863	TRIDC1BG036280.2	HC_G	strictosidine	synthase-like
chr1B	401160588	401160863	TRIDC1BG036280.3	HC_G	strictosidine	synthase-like
chr1B	401160588	401160863	TRIDC1BG036280.6	HC_G	strictosidine	synthase-like
chr1B	401193540	401194076	TRIDC1BG036290.1	LC_u	undescribed	protein
chr1B	401194033	401194613	TRIDC1BG036300.1	HC_G	Glutathione	S-transferase
chr1B	401194033	401194613	TRIDC1BG036300.2	HC_G	Glutathione	S-transferase
chr1B	401194710	401194911	TRIDC1BG036300.1	HC_G	Glutathione	S-transferase
chr1B	401194710	401194908	TRIDC1BG036300.2	HC_G	Glutathione	S-transferase
chr1B	401343316	401343474	TRIDC1BG036310.1	LC_u	undescribed	protein
chr1B	401424703	401424841	TRIDC1BG036320.1	HC_G	60S	ribosomal
chr1B	401425069	401425139	TRIDC1BG036320.1	HC_G	60S	ribosomal
chr1B	401432554	401433057	TRIDC1BG036330.1	LC_U	unknown	function
chr1B	401507383	401507511	TRIDC1BG036340.1	HC_G	DDB1-	and	8
chr1B	401507398	401507511	TRIDC1BG036340.2	HC_G	DDB1-	and	8
chr1B	401507461	401507511	TRIDC1BG036340.3	HC_G	DDB1-	and	8
chr1B	401507808	401507842	TRIDC1BG036340.4	HC_G	DDB1-	and	8
chr1B	401508051	401508315	TRIDC1BG036340.4	HC_G	DDB1-	and	8
chr1B	401508064	401508315	TRIDC1BG036340.1	HC_G	DDB1-	and	8
chr1B	401508064	401508315	TRIDC1BG036340.2	HC_G	DDB1-	and	8
chr1B	401508064	401508315	TRIDC1BG036340.3	HC_G	DDB1-	and	8
chr1B	401508407	401508550	TRIDC1BG036340.1	HC_G	DDB1-	and	8
chr1B	401508407	401508550	TRIDC1BG036340.2	HC_G	DDB1-	and	8
chr1B	401508407	401508550	TRIDC1BG036340.3	HC_G	DDB1-	and	8
chr1B	401508407	401508550	TRIDC1BG036340.4	HC_G	DDB1-	and	8
chr1B	401508661	401509386	TRIDC1BG036340.1	HC_G	DDB1-	and	8
chr1B	401508661	401509386	TRIDC1BG036340.2	HC_G	DDB1-	and	8
chr1B	401508661	401509386	TRIDC1BG036340.3	HC_G	DDB1-	and	8
chr1B	401508661	401509386	TRIDC1BG036340.4	HC_G	DDB1-	and	8
chr1B	401509246	401509386	TRIDC1BG036340.5	HC_G	DDB1-	and	8
chr1B	401509628	401509675	TRIDC1BG036340.2	HC_G	DDB1-	and	8
chr1B	401509682	401509684	TRIDC1BG036340.1	HC_G	DDB1-	and	8
chr1B	401509867	401510097	TRIDC1BG036340.3	HC_G	DDB1-	and	8
chr1B	401509867	401510097	TRIDC1BG036340.4	HC_G	DDB1-	and	8
chr1B	401509867	401510097	TRIDC1BG036340.5	HC_G	DDB1-	and	8
chr1B	401511281	401511343	TRIDC1BG036350.1	HC_G	Hippocampus	abundant	protein
chr1B	401511281	401511343	TRIDC1BG036350.3	HC_G	Hippocampus	abundant	protein
chr1B	401511318	401511343	TRIDC1BG036350.2	HC_G	Hippocampus	abundant	protein
chr1B	401511480	401511550	TRIDC1BG036350.1	HC_G	Hippocampus	abundant	protein
chr1B	401511480	401511550	TRIDC1BG036350.2	HC_G	Hippocampus	abundant	protein
chr1B	401511480	401511550	TRIDC1BG036350.3	HC_G	Hippocampus	abundant	protein
chr1B	401511707	401511785	TRIDC1BG036350.1	HC_G	Hippocampus	abundant	protein
chr1B	401511707	401511786	TRIDC1BG036350.2	HC_G	Hippocampus	abundant	protein
chr1B	401511707	401511782	TRIDC1BG036350.3	HC_G	Hippocampus	abundant	protein
chr1B	401511899	401511940	TRIDC1BG036350.1	HC_G	Hippocampus	abundant	protein
chr1B	401511899	401511940	TRIDC1BG036350.2	HC_G	Hippocampus	abundant	protein
chr1B	401512038	401512091	TRIDC1BG036350.1	HC_G	Hippocampus	abundant	protein
chr1B	401512038	401512091	TRIDC1BG036350.2	HC_G	Hippocampus	abundant	protein
chr1B	401512176	401512208	TRIDC1BG036350.1	HC_G	Hippocampus	abundant	protein
chr1B	401512176	401512208	TRIDC1BG036350.2	HC_G	Hippocampus	abundant	protein
chr1B	401512309	401512389	TRIDC1BG036350.1	HC_G	Hippocampus	abundant	protein
chr1B	401512309	401512389	TRIDC1BG036350.2	HC_G	Hippocampus	abundant	protein
chr1B	401512501	401512587	TRIDC1BG036350.1	HC_G	Hippocampus	abundant	protein
chr1B	401512501	401512587	TRIDC1BG036350.2	HC_G	Hippocampus	abundant	protein
chr1B	401512792	401512867	TRIDC1BG036350.1	HC_G	Hippocampus	abundant	protein
chr1B	401512792	401512893	TRIDC1BG036350.2	HC_G	Hippocampus	abundant	protein
chr1B	401513379	401513588	TRIDC1BG036350.4	HC_G	Hippocampus	abundant	protein
chr1B	401513383	401513588	TRIDC1BG036350.1	HC_G	Hippocampus	abundant	protein
chr1B	401513662	401513784	TRIDC1BG036350.1	HC_G	Hippocampus	abundant	protein
chr1B	401513662	401513784	TRIDC1BG036350.4	HC_G	Hippocampus	abundant	protein
chr1B	401513909	401514021	TRIDC1BG036350.1	HC_G	Hippocampus	abundant	protein
chr1B	401513909	401514021	TRIDC1BG036350.4	HC_G	Hippocampus	abundant	protein
chr1B	401514118	401514229	TRIDC1BG036350.1	HC_G	Hippocampus	abundant	protein
chr1B	401514118	401514229	TRIDC1BG036350.4	HC_G	Hippocampus	abundant	protein
chr1B	401516015	401516200	TRIDC1BG036350.1	HC_G	Hippocampus	abundant	protein
chr1B	401516015	401516182	TRIDC1BG036350.4	HC_G	Hippocampus	abundant	protein
chr1B	401517640	401517657	TRIDC1BG036360.1	LC_U	unknown	function
chr1B	401518356	401519387	TRIDC1BG036360.1	LC_U	unknown	function
chr1B	401535657	401536577	TRIDC1BG036370.1	LC_U	unknown	function
chr1B	401559660	401560442	TRIDC1BG036380.1	LC_U	unknown	function
chr1B	401819627	401819629	TRIDC1BG036390.1	HC_G	Cell	differentiation,
chr1B	401819702	401819746	TRIDC1BG036390.1	HC_G	Cell	differentiation,
chr1B	401819798	401819904	TRIDC1BG036390.1	HC_G	Cell	differentiation,
chr1B	401820053	401820095	TRIDC1BG036390.1	HC_G	Cell	differentiation,
chr1B	401820233	401820322	TRIDC1BG036390.1	HC_G	Cell	differentiation,
chr1B	401820511	401820663	TRIDC1BG036390.1	HC_G	Cell	differentiation,
chr1B	401997607	401998386	TRIDC1BG036400.1	HC_G	sterol	methyltransferase
chr1B	401997607	401998698	TRIDC1BG036400.2	HC_G	sterol	methyltransferase
chr1B	401998429	401998698	TRIDC1BG036400.3	HC_G	sterol	methyltransferase
chr1B	402161472	402161755	TRIDC1BG036410.1	HC_U	unknown	function
chr1B	402162377	402162575	TRIDC1BG036410.1	HC_U	unknown	function
chr1B	402162670	402163167	TRIDC1BG036410.1	HC_U	unknown	function
chr1B	402167589	402168752	TRIDC1BG036420.1	HC_TE?	unknown	function
chr1B	402311381	402311692	TRIDC1BG036430.1	HC_G	RING/U-box	superfamily
chr1B	402311646	402311969	TRIDC1BG036430.2	HC_G	RING/U-box	superfamily
chr1B	402311865	402311969	TRIDC1BG036430.3	HC_G	RING/U-box	superfamily
chr1B	402311914	402312189	TRIDC1BG036430.4	HC_G	RING/U-box	superfamily
chr1B	402312190	402312402	TRIDC1BG036440.1	LC_u	undescribed	protein
chr1B	402312453	402312536	TRIDC1BG036430.2	HC_G	RING/U-box	superfamily
chr1B	402312453	402312626	TRIDC1BG036430.3	HC_G	RING/U-box	superfamily
chr1B	402313096	402313386	TRIDC1BG036430.2	HC_G	RING/U-box	superfamily
chr1B	402313231	402313386	TRIDC1BG036430.5	HC_G	RING/U-box	superfamily
chr1B	402339774	402339857	TRIDC1BG036450.1	HC_G	T-complex	protein	subunit
chr1B	402339774	402339857	TRIDC1BG036450.2	HC_G	T-complex	protein	subunit
chr1B	402339939	402340029	TRIDC1BG036450.1	HC_G	T-complex	protein	subunit
chr1B	402339939	402340029	TRIDC1BG036450.2	HC_G	T-complex	protein	subunit
chr1B	402340647	402340750	TRIDC1BG036450.1	HC_G	T-complex	protein	subunit
chr1B	402340647	402340750	TRIDC1BG036450.2	HC_G	T-complex	protein	subunit
chr1B	402340833	402340961	TRIDC1BG036450.1	HC_G	T-complex	protein	subunit
chr1B	402340833	402340961	TRIDC1BG036450.2	HC_G	T-complex	protein	subunit
chr1B	402341564	402341668	TRIDC1BG036450.1	HC_G	T-complex	protein	subunit
chr1B	402341564	402341668	TRIDC1BG036450.2	HC_G	T-complex	protein	subunit
chr1B	402341755	402341889	TRIDC1BG036450.1	HC_G	T-complex	protein	subunit
chr1B	402341755	402341889	TRIDC1BG036450.2	HC_G	T-complex	protein	subunit
chr1B	402342317	402342403	TRIDC1BG036450.1	HC_G	T-complex	protein	subunit
chr1B	402342317	402342403	TRIDC1BG036450.2	HC_G	T-complex	protein	subunit
chr1B	402342809	402342905	TRIDC1BG036450.1	HC_G	T-complex	protein	subunit
chr1B	402342809	402342905	TRIDC1BG036450.2	HC_G	T-complex	protein	subunit
chr1B	402343119	402343336	TRIDC1BG036450.1	HC_G	T-complex	protein	subunit
chr1B	402343119	402343336	TRIDC1BG036450.2	HC_G	T-complex	protein	subunit
chr1B	402343665	402343730	TRIDC1BG036450.1	HC_G	T-complex	protein	subunit
chr1B	402343665	402343730	TRIDC1BG036450.2	HC_G	T-complex	protein	subunit
chr1B	402344078	402344173	TRIDC1BG036450.1	HC_G	T-complex	protein	subunit
chr1B	402344078	402344173	TRIDC1BG036450.2	HC_G	T-complex	protein	subunit
chr1B	402344270	402344320	TRIDC1BG036450.1	HC_G	T-complex	protein	subunit
chr1B	402344270	402344320	TRIDC1BG036450.2	HC_G	T-complex	protein	subunit
chr1B	402344427	402344486	TRIDC1BG036450.1	HC_G	T-complex	protein	subunit
chr1B	402344427	402344486	TRIDC1BG036450.2	HC_G	T-complex	protein	subunit
chr1B	402344582	402344668	TRIDC1BG036450.1	HC_G	T-complex	protein	subunit
chr1B	402344582	402344668	TRIDC1BG036450.2	HC_G	T-complex	protein	subunit
chr1B	402353597	402353651	TRIDC1BG036450.1	HC_G	T-complex	protein	subunit
chr1B	402353600	402353651	TRIDC1BG036450.2	HC_G	T-complex	protein	subunit
chr1B	402353746	402353845	TRIDC1BG036450.1	HC_G	T-complex	protein	subunit
chr1B	402353746	402353845	TRIDC1BG036450.2	HC_G	T-complex	protein	subunit
chr1B	402353981	402354053	TRIDC1BG036450.1	HC_G	T-complex	protein	subunit
chr1B	402353981	402354053	TRIDC1BG036450.2	HC_G	T-complex	protein	subunit
chr1B	402573002	402573326	TRIDC1BG036460.1	HC_G	Protein	phosphatase	protein
chr1B	402573800	402574167	TRIDC1BG036460.1	HC_G	Protein	phosphatase	protein
chr1B	402574699	402574935	TRIDC1BG036460.1	HC_G	Protein	phosphatase	protein
chr1B	402575947	402576204	TRIDC1BG036460.2	HC_G	Protein	phosphatase	protein
chr1B	402575956	402576204	TRIDC1BG036460.1	HC_G	Protein	phosphatase	protein
chr1B	402577168	402577452	TRIDC1BG036470.1	HC_G	Magnesium	transporter
chr1B	402577772	402578056	TRIDC1BG036470.1	HC_G	Magnesium	transporter
chr1B	402578612	402579057	TRIDC1BG036470.1	HC_G	Magnesium	transporter
chr1B	402579170	402579386	TRIDC1BG036470.1	HC_G	Magnesium	transporter
chr1B	402726693	402726897	TRIDC1BG036480.1	HC_G	pollen	development
chr1B	402726828	402726861	TRIDC1BG036480.2	HC_G	pollen	development
chr1B	402726937	402727013	TRIDC1BG036480.2	HC_G	pollen	development
chr1B	402726961	402727013	TRIDC1BG036480.1	HC_G	pollen	development
chr1B	402727006	402727013	TRIDC1BG036480.5	HC_G	pollen	development
chr1B	402727165	402727207	TRIDC1BG036480.5	HC_G	pollen	development
chr1B	402727166	402727207	TRIDC1BG036480.1	HC_G	pollen	development
chr1B	402727166	402727207	TRIDC1BG036480.2	HC_G	pollen	development
chr1B	402727316	402727357	TRIDC1BG036480.1	HC_G	pollen	development
chr1B	402727316	402727357	TRIDC1BG036480.2	HC_G	pollen	development
chr1B	402727316	402727357	TRIDC1BG036480.5	HC_G	pollen	development
chr1B	402727654	402727737	TRIDC1BG036480.1	HC_G	pollen	development
chr1B	402727654	402727737	TRIDC1BG036480.2	HC_G	pollen	development
chr1B	402727654	402727737	TRIDC1BG036480.5	HC_G	pollen	development
chr1B	402727675	402727737	TRIDC1BG036480.3	HC_G	pollen	development
chr1B	402727675	402727737	TRIDC1BG036480.4	HC_G	pollen	development
chr1B	402727675	402727737	TRIDC1BG036480.6	HC_G	pollen	development
chr1B	402727675	402727737	TRIDC1BG036480.7	HC_G	pollen	development
chr1B	402727675	402727737	TRIDC1BG036480.8	HC_G	pollen	development
chr1B	402727893	402727980	TRIDC1BG036480.1	HC_G	pollen	development
chr1B	402727893	402727980	TRIDC1BG036480.2	HC_G	pollen	development
chr1B	402727893	402728022	TRIDC1BG036480.3	HC_G	pollen	development
chr1B	402727893	402727980	TRIDC1BG036480.4	HC_G	pollen	development
chr1B	402727893	402727980	TRIDC1BG036480.5	HC_G	pollen	development
chr1B	402727893	402727980	TRIDC1BG036480.6	HC_G	pollen	development
chr1B	402727893	402727980	TRIDC1BG036480.7	HC_G	pollen	development
chr1B	402727893	402727980	TRIDC1BG036480.8	HC_G	pollen	development
chr1B	402728150	402728247	TRIDC1BG036480.1	HC_G	pollen	development
chr1B	402728150	402728247	TRIDC1BG036480.2	HC_G	pollen	development
chr1B	402728150	402728247	TRIDC1BG036480.3	HC_G	pollen	development
chr1B	402728150	402728247	TRIDC1BG036480.4	HC_G	pollen	development
chr1B	402728150	402728247	TRIDC1BG036480.5	HC_G	pollen	development
chr1B	402728150	402728247	TRIDC1BG036480.6	HC_G	pollen	development
chr1B	402728150	402728247	TRIDC1BG036480.7	HC_G	pollen	development
chr1B	402728150	402728247	TRIDC1BG036480.8	HC_G	pollen	development
chr1B	402728311	402728319	TRIDC1BG036480.1	HC_G	pollen	development
chr1B	402728351	402728371	TRIDC1BG036480.2	HC_G	pollen	development
chr1B	402728351	402728371	TRIDC1BG036480.3	HC_G	pollen	development
chr1B	402728351	402728371	TRIDC1BG036480.4	HC_G	pollen	development
chr1B	402728351	402728371	TRIDC1BG036480.5	HC_G	pollen	development
chr1B	402728351	402728371	TRIDC1BG036480.6	HC_G	pollen	development
chr1B	402728351	402728371	TRIDC1BG036480.7	HC_G	pollen	development
chr1B	402728351	402728371	TRIDC1BG036480.8	HC_G	pollen	development
chr1B	402792987	402793223	TRIDC1BG036490.1	LC_u	undescribed	protein
chr1B	402792997	402793536	TRIDC1BG036500.1	HC_G	sterol	C4-methyl
chr1B	402793207	402793536	TRIDC1BG036500.2	HC_G	sterol	C4-methyl
chr1B	402793405	402793536	TRIDC1BG036500.3	HC_G	sterol	C4-methyl
chr1B	402793748	402793780	TRIDC1BG036500.4	HC_G	sterol	C4-methyl
chr1B	402793878	402794200	TRIDC1BG036500.1	HC_G	sterol	C4-methyl
chr1B	402793878	402794200	TRIDC1BG036500.2	HC_G	sterol	C4-methyl
chr1B	402793878	402794200	TRIDC1BG036500.3	HC_G	sterol	C4-methyl
chr1B	402793878	402794204	TRIDC1BG036500.4	HC_G	sterol	C4-methyl
chr1B	402795077	402795224	TRIDC1BG036500.1	HC_G	sterol	C4-methyl
chr1B	402795077	402795224	TRIDC1BG036500.2	HC_G	sterol	C4-methyl
chr1B	402795077	402795293	TRIDC1BG036500.3	HC_G	sterol	C4-methyl
chr1B	402795311	402795343	TRIDC1BG036500.1	HC_G	sterol	C4-methyl
chr1B	402795311	402795355	TRIDC1BG036500.2	HC_G	sterol	C4-methyl
chr1B	402795519	402795587	TRIDC1BG036500.1	HC_G	sterol	C4-methyl
chr1B	402796787	402797438	TRIDC1BG036510.1	HC_TE?	Cellular	nucleic
chr1B	402796787	402797004	TRIDC1BG036510.10	HC_TE?	Cellular	nucleic
chr1B	402796787	402796959	TRIDC1BG036510.11	HC_TE?	Cellular	nucleic
chr1B	402796787	402797030	TRIDC1BG036510.12	HC_TE?	Cellular	nucleic
chr1B	402796787	402797438	TRIDC1BG036510.2	HC_TE?	Cellular	nucleic
chr1B	402796787	402797438	TRIDC1BG036510.3	HC_TE?	Cellular	nucleic
chr1B	402796787	402797377	TRIDC1BG036510.4	HC_TE?	Cellular	nucleic
chr1B	402796787	402797438	TRIDC1BG036510.5	HC_TE?	Cellular	nucleic
chr1B	402796787	402797500	TRIDC1BG036510.6	HC_TE?	Cellular	nucleic
chr1B	402796787	402797438	TRIDC1BG036510.7	HC_TE?	Cellular	nucleic
chr1B	402796787	402797438	TRIDC1BG036510.8	HC_TE?	Cellular	nucleic
chr1B	402796787	402797377	TRIDC1BG036510.9	HC_TE?	Cellular	nucleic
chr1B	402797068	402797438	TRIDC1BG036510.10	HC_TE?	Cellular	nucleic
chr1B	402797068	402797438	TRIDC1BG036510.11	HC_TE?	Cellular	nucleic
chr1B	402797082	402797438	TRIDC1BG036510.12	HC_TE?	Cellular	nucleic
chr1B	402798331	402798482	TRIDC1BG036510.1	HC_TE?	Cellular	nucleic
chr1B	402798331	402798426	TRIDC1BG036510.10	HC_TE?	Cellular	nucleic
chr1B	402798331	402798426	TRIDC1BG036510.11	HC_TE?	Cellular	nucleic
chr1B	402798331	402798426	TRIDC1BG036510.12	HC_TE?	Cellular	nucleic
chr1B	402798331	402798426	TRIDC1BG036510.2	HC_TE?	Cellular	nucleic
chr1B	402798331	402798482	TRIDC1BG036510.3	HC_TE?	Cellular	nucleic
chr1B	402798331	402798426	TRIDC1BG036510.5	HC_TE?	Cellular	nucleic
chr1B	402798331	402798428	TRIDC1BG036510.7	HC_TE?	Cellular	nucleic
chr1B	402798331	402798428	TRIDC1BG036510.8	HC_TE?	Cellular	nucleic
chr1B	402798615	402798724	TRIDC1BG036510.10	HC_TE?	Cellular	nucleic
chr1B	402798615	402798724	TRIDC1BG036510.11	HC_TE?	Cellular	nucleic
chr1B	402798615	402798724	TRIDC1BG036510.12	HC_TE?	Cellular	nucleic
chr1B	402798615	402798724	TRIDC1BG036510.2	HC_TE?	Cellular	nucleic
chr1B	402798615	402798724	TRIDC1BG036510.5	HC_TE?	Cellular	nucleic
chr1B	402800722	402801220	TRIDC1BG036520.1	HC_G	E3	ubiquitin-protein
chr1B	402800722	402801220	TRIDC1BG036520.2	HC_G	E3	ubiquitin-protein
chr1B	402800722	402801220	TRIDC1BG036520.3	HC_G	E3	ubiquitin-protein
chr1B	402800722	402801220	TRIDC1BG036520.4	HC_G	E3	ubiquitin-protein
chr1B	402800722	402801220	TRIDC1BG036520.5	HC_G	E3	ubiquitin-protein
chr1B	402800722	402801223	TRIDC1BG036520.6	HC_G	E3	ubiquitin-protein
chr1B	402800728	402801220	TRIDC1BG036520.7	HC_G	E3	ubiquitin-protein
chr1B	402800926	402801220	TRIDC1BG036520.8	HC_G	E3	ubiquitin-protein
chr1B	402801309	402801490	TRIDC1BG036520.1	HC_G	E3	ubiquitin-protein
chr1B	402801309	402801490	TRIDC1BG036520.2	HC_G	E3	ubiquitin-protein
chr1B	402801309	402801490	TRIDC1BG036520.3	HC_G	E3	ubiquitin-protein
chr1B	402801309	402801490	TRIDC1BG036520.4	HC_G	E3	ubiquitin-protein
chr1B	402801309	402801490	TRIDC1BG036520.5	HC_G	E3	ubiquitin-protein
chr1B	402801309	402801490	TRIDC1BG036520.6	HC_G	E3	ubiquitin-protein
chr1B	402801309	402801484	TRIDC1BG036520.7	HC_G	E3	ubiquitin-protein
chr1B	402801309	402801493	TRIDC1BG036520.8	HC_G	E3	ubiquitin-protein
chr1B	402801577	402801639	TRIDC1BG036520.1	HC_G	E3	ubiquitin-protein
chr1B	402801577	402801639	TRIDC1BG036520.2	HC_G	E3	ubiquitin-protein
chr1B	402801577	402801639	TRIDC1BG036520.3	HC_G	E3	ubiquitin-protein
chr1B	402801577	402801639	TRIDC1BG036520.4	HC_G	E3	ubiquitin-protein
chr1B	402801577	402801639	TRIDC1BG036520.5	HC_G	E3	ubiquitin-protein
chr1B	402801577	402801639	TRIDC1BG036520.6	HC_G	E3	ubiquitin-protein
chr1B	402801577	402801639	TRIDC1BG036520.8	HC_G	E3	ubiquitin-protein
chr1B	402802075	402802114	TRIDC1BG036520.1	HC_G	E3	ubiquitin-protein
chr1B	402802075	402802113	TRIDC1BG036520.2	HC_G	E3	ubiquitin-protein
chr1B	402802075	402802114	TRIDC1BG036520.3	HC_G	E3	ubiquitin-protein
chr1B	402802075	402802114	TRIDC1BG036520.4	HC_G	E3	ubiquitin-protein
chr1B	402802075	402802114	TRIDC1BG036520.5	HC_G	E3	ubiquitin-protein
chr1B	402802075	402802114	TRIDC1BG036520.6	HC_G	E3	ubiquitin-protein
chr1B	402802207	402802337	TRIDC1BG036520.1	HC_G	E3	ubiquitin-protein
chr1B	402802207	402802337	TRIDC1BG036520.3	HC_G	E3	ubiquitin-protein
chr1B	402802207	402802337	TRIDC1BG036520.4	HC_G	E3	ubiquitin-protein
chr1B	402802207	402802320	TRIDC1BG036520.5	HC_G	E3	ubiquitin-protein
chr1B	402802207	402802337	TRIDC1BG036520.6	HC_G	E3	ubiquitin-protein
chr1B	402802456	402802566	TRIDC1BG036520.1	HC_G	E3	ubiquitin-protein
chr1B	402802456	402802566	TRIDC1BG036520.3	HC_G	E3	ubiquitin-protein
chr1B	402802456	402802566	TRIDC1BG036520.4	HC_G	E3	ubiquitin-protein
chr1B	402802456	402802469	TRIDC1BG036520.5	HC_G	E3	ubiquitin-protein
chr1B	402802456	402802568	TRIDC1BG036520.6	HC_G	E3	ubiquitin-protein
chr1B	402802456	402802566	TRIDC1BG036520.8	HC_G	E3	ubiquitin-protein
chr1B	402802868	402802969	TRIDC1BG036520.1	HC_G	E3	ubiquitin-protein
chr1B	402802868	402802969	TRIDC1BG036520.3	HC_G	E3	ubiquitin-protein
chr1B	402802868	402802975	TRIDC1BG036520.4	HC_G	E3	ubiquitin-protein
chr1B	402802868	402802892	TRIDC1BG036520.6	HC_G	E3	ubiquitin-protein
chr1B	402802868	402802969	TRIDC1BG036520.8	HC_G	E3	ubiquitin-protein
chr1B	402803049	402803102	TRIDC1BG036520.1	HC_G	E3	ubiquitin-protein
chr1B	402803049	402803102	TRIDC1BG036520.3	HC_G	E3	ubiquitin-protein
chr1B	402803049	402803102	TRIDC1BG036520.8	HC_G	E3	ubiquitin-protein
chr1B	402803405	402803440	TRIDC1BG036520.1	HC_G	E3	ubiquitin-protein
chr1B	402803405	402803440	TRIDC1BG036520.3	HC_G	E3	ubiquitin-protein
chr1B	402803405	402803440	TRIDC1BG036520.8	HC_G	E3	ubiquitin-protein
chr1B	402804152	402804196	TRIDC1BG036520.1	HC_G	E3	ubiquitin-protein
chr1B	402804152	402804196	TRIDC1BG036520.3	HC_G	E3	ubiquitin-protein
chr1B	402804152	402804196	TRIDC1BG036520.8	HC_G	E3	ubiquitin-protein
chr1B	402804270	402804359	TRIDC1BG036520.1	HC_G	E3	ubiquitin-protein
chr1B	402804270	402804341	TRIDC1BG036520.3	HC_G	E3	ubiquitin-protein
chr1B	402804270	402804359	TRIDC1BG036520.8	HC_G	E3	ubiquitin-protein
chr1B	402804467	402804545	TRIDC1BG036520.1	HC_G	E3	ubiquitin-protein
chr1B	402804467	402804545	TRIDC1BG036520.8	HC_G	E3	ubiquitin-protein
chr1B	402807489	402807667	TRIDC1BG036520.1	HC_G	E3	ubiquitin-protein
chr1B	402807489	402807520	TRIDC1BG036520.8	HC_G	E3	ubiquitin-protein
chr1B	402808590	402808672	TRIDC1BG036530.1	HC_G	Dual	specificity
chr1B	402808590	402808672	TRIDC1BG036530.2	HC_G	Dual	specificity
chr1B	402808590	402808672	TRIDC1BG036530.3	HC_G	Dual	specificity
chr1B	402808754	402808892	TRIDC1BG036530.1	HC_G	Dual	specificity
chr1B	402808754	402808892	TRIDC1BG036530.2	HC_G	Dual	specificity
chr1B	402808754	402808892	TRIDC1BG036530.3	HC_G	Dual	specificity
chr1B	402810416	402810442	TRIDC1BG036530.4	HC_G	Dual	specificity
chr1B	402810643	402810888	TRIDC1BG036530.5	HC_G	Dual	specificity
chr1B	402810718	402810888	TRIDC1BG036530.1	HC_G	Dual	specificity
chr1B	402810718	402810888	TRIDC1BG036530.2	HC_G	Dual	specificity
chr1B	402810718	402810888	TRIDC1BG036530.3	HC_G	Dual	specificity
chr1B	402810718	402810888	TRIDC1BG036530.4	HC_G	Dual	specificity
chr1B	403003021	403003170	TRIDC1BG036540.1	HC_G	PIT1
chr1B	403003021	403003170	TRIDC1BG036540.2	HC_G	PIT1
chr1B	403003301	403003372	TRIDC1BG036540.1	HC_G	PIT1
chr1B	403003301	403003372	TRIDC1BG036540.2	HC_G	PIT1
chr1B	403003839	403003855	TRIDC1BG036540.2	HC_G	PIT1
chr1B	403004420	403004471	TRIDC1BG036540.2	HC_G	PIT1
chr1B	403004520	403004765	TRIDC1BG036540.3	HC_G	PIT1
chr1B	403004615	403004647	TRIDC1BG036540.2	HC_G	PIT1
chr1B	403004730	403004765	TRIDC1BG036540.4	HC_G	PIT1
chr1B	403004857	403004946	TRIDC1BG036540.4	HC_G	PIT1
chr1B	403004863	403004946	TRIDC1BG036540.3	HC_G	PIT1
chr1B	403005035	403005142	TRIDC1BG036540.3	HC_G	PIT1
chr1B	403005035	403005142	TRIDC1BG036540.4	HC_G	PIT1
chr1B	403005227	403005307	TRIDC1BG036540.3	HC_G	PIT1
chr1B	403005227	403005307	TRIDC1BG036540.4	HC_G	PIT1
chr1B	403144960	403145748	TRIDC1BG036550.1	HC_G	Cytochrome	c-type	CcmE
chr1B	403145338	403145748	TRIDC1BG036550.2	HC_G	Cytochrome	c-type	CcmE
chr1B	403226294	403226488	TRIDC1BG036560.1	HC_U	unknown	function
chr1B	403226444	403226488	TRIDC1BG036560.2	HC_U	unknown	function
chr1B	403226444	403226488	TRIDC1BG036560.4	HC_U	unknown	function
chr1B	403226480	403226488	TRIDC1BG036560.8	HC_U	unknown	function
chr1B	403226570	403226687	TRIDC1BG036560.1	HC_U	unknown	function
chr1B	403226570	403226687	TRIDC1BG036560.2	HC_U	unknown	function
chr1B	403226570	403226687	TRIDC1BG036560.4	HC_U	unknown	function
chr1B	403226570	403226687	TRIDC1BG036560.8	HC_U	unknown	function
chr1B	403226573	403226687	TRIDC1BG036560.9	HC_U	unknown	function
chr1B	403226751	403226934	TRIDC1BG036560.3	HC_U	unknown	function
chr1B	403226751	403226934	TRIDC1BG036560.5	HC_U	unknown	function
chr1B	403226751	403226934	TRIDC1BG036560.6	HC_U	unknown	function
chr1B	403226751	403226934	TRIDC1BG036560.7	HC_U	unknown	function
chr1B	403226773	403226934	TRIDC1BG036560.1	HC_U	unknown	function
chr1B	403226773	403226934	TRIDC1BG036560.2	HC_U	unknown	function
chr1B	403226773	403226934	TRIDC1BG036560.4	HC_U	unknown	function
chr1B	403226773	403226934	TRIDC1BG036560.8	HC_U	unknown	function
chr1B	403226773	403226934	TRIDC1BG036560.9	HC_U	unknown	function
chr1B	403227056	403227102	TRIDC1BG036560.1	HC_U	unknown	function
chr1B	403227056	403227102	TRIDC1BG036560.2	HC_U	unknown	function
chr1B	403227056	403227102	TRIDC1BG036560.3	HC_U	unknown	function
chr1B	403227056	403227102	TRIDC1BG036560.4	HC_U	unknown	function
chr1B	403227056	403227102	TRIDC1BG036560.5	HC_U	unknown	function
chr1B	403227056	403227102	TRIDC1BG036560.6	HC_U	unknown	function
chr1B	403227056	403227102	TRIDC1BG036560.7	HC_U	unknown	function
chr1B	403227056	403227102	TRIDC1BG036560.8	HC_U	unknown	function
chr1B	403227056	403227102	TRIDC1BG036560.9	HC_U	unknown	function
chr1B	403227655	403227814	TRIDC1BG036560.1	HC_U	unknown	function
chr1B	403227655	403227814	TRIDC1BG036560.2	HC_U	unknown	function
chr1B	403227655	403227814	TRIDC1BG036560.3	HC_U	unknown	function
chr1B	403227655	403227814	TRIDC1BG036560.4	HC_U	unknown	function
chr1B	403227655	403227814	TRIDC1BG036560.5	HC_U	unknown	function
chr1B	403227655	403227852	TRIDC1BG036560.6	HC_U	unknown	function
chr1B	403227655	403227814	TRIDC1BG036560.7	HC_U	unknown	function
chr1B	403227655	403227852	TRIDC1BG036560.8	HC_U	unknown	function
chr1B	403227655	403227814	TRIDC1BG036560.9	HC_U	unknown	function
chr1B	403227897	403227979	TRIDC1BG036560.1	HC_U	unknown	function
chr1B	403227897	403227960	TRIDC1BG036560.2	HC_U	unknown	function
chr1B	403227897	403227960	TRIDC1BG036560.4	HC_U	unknown	function
chr1B	403227897	403227960	TRIDC1BG036560.5	HC_U	unknown	function
chr1B	403227897	403227960	TRIDC1BG036560.7	HC_U	unknown	function
chr1B	403227897	403227960	TRIDC1BG036560.9	HC_U	unknown	function
chr1B	403228059	403228113	TRIDC1BG036560.2	HC_U	unknown	function
chr1B	403228059	403228189	TRIDC1BG036560.3	HC_U	unknown	function
chr1B	403228059	403228113	TRIDC1BG036560.4	HC_U	unknown	function
chr1B	403228059	403228113	TRIDC1BG036560.5	HC_U	unknown	function
chr1B	403228059	403228113	TRIDC1BG036560.7	HC_U	unknown	function
chr1B	403228059	403228113	TRIDC1BG036560.9	HC_U	unknown	function
chr1B	403229571	403229583	TRIDC1BG036570.2	HC_G	Exostosin	family
chr1B	403229750	403230209	TRIDC1BG036570.1	HC_G	Exostosin	family
chr1B	403229750	403230209	TRIDC1BG036570.3	HC_G	Exostosin	family
chr1B	403229750	403230209	TRIDC1BG036570.4	HC_G	Exostosin	family
chr1B	403229750	403230209	TRIDC1BG036570.5	HC_G	Exostosin	family
chr1B	403229750	403230209	TRIDC1BG036570.6	HC_G	Exostosin	family
chr1B	403229750	403230121	TRIDC1BG036570.7	HC_G	Exostosin	family
chr1B	403229750	403230209	TRIDC1BG036570.8	HC_G	Exostosin	family
chr1B	403229750	403230121	TRIDC1BG036570.9	HC_G	Exostosin	family
chr1B	403229754	403230209	TRIDC1BG036570.2	HC_G	Exostosin	family
chr1B	403230413	403230660	TRIDC1BG036570.1	HC_G	Exostosin	family
chr1B	403230413	403230660	TRIDC1BG036570.2	HC_G	Exostosin	family
chr1B	403230413	403230660	TRIDC1BG036570.3	HC_G	Exostosin	family
chr1B	403230413	403230456	TRIDC1BG036570.4	HC_G	Exostosin	family
chr1B	403230413	403230660	TRIDC1BG036570.5	HC_G	Exostosin	family
chr1B	403230413	403230456	TRIDC1BG036570.6	HC_G	Exostosin	family
chr1B	403230413	403230660	TRIDC1BG036570.8	HC_G	Exostosin	family
chr1B	403230764	403230838	TRIDC1BG036570.1	HC_G	Exostosin	family
chr1B	403230764	403230838	TRIDC1BG036570.2	HC_G	Exostosin	family
chr1B	403230764	403230838	TRIDC1BG036570.3	HC_G	Exostosin	family
chr1B	403230764	403230871	TRIDC1BG036570.5	HC_G	Exostosin	family
chr1B	403230764	403230811	TRIDC1BG036570.8	HC_G	Exostosin	family
chr1B	403231076	403231342	TRIDC1BG036580.1	LC_u	undescribed	protein
chr1B	403608539	403608790	TRIDC1BG036590.1	LC_u	undescribed	protein
chr1B	403608817	403609200	TRIDC1BG036600.1	HC_G	UDP-Glycosyltransferase	superfamily
chr1B	403609156	403609200	TRIDC1BG036600.3	HC_G	UDP-Glycosyltransferase	superfamily
chr1B	403609174	403609200	TRIDC1BG036600.5	HC_G	UDP-Glycosyltransferase	superfamily
chr1B	403609192	403609200	TRIDC1BG036600.7	HC_G	UDP-Glycosyltransferase	superfamily
chr1B	403609601	403609687	TRIDC1BG036600.1	HC_G	UDP-Glycosyltransferase	superfamily
chr1B	403609601	403609687	TRIDC1BG036600.3	HC_G	UDP-Glycosyltransferase	superfamily
chr1B	403609601	403609687	TRIDC1BG036600.5	HC_G	UDP-Glycosyltransferase	superfamily
chr1B	403609601	403609687	TRIDC1BG036600.7	HC_G	UDP-Glycosyltransferase	superfamily
chr1B	403609613	403609687	TRIDC1BG036600.2	HC_G	UDP-Glycosyltransferase	superfamily
chr1B	403609634	403609687	TRIDC1BG036600.8	HC_G	UDP-Glycosyltransferase	superfamily
chr1B	403609636	403609687	TRIDC1BG036600.9	HC_G	UDP-Glycosyltransferase	superfamily
chr1B	403609882	403609982	TRIDC1BG036600.1	HC_G	UDP-Glycosyltransferase	superfamily
chr1B	403609882	403609982	TRIDC1BG036600.2	HC_G	UDP-Glycosyltransferase	superfamily
chr1B	403609882	403609982	TRIDC1BG036600.3	HC_G	UDP-Glycosyltransferase	superfamily
chr1B	403609882	403609982	TRIDC1BG036600.5	HC_G	UDP-Glycosyltransferase	superfamily
chr1B	403609882	403609982	TRIDC1BG036600.7	HC_G	UDP-Glycosyltransferase	superfamily
chr1B	403609882	403609982	TRIDC1BG036600.8	HC_G	UDP-Glycosyltransferase	superfamily
chr1B	403609889	403609982	TRIDC1BG036600.9	HC_G	UDP-Glycosyltransferase	superfamily
chr1B	403610080	403610130	TRIDC1BG036600.1	HC_G	UDP-Glycosyltransferase	superfamily
chr1B	403610080	403610130	TRIDC1BG036600.2	HC_G	UDP-Glycosyltransferase	superfamily
chr1B	403610080	403610130	TRIDC1BG036600.3	HC_G	UDP-Glycosyltransferase	superfamily
chr1B	403610080	403610130	TRIDC1BG036600.5	HC_G	UDP-Glycosyltransferase	superfamily
chr1B	403610080	403610130	TRIDC1BG036600.7	HC_G	UDP-Glycosyltransferase	superfamily
chr1B	403610080	403610130	TRIDC1BG036600.8	HC_G	UDP-Glycosyltransferase	superfamily
chr1B	403610080	403610130	TRIDC1BG036600.9	HC_G	UDP-Glycosyltransferase	superfamily
chr1B	403611858	403612035	TRIDC1BG036600.1	HC_G	UDP-Glycosyltransferase	superfamily
chr1B	403611858	403612035	TRIDC1BG036600.2	HC_G	UDP-Glycosyltransferase	superfamily
chr1B	403611858	403612035	TRIDC1BG036600.3	HC_G	UDP-Glycosyltransferase	superfamily
chr1B	403611858	403612035	TRIDC1BG036600.5	HC_G	UDP-Glycosyltransferase	superfamily
chr1B	403611858	403612035	TRIDC1BG036600.7	HC_G	UDP-Glycosyltransferase	superfamily
chr1B	403611858	403612035	TRIDC1BG036600.8	HC_G	UDP-Glycosyltransferase	superfamily
chr1B	403611858	403612035	TRIDC1BG036600.9	HC_G	UDP-Glycosyltransferase	superfamily
chr1B	403612123	403612437	TRIDC1BG036600.1	HC_G	UDP-Glycosyltransferase	superfamily
chr1B	403612123	403612437	TRIDC1BG036600.2	HC_G	UDP-Glycosyltransferase	superfamily
chr1B	403612123	403612437	TRIDC1BG036600.3	HC_G	UDP-Glycosyltransferase	superfamily
[truncated: 42,290 more rows]
